# Supplementary material for: Helicobacter pylori Affects the Antigen Presentation Activity of Macrophages Modulating the Expression of the Immune Receptor CD300E through miR-4270
Source: Front Immunol. 2017 Oct 12;8:1288. doi: 10.3389/fimmu.2017.01288 (PMC5649134; doi:10.3389/fimmu.2017.01288)
Supplement: Supplementary file 1 [file Table_1.XLSX]

## Sheet: Suppl-table-S1-bis-GeneView-fil
Supplemental Table 1. miRNA expression in Hp-infeced macrophages. Expression values are normalized and set as NA if below the detection limit. miRNAs wothout a detectable expression value in at least 50% of samples were not analyzed. Sample names indicate Hp infection (Hp) or control (Ctrl that correspond to non infected macrophages), the replica number and the time of infection in hours. T0 repr…
SystematicName	Hp-3-72h	Hp-2-72h	Hp-1-72h	Ctrl-2-72h	Ctrl-1-72h	T0-3-72h	T0-2-72h	T0-1-72h	Hp-1-24h	Hp-2-24h	Hp-3-24h	Ctrl-1-24h	Ctrl-2-24h	Ctrl-3-24h	T0-2-24h	T0-3-24h
hsa-let-7a-5p	4361.12	2580.46	2584.29	1633.03	1160.7	533.782	156.911	365.1	817.42	755.47	660.538	23.6667	101.041	132.394	315.159	22.6436
hsa-let-7b-5p	806.354	803.192	443.392	964.512	819.51	336.085	195.05	474.324	203.777	157.426	216.843	59.8451	132.22	156.294	161.793	34.8607
hsa-let-7c	354.231	355.305	211.381	393.949	363.679	159.894	78.754	199.955	95.9593	77.1922	99.6294	22.5273	53.0441	63.7237	67.5903	9.10255
hsa-let-7d-5p	1239.66	845.891	711.863	531.789	423.451	157.63	46.3721	99.4834	238.44	221.675	188.779	4.594	27.6323	40.204	93.656	4.31467
hsa-let-7e-5p	767.061	491.437	481.228	186.082	133.423	61.8806	10.5332	38.9178	228.041	192.11	176.04	NA	13.3537	21.5551	62.6949	NA
hsa-let-7f-5p	5732.31	2800.7	3109.38	1411.19	1026.92	450.446	117.556	277.496	1242.81	1136.3	770.622	17.1803	98.5862	117.966	353.371	20.7846
hsa-let-7g-5p	2708.9	1365.29	1366.13	899.25	771.088	274.785	80.2205	231.477	454.136	462.174	366.633	12.6064	52.9217	63.5083	153.05	16.3064
hsa-let-7i-5p	2634.92	1813.1	1534.49	774.567	677.265	274.094	90.3658	235.003	936.223	796.874	810.994	19.6399	70.9934	87.672	189.149	47.3373
hsa-miR-101-3p	596.019	419.183	326.709	282.621	254.468	114.506	48.1093	87.9314	88.3684	83.672	96.4667	20.6533	26.2264	35.1649	52.5347	5.79316
hsa-miR-103a-3p	3059.89	2480.74	1652.79	1912.35	1701.24	776.468	321.973	710.732	750.593	631.425	759.666	98.5297	188.346	245.331	404.92	84.0551
hsa-miR-106b-5p	690.687	556.793	393.5	538.206	533.025	268.388	129.777	281.427	136.896	121.222	153.793	49.2284	54.2276	67.1204	94.2406	24.2706
hsa-miR-107	2106.12	1506.22	1150.29	1105.8	1062.64	496.527	181.793	388.53	556.915	436.446	507.185	61.1157	99.1848	131.343	251.167	39.4047
hsa-miR-1181	105.128	116.55	82.5949	169.67	253.857	84.5877	102.803	149.031	18.2861	16.441	22.4998	52.8418	96.7918	96.3277	31.9194	24.2928
hsa-miR-1185-1-3p	71.9773	67.6685	47.6977	70.4045	76.7353	27.2876	12.5917	18.6532	16.4111	11.7477	16.098	52.4019	58.7059	77.7464	23.8329	22.0106
hsa-miR-1185-2-3p	34.8394	33.9031	21.6587	32.9928	34.334	NA	NA	NA	8.79054	NA	NA	29.181	31.1569	42.1397	12.352	11.1536
hsa-miR-1202	479.268	479.138	349.857	567.177	694.705	360.254	267.887	404.319	92.3022	79.6572	120.894	189.107	267.677	364.978	115.725	100.557
hsa-miR-1207-5p	181.026	172.622	126.101	210.837	266.888	45.5049	42.9659	55.7981	27.5497	23.6797	30.2993	77.0339	110.09	155.258	36.0166	34.6901
hsa-miR-1225-5p	392.314	405.454	324.913	647.521	767.966	192.36	190.26	263.965	143.804	118.956	160.312	235.761	373.516	493.894	166.295	148.229
hsa-miR-1229-5p	122.916	127.328	83.1547	107.804	152.697	40.9255	36.986	49.7779	14.5645	NA	15.2371	44.8028	62.7197	73.6941	15.2343	15.6442
hsa-miR-1234-5p	725.168	703.094	560.483	816.837	952.438	233.874	200.524	290.785	269.632	204.485	256.222	524.034	557.42	734.978	304.836	238.877
hsa-miR-1246	220.271	205.702	179.86	387.018	546.382	207.145	159.651	256.728	62.3409	62.6844	92.2793	28.2784	46.5855	75.5205	64.9307	14.2281
hsa-miR-125a-5p	244.83	186.671	131.429	101.154	139.68	33.4026	10.6096	46.7573	76.0433	74.554	75.3784	NA	12.8377	8.61866	18.566	NA
hsa-miR-1260a	4179.75	3132.09	2190.52	3200.98	3491.84	1900.93	1525.32	1828.34	1666.57	1403.13	2111.49	507.474	1144.31	1318.05	1270.64	360.381
hsa-miR-1260b	2038.46	1646.05	1031.03	1607.84	1991.48	769.34	628.501	780.459	708.441	588.266	925.269	240.07	458.084	526.293	400.503	182.046
hsa-miR-1268a	38.0684	40.9337	33.132	51.6718	79.7765	13.9332	10.45	17.1694	4.62908	4.89002	10.1216	13.2084	20.6823	25.4094	4.77868	NA
hsa-miR-1268b	84.7608	82.3661	55.1821	75.5037	108.714	32.9261	26.1224	38.3968	5.2911	NA	10.5788	24.3904	35.2789	42.8673	5.6852	6.16843
hsa-miR-1273c	NA	15.2332	4.67797	57.5149	90.7168	21.1662	31.8163	53.1881	NA	NA	NA	NA	9.09186	3.66446	NA	NA
hsa-miR-1273g-3p	2839.97	2396.38	1515.19	2483.87	2840.25	1046.28	871.597	1226.41	518.968	368.981	577.638	212.697	509.74	498.089	380.577	74.4917
hsa-miR-1275	69.4439	153.504	57.5319	323.812	533.809	170.009	234.093	379.185	16.3436	10.8047	28.7695	43.6284	227.322	194.93	33.0075	46.0225
hsa-miR-128	84.8929	56.965	39.461	47.8191	53.1187	NA	NA	NA	18.022	7.95537	14.4062	NA	NA	NA	5.09889	NA
hsa-miR-1290	89.1385	66.4595	58.4439	68.3909	81.7843	42.6164	27.8725	42.45	20.8412	25.8132	22.2292	7.08821	11.8732	18.0706	22.768	4.31851
hsa-miR-1305	41.3104	41.8071	21.984	43.762	69.2695	28.1448	NA	NA	NA	NA	4.90897	NA	14.0172	16.0321	NA	NA
hsa-miR-130b-3p	119.468	115.509	68.4863	161.111	159.498	78.962	44.572	98.8648	32.7347	23.9381	37.2846	15.494	30.7826	30.1932	31.4129	22.2277
hsa-miR-132-3p	120.274	105.817	56.3541	71.3911	88.1101	38.6356	12.4935	48.6178	45.8406	38.1567	44.6803	NA	11.3104	11.7157	5.6275	NA
hsa-miR-135a-3p	103.61	114.679	77.4194	134.803	185.667	55.4602	75.5994	107.054	9.76327	NA	14.5939	23.6272	99.5138	81.7861	18.7189	13.9593
hsa-miR-140-3p	423.211	403.578	283.58	430.37	433.139	224.345	129.986	241.077	93.7045	75.7322	114.232	44.4951	73.2098	88.9389	82.2461	40.7798
hsa-miR-140-5p	496.148	356.904	334.4	223.712	173.03	97.6778	34.3751	64.3588	114.36	111.499	100.93	30.0099	18.229	23.959	63.1526	11.7387
hsa-miR-142-3p	18591.4	9534.77	14207.1	7026.27	7410.22	3605.48	1348.92	2151.51	2206.62	2236.58	3016.99	362.568	484.659	688.503	1482.65	149.961
hsa-miR-142-5p	1886.51	1417.85	1077.42	1618.57	2690.11	807.407	461.059	893.918	279.325	226.969	358.529	116.047	181.587	207.698	226.864	36.3897
hsa-miR-146a-5p	3266.22	2340	1640.38	965.131	1058.53	251.917	108.125	198.414	2406.71	2253.78	2218.39	208.399	212.101	305.782	560.621	94.3711
hsa-miR-146b-5p	862.287	540.236	469.707	170.807	160.181	93.6788	22.6961	72.6262	826.132	791.272	617.571	6.32882	24.3013	32.4508	93.7919	11.7433
hsa-miR-148a-3p	187.76	104.751	100.736	68.3858	52.0906	32.1035	NA	NA	36.5292	34.7249	32.0674	NA	NA	NA	12.25	NA
hsa-miR-148b-3p	160.443	87.5149	78.5022	46.0184	50.193	13.6302	NA	NA	45.898	42.0594	34.8313	4.99205	5.21576	6.44963	12.4388	NA
hsa-miR-150-3p	159.949	148.245	122.213	175.856	188.284	45.9436	38.0915	55.5299	113.608	85.6694	106.572	211.412	198.583	275.641	99.3398	84.902
hsa-miR-151a-5p	90.7931	60.9566	51.5062	43.6545	28.0545	NA	NA	NA	18.1885	16.8641	15.5703	NA	NA	NA	4.85054	NA
hsa-miR-155-5p	1192.05	927.029	666.476	460.271	477.802	106.355	43.9252	100.161	259.291	216.275	220.554	NA	13.7666	17.1139	29.0182	NA
hsa-miR-1587	31.4234	55.8251	23.5433	94.8039	171.793	65.7155	65.9196	102.093	5.90624	NA	8.77097	36.2297	75.8176	68.6698	10.452	28.144
hsa-miR-15a-5p	2250.75	1484.62	1302.31	897.923	784.771	413.106	159.149	282.127	573.439	448.028	449.859	60.8177	77.4313	100.987	256.847	31.1409
hsa-miR-15b-5p	1151.98	775.37	689.528	594.386	471.632	280.222	119.594	231.203	289.395	242.379	236.696	37.9682	63.184	79.8583	134.707	17.4674
hsa-miR-16-5p	3842.96	2328.35	1763.23	1276.64	1072.37	523.379	169.264	321.165	856.912	754.3	797.173	35.7262	116.954	160.76	351.967	49.5031
hsa-miR-17-3p	112.311	90.1864	90.5905	144.232	153.484	56.2526	22.5934	54.9162	11.0227	8.21407	12.4027	4.85454	9.11597	8.93541	8.90069	5.60762
hsa-miR-17-5p	667.708	409.267	297.343	518.431	588.228	168.284	72.8944	160.995	90.7915	69.9303	97.2623	10.389	22.7856	31.0814	44.9187	3.73875
hsa-miR-181a-3p	75.03	64.7456	60.8743	62.9009	43.415	28.8451	NA	NA	20.9201	22.272	23.42	NA	4.94203	5.36283	16.9902	5.67051
hsa-miR-181a-5p	447.546	542.522	337.566	703.822	577.923	294.93	213.828	363.851	211.397	184.888	271.471	181.413	267.467	287.009	218.076	178.759
hsa-miR-181b-5p	82.3717	65.4508	42.5644	74.8886	86.6807	51.9643	38.2311	46.4293	38.7468	36.0771	44.2949	26.2102	30.7364	37.5707	31.1007	18.3258
hsa-miR-181c-5p	45.5478	33.4256	24.1401	29.4313	35.6561	NA	NA	NA	6.80793	5.43326	7.58383	NA	4.84924	NA	4.83855	NA
hsa-miR-185-5p	391.765	333.428	223.998	357.804	371.022	169.295	78.7495	184.042	108.225	88.0723	119.623	34.4493	49.4637	60.5368	77.2613	23.6206
hsa-miR-186-5p	108.134	87.3488	57.277	86.3242	89.2579	20.5824	12.8972	25.3953	23.5101	17.2036	24.5714	18.9656	14.6761	16.9479	19.0204	5.0425
hsa-miR-188-5p	27.287	55.24	24.0492	164.545	408.693	84.3849	104.969	200.637	NA	NA	NA	17.6202	63.9723	51.098	4.93154	11.4256
hsa-miR-18a-5p	143.112	87.9238	61.1996	98.912	99.9293	37.3617	NA	15.0225	15.0034	7.48682	19.872	NA	NA	NA	4.85526	NA
hsa-miR-18b-5p	53.585	41.9127	23.6357	35.6475	42.8278	12.0908	NA	10.051	8.26319	5.09623	5.75571	NA	NA	NA	NA	NA
hsa-miR-1914-3p	25.1713	28.3543	17.8433	41.0564	58.4665	12.2773	NA	NA	NA	NA	NA	NA	12.174	12.3955	NA	NA
hsa-miR-1915-3p	779.246	725.806	540.528	831.449	844.484	119.19	109.899	141.306	165.811	138.341	218.894	269.921	414.239	515.064	159.799	113.343
hsa-miR-193a-3p	1072.57	894.913	880.665	551.213	621.109	309.281	162.442	262.797	197.379	167.088	221.849	41.6074	59.1248	73.8258	95.5454	30.2934
hsa-miR-193a-5p	51.9086	44.555	18.3912	34.445	28.3697	13.1623	NA	NA	17.2307	13.7023	19.0359	NA	10.7154	9.6587	7.50486	4.37579
hsa-miR-197-3p	34.5039	23.1132	16.41	22.7797	33.5143	NA	NA	NA	4.92731	17.6134	4.93889	NA	NA	NA	NA	NA
hsa-miR-197-5p	152.052	372.686	157.461	909.241	1466.96	431.603	501.394	903.562	35.9099	24.7466	68.1097	83.4014	410.067	341.63	63.391	124.043
hsa-miR-1973	92.7791	235.997	104.54	566.349	670.429	278.704	243.066	401.087	18.7531	10.4822	49.6912	12.4907	93.2271	100.384	44.3429	11.8982
hsa-miR-19a-3p	1504.8	936.261	744.866	966.048	818.518	355.955	148.971	284.743	160.687	138.978	209.01	50.3314	51.4313	64.5018	110.445	11.5483
hsa-miR-19b-3p	3808.99	3129.47	1987.66	3550.72	3268.46	1326.68	653.48	1330.14	503.909	392.407	581.179	199.146	259.228	291.771	387.851	53.9032
hsa-miR-20a-5p	1122.14	719.232	499.445	548.544	568.649	184.839	63.0247	134.533	155.671	142.291	144.038	17.0272	20.1349	28.3307	69.8017	5.2171
hsa-miR-20b-5p	377.143	251.095	168.812	195.813	220.391	68.6662	16.1043	46.2407	52.324	39.6668	50.8532	NA	5.22492	7.65863	23.2998	NA
hsa-miR-21-3p	354.307	386.538	227.365	361.287	453.901	114.395	80.4592	157.39	92.5486	70.156	119.676	30.358	57.2657	52.2306	58.049	53.9978
hsa-miR-21-5p	61137	44834.9	50860.7	28465.8	25175.6	13972.5	7011.05	11022	23020.8	25667.8	22926.2	5767.01	5841.72	7020.3	12123.4	3442.12
hsa-miR-210	244.476	229.658	142.372	471.032	515.129	117.456	69.7631	152.156	105.963	88.9874	132.575	14.6122	26.5105	28.9329	32.9315	15.5341
hsa-miR-211-3p	80.9776	77.2969	48.5112	95.2043	121.924	50.2418	42.4374	60.4514	19.1819	16.9103	27.7516	13.0831	26.3831	29.4942	15.5282	14.0366
hsa-miR-22-3p	4049.22	3739.46	2618.53	4608.09	5565.43	1680.48	1228.9	2305.35	1002.23	770.88	1097.09	850.396	914.413	915.297	782.261	453.054
hsa-miR-22-5p	192.562	133.106	85.0719	82.1776	93.4019	17.4558	NA	16.3189	30.4442	20.2113	30.1273	NA	NA	6.02488	10.4665	NA
hsa-miR-221-3p	2296.27	1689.84	1291	1235.49	1482.59	283.902	145.415	257.606	128.119	115.421	124.817	39.3016	39.0407	50.7521	87.5164	35.9634
hsa-miR-222-3p	138.462	150.891	84.749	160.008	235.506	49.3393	37.8522	55.6202	11.5333	10.0492	13.0677	12.0069	9.01323	12.691	11.3463	7.56295
hsa-miR-223-3p	6709.39	3993.39	3411.86	1993.26	1582.31	1282.51	450.264	950.777	1128.31	958.219	878.428	78.1929	126.119	155.936	455.195	71.274
hsa-miR-2392	47.9186	61.2462	31.3018	73.5528	129.471	41.6808	41.7375	70.1541	NA	NA	NA	19.6184	41.8623	41.684	NA	9.86728
hsa-miR-23a-3p	10783.4	7696.6	6958.32	5656.76	5604.87	2193.26	1027.24	1974.74	1628.52	1558.27	1380.71	367.707	526.327	642.398	1153.53	257.722
hsa-miR-23b-3p	284.184	210.018	188.133	177.682	189.977	75.9109	35.1663	56.9401	53.4863	43.2283	46.4612	12.3126	15.9619	19.7984	30.1446	NA
hsa-miR-24-3p	8044.54	6809.29	4679.16	6063.17	6411.89	2592.8	1466.79	2859.96	1363.47	1238.4	1534.75	553.798	733.728	808.584	898.513	322.687
hsa-miR-25-3p	373.827	244.535	198.782	287.87	307.439	116.365	52.2512	128.481	65.6022	56.0038	84.7238	15.7635	26.7456	34.59	41.4367	13.3745
hsa-miR-26a-5p	1831.5	1585.61	990.99	1032.96	990.023	451.536	230.507	391.867	602.464	489.776	616.541	128.642	177.297	220.691	313.108	61.6955
hsa-miR-26b-5p	1894.81	958.824	908.779	280.595	234.423	105.374	26.0439	65.0007	490.324	429.833	284.905	NA	28.5447	31.6559	115.801	NA
hsa-miR-27a-3p	8615.47	6437.47	6456.89	4325.48	4082.75	2140.2	1007.8	1647.48	1950.08	1752.72	1813.94	511.369	413.817	552.735	1211.34	228.531
hsa-miR-27b-3p	539.054	329.452	356.483	190.312	207.964	77.0272	22.7264	54.3861	129.821	132.702	115.322	9.49812	11.1557	21.3992	59.0311	5.82589
hsa-miR-28-5p	126.583	86.9449	82.8764	53.5608	51.2297	14.4023	NA	NA	29.8743	30.6551	27.0056	NA	NA	NA	8.67629	NA
hsa-miR-2861	154.497	148.217	106.988	146.737	172.773	25.884	20.8698	28.4691	31.4216	24.7442	33.834	73.0702	86.4939	114.617	32.386	30.9249
hsa-miR-29a-3p	7327.36	5159.83	3329.01	3399.52	3266.76	809.121	369.848	781.291	1001.56	740.656	1184.17	174.594	261.074	325.897	408.288	129.01
hsa-miR-29b-3p	8548.15	5670.88	4239.08	2184.65	1807.17	505.716	195.437	338.652	1241.56	1101.34	1125.52	74.7115	125.683	164.467	352.71	65.2456
hsa-miR-29c-3p	3925.22	3160.71	1758.03	1664.12	1554.96	448.304	188.247	397.02	711.353	514.379	744.533	119.419	164.604	207.206	274.647	76.4358
hsa-miR-29c-5p	56.892	50.8864	35.404	38.7686	27.3125	NA	NA	NA	11.1339	10.4318	12.2351	5.17089	4.59215	5.84525	5.16782	NA
hsa-miR-301a-3p	108.772	63.7957	78.8548	53.3513	34.1344	15.1274	NA	NA	26.7274	23.1404	28.9579	NA	NA	5.66564	16.7345	NA
hsa-miR-30a-5p	36.79	34.1924	24.8314	40.842	43.3528	NA	NA	NA	13.0732	7.45777	17.0176	5.72296	15.0367	15.2161	6.54381	NA
hsa-miR-30b-5p	780.057	472.455	432.677	244.12	280.098	95.468	26.6957	47.457	189.376	177.514	152.605	8.17182	23.724	28.7142	68.3064	7.00113
hsa-miR-30c-5p	391.06	219.621	237.082	161.974	175.281	76.5384	29.4692	56.4606	81.3766	96.0877	75.941	5.20932	16.4389	21.1146	36.2472	NA
hsa-miR-30d-5p	386.664	373.747	270.182	484.709	487.364	232.428	169.911	299.332	121.431	92.4298	130.818	118.71	180.708	168.178	133.293	124.978
hsa-miR-30e-3p	85.507	55.4369	64.0921	37.0374	30.861	NA	NA	NA	21.5106	18.2885	20.1039	NA	NA	NA	11.3681	NA
hsa-miR-30e-5p	1036.99	869.577	631.045	810.136	832.172	355.234	196.854	360.561	186.36	158.968	198.862	91.7762	114.901	124.92	141.096	74.1705
hsa-miR-3135b	18.2683	20.4376	11.7483	62.0236	80.3169	36.6673	37.306	39.7081	7.47531	5.09488	11.2824	NA	32.6186	31.5248	10.8741	NA
hsa-miR-3141	NA	10.7423	7.01268	30.4162	61.2061	NA	10.9892	17.739	NA	NA	NA	NA	12.0626	6.84274	NA	NA
hsa-miR-3162-5p	1434.56	1480.89	932.287	1334.6	1748.57	461.218	422.061	683.792	91.3497	81.9305	136.39	334.824	541.282	666.085	116.024	109.662
hsa-miR-3188	36.5568	32.901	27.5757	30.5771	32.3839	NA	NA	NA	4.90879	NA	9.62591	15.0641	18.3761	24.921	NA	NA
hsa-miR-3195	122.436	114.848	74.8644	113.84	147.962	60.758	54.5241	67.7602	26.2332	20.6302	29.1524	21.5965	54.7204	51.8011	25.4157	10.0249
hsa-miR-3196	118.583	106.038	75.8861	93.4181	123.189	43.3057	38.1188	45.4373	23.7568	20.7809	28.7968	24.0454	39.9789	44.9345	20.7543	12.3366
hsa-miR-3198	47.8522	57.8326	25.6014	66.3486	100.024	43.311	36.4822	40.5517	NA	NA	4.97938	NA	20.6406	21.6914	NA	NA
hsa-miR-32-5p	71.0722	38.6013	43.0664	17.9348	13.0679	NA	NA	NA	13.0061	14.6072	15.7735	NA	NA	NA	5.86799	NA
hsa-miR-320a	88.1475	96.3213	57.6347	115.209	136.988	62.8514	41.5192	78.8216	21.4649	18.5881	27.2355	7.49713	28.5745	29.0095	17.9166	15.8355
hsa-miR-320b	175.005	181.377	114.501	224.339	242.345	106.191	69.4768	135.864	40.6145	31.3174	48.1721	21.6625	49.5043	51.4222	35.8341	31.7227
hsa-miR-320c	169.309	167.736	114.508	205.389	238.67	94.4419	64.029	120.657	39.5178	31.062	45.1552	26.5002	47.5421	54.9664	34.876	30.6977
hsa-miR-320d	245.086	240.347	166.303	285.428	299.2	133.503	84.1774	159.179	56.4622	43.9506	61.0821	25.3263	50.41	56.2385	47.7879	38.1918
hsa-miR-320e	203.52	186.513	138.718	238.227	239.765	107.68	69.9823	127.978	46.4581	33.4272	52.4025	20.5872	39.0749	46.2315	37.7863	33.2867
hsa-miR-324-3p	429.731	397.382	253.217	556.854	715.43	253.637	186.147	268.288	37.6097	36.9752	68.1925	21.9384	52.2983	60.9036	45.0126	20.6521
hsa-miR-324-5p	180.293	144.686	100.098	128.128	124.13	56.8521	22.1294	50.9284	51.0443	41.2403	52.9633	15.8121	14.8056	19.9436	29.9083	6.96761
hsa-miR-326	13.4206	10.2144	6.92104	NA	7.32258	NA	NA	NA	3.88875	3.8561	3.82978	NA	NA	NA	3.076	NA
hsa-miR-331-3p	425.229	264.006	282.525	220.064	254.932	75.5652	42.1021	94.4629	93.4111	94.1125	85.7253	13.6944	21.3565	27.4675	46.0269	5.89773
hsa-miR-338-3p	1460.23	1043.35	1198.64	840.339	616.794	483.507	200.721	326.222	198.337	168.152	216.295	32.3692	49.2813	66.7499	160.332	49.1849
hsa-miR-340-5p	426.348	291.332	191.351	232.769	204.517	98.2395	39.2284	80.3051	89.867	72.7626	90.5444	16.6917	25.462	29.9245	52.7824	10.7015
hsa-miR-342-3p	3043.8	2650.59	1886.18	2553.11	2925.73	891.827	438.326	1014.41	169.738	146.043	164.409	66.4992	111.861	118.94	155.874	49.7454
hsa-miR-34a-3p	30.5191	20.7368	15.1511	13.5723	14.2211	NA	NA	NA	6.11629	5.07173	5.84993	NA	NA	NA	NA	NA
hsa-miR-34a-5p	2692.23	1820.83	1651.71	1384.99	1730.35	277.497	111.553	237.932	664.4	515.296	679.267	198.337	146.706	194.382	334.542	55.5028
hsa-miR-34b-5p	277.141	213.09	168.768	142.331	235.889	35.3166	NA	NA	71.3649	61.1786	79.9706	21.1755	15.948	23.5188	43.5155	NA
hsa-miR-3607-3p	23.5712	31.9413	12.1319	37.9675	56.0583	NA	NA	NA	5.00074	NA	8.07064	NA	5.22862	6.06939	NA	NA
hsa-miR-361-3p	83.8571	57.3119	42.8015	53.9373	58.9513	14.3198	NA	15.8856	13.308	5.26846	10.0613	NA	4.3529	NA	5.26289	NA
hsa-miR-361-5p	384.709	317.9	242.152	264.255	232.249	104.626	50.737	104.808	65.5415	55.5372	69.7901	22.7449	31.5206	37.0973	45.0932	25.3633
hsa-miR-362-3p	153.207	86.678	70.5478	52.2133	41.2439	11.8381	NA	NA	30.3386	24.4806	31.5689	NA	NA	NA	13.1199	NA
hsa-miR-362-5p	92.5184	79.0566	65.1831	74.9269	60.4361	42.9613	11.1805	24.6759	32.9967	29.8186	33.822	7.36067	14.7099	17.3244	23.3815	5.18532
hsa-miR-3648	71.4781	69.8414	58.3792	86.3904	106.198	26.0826	23.2516	34.3307	15.5186	12.9003	15.4328	52.756	53.6111	64.1251	21.4682	15.4822
hsa-miR-3651	139.378	137.949	78.4805	148.562	159.16	32.7109	10.0485	33.5606	13.5379	5.82694	16.4615	NA	5.44286	5.62345	7.11374	NA
hsa-miR-3652	NA	17.6667	NA	44.5217	73.6973	23.7915	15.5946	34.9925	NA	NA	NA	NA	11.9604	5.74836	NA	NA
hsa-miR-3653	289.295	475.451	290.539	967.179	1033.52	294.557	226.81	448.581	129.206	107.036	188.667	235.754	440.241	386.112	184.807	221.797
hsa-miR-3656	46.325	45.6554	28.7349	45.1988	69.5173	NA	NA	NA	12.614	13.0443	15.0565	36.3285	36.2379	48.1095	12.6017	14.0324
hsa-miR-365a-3p	1426.41	930.439	826.318	509.423	458.953	179.276	70.0735	143.954	290.02	271.226	243.596	35.3895	46.3544	52.8228	104.696	19.8478
hsa-miR-3663-3p	267.215	252.563	187.7	240.508	229.359	71.7797	58.7	74.5263	196.324	136.322	202.849	310.215	372.782	445.451	191.346	126.935
hsa-miR-3665	489.633	452.755	300.503	425.161	504.409	84.5189	72.0667	92.777	98.8227	72.4698	92.6738	195.889	262.552	313.896	99.0038	97.138
hsa-miR-3676-5p	231.902	245.276	135.086	355.202	731.082	147.393	98.694	201.721	36.2495	42.6501	54.6621	38.6808	56.0477	55.3987	26.9104	29.4107
hsa-miR-3679-5p	35.7823	45.1104	26.6215	67.8758	103.576	38.0111	36.559	55.5594	4.88269	NA	6.93175	8.14135	34.5361	34.1849	6.4349	6.88842
hsa-miR-371b-5p	43.1666	42.207	26.9037	40.6424	52.7643	NA	NA	NA	NA	NA	NA	12.188	22.9668	24.7983	NA	NA
hsa-miR-374a-5p	841.916	499.443	399.664	209.861	183.222	68.3746	11.6523	36.0629	191.743	176.172	155.937	4.63197	19.8674	23.5049	56.8964	NA
hsa-miR-374b-5p	306.216	212.84	109.583	101.583	104.196	27.4339	NA	NA	47.8375	45.1492	45.069	NA	5.3837	4.92703	16.7349	NA
hsa-miR-374c-5p	43.0903	34.0926	15.6156	20.1096	23.0498	NA	NA	NA	7.21661	5.69743	6.75305	NA	NA	NA	NA	NA
hsa-miR-378a-3p	2536.8	2717.44	1854.69	2561.35	2395.93	967.116	617.515	1179.41	337.384	281.084	362.336	302.646	530.246	493.003	436.618	240.88
hsa-miR-378a-5p	71.3638	64.7777	40.4799	53.0558	58.999	11.4897	NA	NA	10.232	NA	4.65944	NA	4.92583	5.42621	NA	NA
hsa-miR-378d	147.98	159.288	111.629	163.523	199.736	69.7605	36.0844	66.2052	22.2348	17.2606	23.1808	20.561	29.3349	27.9962	20.5218	12.8068
hsa-miR-378f	27.5513	31.6207	22.7921	31.5151	42.2945	16.0856	NA	15.2515	4.02622	NA	5.82989	NA	6.34893	5.5382	5.00713	NA
hsa-miR-378g	35.7759	45.1631	34.4983	49.6597	54.6418	14.9422	NA	14.949	5.69639	NA	6.5991	4.44007	7.3524	8.15612	6.99328	NA
hsa-miR-378i	1523.07	1565.73	1145.46	1558.9	1505.87	637.038	400.906	737.7	201.882	171.667	225.35	199.746	337.19	326.604	264.406	152.81
hsa-miR-3940-5p	42.1616	38.7851	24.9815	23.7437	29.699	NA	NA	NA	4.65926	NA	5.60156	19.9999	18.9627	25.8798	7.50938	6.51481
hsa-miR-3960	4025.46	3587.81	3053.54	2291.63	2506.95	795.465	639.385	779.9	420.653	341.1	471.586	934.875	1187.01	1600.05	498.303	407.684
hsa-miR-423-5p	81.5152	99.8852	50.3559	138.705	180.88	63.6978	48.2649	86.2118	22.2659	11.8063	29.1531	15.9683	41.1299	36.528	23.8455	27.4659
hsa-miR-424-5p	413.289	185.268	238.641	119.902	92.0427	51.02	NA	16.8262	85.6614	84.3682	91.279	NA	8.34256	16.0969	39.4041	NA
hsa-miR-425-5p	498.947	417.639	263.237	320.942	331.102	133.472	65.8027	134.27	79.583	66.7258	87.9373	25.8421	31.8268	37.0271	51.7335	14.6294
hsa-miR-4257	12.107	21.0203	10.6503	25.7124	34.7334	11.697	12.4947	15.2824	NA	NA	NA	NA	7.33153	8.06612	NA	NA
hsa-miR-4270	71.2568	87.7133	61.635	150.53	231.486	54.5585	66.5597	112.507	17.0215	13.025	17.5167	40.2533	69.1455	73.839	22.9771	19.395
hsa-miR-4271	92.7653	93.608	64.7435	120.649	136.56	44.0645	41.0957	57.0721	46.6949	38.345	49.6188	135.663	128.981	167.54	51.9531	44.0698
hsa-miR-4281	2066.29	1990.46	1635	2572.81	2414.61	387.227	320.097	394.859	974.445	764.28	1079.35	1123.23	1477.33	1867.26	792.194	867.762
hsa-miR-4284	9430.58	6989.3	5153.57	4384.52	4828.43	2009.44	1005.27	1399.14	973.626	995.246	1196.99	64.3139	209.36	332.625	612.194	41.1132
hsa-miR-4286	3502.79	2887.48	1514.39	2298.7	2295.57	1621.15	1298.15	1604.1	1779.47	1528.88	2053.64	514.873	1083.73	1202.03	1218.84	441.228
hsa-miR-4291	372.59	412.187	221.777	466.823	573.6	217.598	130.664	253.182	79.8134	58.8236	111.642	48.6524	70.0514	77.9326	67.1229	31.4862
hsa-miR-4298	NA	6.4628	NA	26.1247	41.0215	26.8618	23.0058	39.8758	NA	NA	NA	NA	11.9167	6.24634	NA	NA
hsa-miR-4299	275.268	283.952	198.599	347.666	420.008	183.611	150.739	198.162	56.01	56.018	76.3178	17.4137	54.2783	70.4403	58.1419	11.3181
hsa-miR-4306	564.59	497.484	349.092	500.423	540.096	232.462	110.655	240.793	126.964	103.833	120.45	40.5006	53.3978	63.2209	88.5033	32.3657
hsa-miR-4313	12.9677	41.1102	19.7329	74.5893	81.1713	38.2842	42.5603	56.5628	NA	NA	12.7521	NA	27.5587	28.2371	14.1503	NA
hsa-miR-4317	75.6907	51.2867	45.0167	41.2745	51.708	14.212	NA	NA	5.51458	4.87871	6.32447	NA	NA	NA	NA	NA
hsa-miR-4327	103.818	99.7518	80.252	116.68	123.329	34.3993	28.4762	32.3946	73.9754	56.5827	67.2725	138.429	129.648	180.309	63.6669	54.0584
hsa-miR-4428	171.699	372.632	144.118	1014.79	1788.28	421.108	535.622	955.828	21.6233	13.177	56.7131	60.6906	325.661	270.614	62.1778	38.5369
hsa-miR-4442	71.3205	79.7939	46.8732	130.463	185.194	53.6022	55.2716	85.4836	14.6492	11.1162	21.8155	22.4919	49.3184	53.3638	17.7207	15.8511
hsa-miR-4443	95.7813	99.6171	46.9786	128.852	211.62	52.6892	39.6817	68.322	16.6424	15.0811	21.1202	25.4414	29.7812	29.8425	12.2826	12.9324
hsa-miR-4446-3p	20.6696	54.2205	24.4526	147.052	267.752	50.9505	52.9398	126.844	NA	NA	NA	NA	19.5908	18.8404	NA	NA
hsa-miR-4454	76950.2	73053.7	74830.7	70611.5	70851.3	54308.2	55532.6	54859.2	58294	59783.3	65040.7	31041.9	58380.1	58316.5	51139.6	33659
hsa-miR-4459	2584.29	3118.37	2030.2	4181.6	6276.64	1760.52	2060.21	3921.87	307.527	229.189	470.006	833.761	2700	2330.7	479.431	567.324
hsa-miR-4462	65.7924	86.5223	46.3451	101.428	198.164	36.4998	35.5163	59.9744	NA	NA	4.95762	9.52077	18.3324	20.3555	NA	NA
hsa-miR-4463	41.8669	41.6298	24.9953	46.9225	69.435	NA	NA	NA	16.2569	11.8054	16.2842	53.5154	55.9277	64.6626	18.7161	17.0594
hsa-miR-4465	41.7838	39.055	21.0614	39.0644	63.616	23.0408	NA	14.0594	NA	NA	NA	NA	11.8291	14.0399	NA	NA
hsa-miR-4466	320.081	293.378	219.298	237.914	272.087	59.0669	52.2998	58.9548	79.6516	63.7536	81.4586	164.927	179.458	226.303	84.1371	63.8294
hsa-miR-4478	52.7335	91.0281	55.4471	233.186	418.816	103.325	112.86	204.211	5.22501	4.99843	15.5997	27.5672	77.8561	72.4792	17.9291	21.9454
hsa-miR-4481	NA	7.6053	NA	22.7762	41.3256	11.7127	15.3237	23.3333	NA	NA	NA	NA	14.3908	11.5017	NA	NA
hsa-miR-4484	14.439	12.779	8.07837	35.0837	46.6954	14.0045	12.3472	20.2661	NA	NA	NA	NA	5.18121	NA	NA	NA
hsa-miR-4485	18.8396	61.1514	26.8815	170.455	211.959	100.478	95.6641	155.123	7.25094	NA	13.4453	8.62266	58.1461	53.0724	17.1354	7.51393
hsa-miR-4497	140.376	136.732	75.9168	143.681	189.276	27.9425	27.3608	37.4595	15.3754	13.3138	24.6416	26.5633	54.3265	63.4744	14.8726	17.1239
hsa-miR-4505	231.328	272.343	170.487	368.536	586.746	171.054	159.726	233.767	47.3773	38.1331	54.5728	173.367	220.668	233.126	70.6567	81.7923
hsa-miR-4507	121.922	155.001	87.8974	233.442	354.988	121.219	125.996	192.385	33.8528	25.9465	42.8444	120.062	176.438	189.742	52.1085	63.5507
hsa-miR-4515	57.973	100.016	56.1849	208.261	346.216	116.794	125.456	198.507	8.45935	NA	17.0744	22.7572	77.4355	62.4637	16.801	15.4754
hsa-miR-4516	10471.9	10470.4	8882.07	11520.8	9194.53	2088.93	1605.07	2471.09	5196.93	4411.77	5874.61	4721.46	6721.12	7600.56	4368.57	3020.16
hsa-miR-4530	440.959	474.567	272.849	549.726	812.892	359.649	287.006	532.175	30.6234	23.5978	37.9025	130.595	204.212	225.242	52.0267	66.0533
hsa-miR-4532	60.3888	60.9395	30.2225	55.2584	78.3771	NA	NA	NA	5.81802	NA	5.99444	9.53881	16.7557	17.5336	5.41825	NA
hsa-miR-4634	120.426	116.309	98.3393	152.795	153.504	31.6556	29.0911	34.5783	43.1547	31.8147	42.9393	89.634	94.3737	107.247	48.6018	31.8391
hsa-miR-4636	11.4812	25.2833	18.5596	104.587	164.144	40.3806	47.497	87.6332	NA	NA	NA	5.64496	23.4531	19.6922	NA	NA
hsa-miR-4647	NA	15.7223	8.39048	58.5644	99.5384	20.6149	24.4593	51.7238	NA	NA	NA	NA	22.0635	19.7152	NA	NA
hsa-miR-4651	64.1406	63.3463	45.1566	57.49	77.5361	27.3339	24.5165	38.6477	5.72222	NA	5.74266	11.806	22.0737	25.083	NA	NA
hsa-miR-4653-3p	75.0056	110.804	54.4012	220.697	414.608	82.0789	79.8057	143.556	4.46521	NA	13.7268	16.4837	32.0111	31.8578	9.97444	NA
hsa-miR-4655-3p	43.7663	39.9527	34.637	61.1761	58.3363	NA	NA	NA	18.7264	11.1875	18.7732	35.9938	37.0261	40.064	17.8724	11.7217
hsa-miR-4656	15.4468	32.5722	16.3383	111.515	221.494	44.25	46.6444	88.9074	NA	NA	NA	NA	15.7555	14.7346	NA	NA
hsa-miR-4667-5p	NA	17.074	NA	38.7543	63.7177	10.7263	12.5956	20.4144	NA	NA	NA	NA	12.5572	5.38313	NA	NA
hsa-miR-4669	12.6892	24.3695	7.93646	45.8268	76.6122	13.7145	24.2305	40.2381	NA	NA	NA	NA	17.8452	16.2322	NA	NA
hsa-miR-4687-3p	172.718	169.278	127.033	182.526	213.915	48.4308	43.5028	62.1704	52.3683	39.0329	50.3728	133.297	132.116	156.14	57.5879	48.8222
hsa-miR-4689	35.2742	36.2152	23.5614	26.4327	32.3925	NA	NA	NA	NA	NA	NA	3.58392	14.8182	18.4869	NA	NA
hsa-miR-4697-5p	60.2899	142.629	73.5737	434.04	696.626	194.567	233.642	378.758	5.48415	NA	15.6233	23.6959	122.822	91.2009	13.8365	12.3055
hsa-miR-4713-3p	73.7554	82.0992	37.4051	83.9277	124.919	52.3057	42.6856	47.5115	9.5097	NA	15.5232	NA	29.1402	31.5283	13.5997	NA
hsa-miR-4721	136.058	236.733	122.191	587.341	1039.87	311.556	309.165	497.373	15.1829	7.35547	29.6383	44.5852	137.029	132.893	30.2302	31.9036
hsa-miR-4728-5p	68.254	103.089	54.7233	231.463	392.992	126.733	112.37	189.394	8.16214	8.22644	22.8451	6.47749	44.2094	42.364	13.6621	8.87986
hsa-miR-4739	171.41	158.388	120.018	130.167	146.699	16.7254	14.2527	23.1381	12.3133	10.2495	14.886	41.0672	68.0175	93.8118	18.6684	15.5571
hsa-miR-4741	99.1387	97.227	68.0239	105.898	124.066	31.6124	25.3617	37.1232	26.8043	24.3011	36.1792	43.5959	82.0597	102.042	24.7922	23.5691
hsa-miR-4746-3p	47.4677	49.383	33.1244	55.5247	94.2115	27.65	28.0107	36.9522	NA	NA	5.91144	14.462	25.2792	26.3456	6.12872	NA
hsa-miR-4758-5p	NA	21.297	NA	42.116	63.5395	11.9967	30.6764	43.1682	NA	NA	NA	11.3531	29.8535	28.232	NA	4.60432
hsa-miR-4763-3p	241.37	233.588	177.846	182.942	204.828	34.3479	25.771	31.5042	31.1486	26.0098	36.2296	63.147	86.223	118.974	38.4554	32.5901
hsa-miR-4769-5p	NA	9.63858	NA	48.2442	88.3546	25.1974	19.9029	34.5229	NA	NA	NA	NA	14.1972	8.0244	NA	4.99957
hsa-miR-4787-5p	72.9578	76.7213	48.3044	62.3348	93.8407	23.894	26.4888	30.4038	6.64222	5.9398	9.6435	16.1585	32.5648	35.8468	7.99198	8.38044
hsa-miR-4788	26.5293	32.6147	19.6504	53.2006	72.318	11.7707	21.2511	34.5656	NA	NA	NA	11.876	25.3876	26.9646	NA	4.40852
hsa-miR-483-5p	NA	16.4266	NA	32.0656	46.7867	10.2382	10.9923	19.2725	NA	NA	NA	NA	14.171	11.9896	NA	NA
hsa-miR-484	36.0924	27.4195	17.6138	30.0917	20.9963	11.3166	NA	NA	8.35608	8.49557	15.3261	4.50586	5.46052	5.41792	6.62987	NA
hsa-miR-494	2496.5	5410.23	2603.32	13505.8	16466.5	5816.85	5783.79	11366	363.69	233.178	853.174	558.172	3057.12	2488.24	835.705	421.617
hsa-miR-5001-5p	53.9774	50.7214	36.318	45.5646	61.9706	14.6405	13.1655	16.753	5.83252	NA	6.97456	12.9076	29.8143	29.838	7.77152	5.0393
hsa-miR-5006-5p	79.5206	121.882	71.9544	277.304	520.392	122.795	118.608	221.719	NA	NA	14.6871	13.6484	51.1215	49.97	12.9285	9.12717
hsa-miR-500a-3p	22.6699	28.6741	14.2252	23.7705	23.3063	10.6718	NA	NA	9.37136	7.38759	10.3295	5.72081	8.54524	8.26696	8.55239	NA
hsa-miR-502-3p	29.4885	29.5338	18.232	36.6219	33.3839	NA	NA	NA	10.5704	4.92778	13.0969	4.69515	13.1543	12.6533	6.84427	NA
hsa-miR-505-3p	18.8549	10.5644	10.4922	12.8418	26.6986	NA	NA	NA	5.90787	5.21622	6.2179	NA	NA	NA	NA	NA
hsa-miR-5100	9917.17	8173.93	5073.66	6604.79	7318.07	3384.83	2592.61	3408.92	3401.64	3083.18	3997.1	689.682	1514.76	1785.95	1931.36	496.74
hsa-miR-513a-5p	98.4971	179.783	102.548	400.891	569.815	210.925	211.143	280.179	9.33231	NA	19.9868	NA	35.4681	38.6264	25.0271	NA
hsa-miR-513b	34.7476	76.4437	37.0718	227.52	434.614	100.613	98.7246	186.621	1.85303	NA	4.27652	NA	24.7542	22.5704	2.77717	NA
hsa-miR-513c-5p	9.54861	48.8914	22.2956	158.226	286.013	66.8628	76.2219	141.323	NA	NA	NA	NA	20.7119	17.3897	NA	NA
hsa-miR-5194	29.3574	33.0151	6.84333	36.7311	67.4326	29.136	20.6579	NA	NA	NA	NA	NA	12.5721	14.1734	NA	NA
hsa-miR-532-3p	45.5933	39.1508	24.3767	43.3279	46.5347	14.2298	NA	16.3093	12.5802	7.44784	17.128	NA	10.4329	6.07781	NA	NA
hsa-miR-532-5p	112.589	90.2667	66.4419	85.5038	78.4096	35.9782	10.3751	38.6164	29.9712	25.9568	31.2844	4.93721	10.8236	13.7753	17.3137	NA
hsa-miR-572	15.7047	15.5776	8.90924	15.4202	21.3129	NA	NA	NA	NA	NA	NA	4.23565	9.14614	10.0735	NA	NA
hsa-miR-5739	808.118	773.393	434.623	994.517	1314.31	466.951	378.699	605.657	157.794	159.262	276.072	69.6959	196.382	232.385	127.842	98.7007
hsa-miR-574-5p	58.3348	76.3532	41.5319	206.566	250.888	106.819	123.722	255.153	12.2633	NA	20.4884	15.4347	69.417	58.1528	20.6159	17.925
hsa-miR-575	69.7328	85.5844	51.4069	182.487	242.255	70.8159	63.8271	115.475	NA	NA	5.04988	17.6679	42.2156	52.4513	11.9456	10.0548
hsa-miR-5787	159.145	225.369	105.789	476.923	824.93	160.668	226.484	411.172	31.258	22.3925	44.5301	61.2626	218.526	213.405	42.5139	43.0412
hsa-miR-590-5p	236.206	136.468	132.42	65.5154	43.2078	26.5151	NA	NA	38.1559	32.6429	34.1358	NA	NA	NA	15.4165	NA
hsa-miR-6068	63.947	65.7175	39.8654	67.1815	85.2724	10.4215	NA	NA	NA	NA	9.5448	19.3797	37.9626	41.7156	NA	NA
hsa-miR-6085	1310.33	1265.94	712.181	1584.94	2067.36	801.825	606.137	949.128	236.234	228.421	410.564	124.894	264.014	339.581	192.695	138.613
hsa-miR-6087	2380.91	2313.83	1691.73	1925.23	2183.04	572.178	472.051	705.616	275.474	226.111	280.959	860.889	1100.24	1278.2	360.404	295.674
hsa-miR-6088	393.859	388.554	279.597	405.049	471.671	108.942	83.1648	118.165	125.998	105.786	129.301	256.942	294.631	377.809	138.386	105.43
hsa-miR-6089	3755.58	3575.74	2512.05	3029.76	3465.93	831.396	699.596	934.575	855.764	669.378	848.821	1605.79	2075.38	2614.26	837.057	814.593
hsa-miR-6090	3143.19	3058.99	2295.13	2253.91	2265.17	421.31	363.981	504.791	758.796	597.502	769.637	1344.24	1746.56	2123.43	702.951	596.019
hsa-miR-6124	167.506	192.43	119.125	269.082	410.651	134.727	140.823	215.371	21.2963	15.1373	25.954	63.027	101.721	115.873	28.3569	25.6215
hsa-miR-6125	1381.15	1285.08	946.494	1312.86	1440.96	298.067	269.841	334.146	348.654	262.794	343.967	547.039	771.86	971.611	308.368	283.579
hsa-miR-6126	187.848	162.031	124.035	106.207	116.826	17.5875	13.4125	14.8272	45.7445	28.6084	45.2096	76.569	83.1952	102.838	42.4221	20.7046
hsa-miR-6127	367.002	467.241	224.175	640.098	940.685	343.411	280.686	398.758	49.8585	36.1744	83.9349	32.8993	164.121	172.391	57.982	49.0006
hsa-miR-6131	66.7607	75.692	34.4012	86.4766	132.207	56.1415	43.2551	44.682	NA	NA	12.8738	NA	25.3671	30.2793	5.41011	NA
hsa-miR-6132	31.1762	53.1485	28.6355	148.667	250.061	88.0484	97.0659	147.05	4.30042	NA	13.5935	10.0894	35.3118	38.9274	12.5607	14.6438
hsa-miR-6165	205.484	194.483	120.238	238.013	317.311	115.296	89.2094	131.879	40.4285	39.5293	72.5631	37.2686	73.2474	91.8985	39.4165	31.292
hsa-miR-638	169.84	159.334	116.739	189.013	239.473	51.7389	54.7414	71.3158	36.3411	29.7006	38.865	72.0936	109.113	132.807	35.8701	32.8091
hsa-miR-642a-3p	1089.66	1164.6	773.067	668.901	956.128	373.672	320.133	538.963	55.9875	43.7756	68.3547	104.447	193.147	199.172	50.1057	42.6226
hsa-miR-642b-3p	164.754	175.784	122.228	169.031	218.381	84.4663	72.414	114.337	17.0031	14.0792	22.5555	35.459	58.5301	70.0404	22.7138	20.4079
hsa-miR-6510-5p	NA	20.2519	NA	38.884	62.7145	10.9874	13.7345	39.7944	NA	NA	NA	NA	18.0134	15.3424	NA	NA
hsa-miR-652-3p	74.5737	53.7799	43.6725	46.3589	58.0048	22.8014	10.9509	15.9269	16.0362	15.4224	17.9055	4.31103	4.46509	6.87964	10.4579	NA
hsa-miR-660-5p	210.282	136.4	107.752	73.1777	59.846	18.3463	NA	NA	59.8665	51.6103	50.1033	NA	4.22818	5.52461	24.2103	NA
hsa-miR-664a-3p	53.4278	33.0275	27.9746	27.4328	24.9749	NA	NA	NA	9.81715	13.6824	12.3334	NA	NA	NA	NA	NA
hsa-miR-664b-3p	41.7367	34.6741	28.4654	32.5737	33.3408	18.0185	13.9065	14.0072	16.3385	15.7776	16.7682	7.86066	8.54976	11.8003	15.7249	5.53205
hsa-miR-665	NA	7.51588	3.85922	18.616	25.882	11.572	10.7331	20.1482	NA	NA	NA	NA	5.68415	4.7342	NA	NA
hsa-miR-6717-5p	79.866	93.5714	43.8499	103.065	165.527	76.4852	59.5504	62.6534	12.0642	3.61032	19.2196	NA	37.7323	41.392	18.9483	NA
hsa-miR-6722-3p	20.2531	17.6971	11.6383	17.8767	24.457	NA	NA	NA	NA	NA	NA	9.69546	12.3249	14.1118	NA	NA
hsa-miR-6723-5p	65.5567	67.9719	48.9571	70.8704	69.3305	10.1929	NA	NA	18.6609	16.8298	26.7078	16.3299	28.7929	35.4144	18.1963	11.2822
hsa-miR-6724-5p	89.7929	94.2526	61.6662	103.488	155.004	48.5783	45.6141	67.0613	12.0374	6.84518	13.7951	32.5656	58.2393	68.6832	14.504	19.3129
hsa-miR-744-5p	55.827	45.9955	29.5493	49.7447	54.3042	NA	NA	NA	13.3856	6.13581	16.4053	NA	8.36255	4.89602	NA	NA
hsa-miR-762	411.42	372.354	260.622	353.039	375.047	67.7213	59.5663	91.8122	111.946	89.4024	112.576	129.198	167.236	195.262	71.3328	41.5691
hsa-miR-874	197.33	185.287	126.518	149.627	190.749	30.7149	27.9939	38.5189	17.9873	11.2712	20.9577	36.929	49.0418	58.4001	14.3413	8.80359
hsa-miR-92a-3p	348.799	352.254	196.342	488.387	509.254	192.397	135.313	228.994	64.2471	47.2985	72.2659	42.4679	57.7829	62.0129	66.101	36.3767
hsa-miR-93-5p	434.258	383.167	201.529	481.333	503.686	185.198	109.851	238.664	97.6618	79.329	117.547	44.8103	75.5433	84.9194	90.3583	30.3688
hsa-miR-937-5p	149.534	143.282	104.479	181.991	199.923	59.9361	50.2011	70.2678	85.4997	54.4488	82.2436	266.617	219.381	322.858	85.873	90.2915
hsa-miR-939-5p	125.676	116.261	73.5583	103.773	144.611	50.7298	39.3558	51.1049	16.01	16.2587	25.8822	27.5659	40.6444	52.9387	17.6131	15.0083
hsa-miR-940	336.147	247.335	188.275	172.696	168.03	73.4882	45.1824	54.6387	31.5186	26.359	31.5221	136.347	133.845	154.532	52.692	18.805
hsa-miR-98-5p	285.991	152.714	154.465	75.2362	57.0261	14.8884	NA	NA	58.5148	56.0524	39.6269	NA	NA	NA	17.1058	NA
hsa-miR-99b-5p	243.971	216.264	136.676	149.87	159.772	57.3969	45.0783	75.6559	105.44	78.3626	113.232	32.9395	44.7945	47.3231	48.1388	29.2833
