# Supplementary material for: Helicobacter pylori Affects the Antigen Presentation Activity of Macrophages Modulating the Expression of the Immune Receptor CD300E through miR-4270
Source: Front Immunol. 2017 Oct 12;8:1288. doi: 10.3389/fimmu.2017.01288 (PMC5649134; doi:10.3389/fimmu.2017.01288)
Supplement: Supplementary file 2 [file Table_2.XLSX]

## Sheet: result (2).txt
Supplemental Table 2. Categorization of miRNAs modulated in Hp-infected macrophages. Integration of miRNAs into different families according to TAM tool. miRNA families consider miRNA conservation. The family overrepresentation was considered statistically supported according to FDR value.
Category	Term	Count	Percent	Fold	P-value	Bonferroni	FDR
Family	let-7 family	9	1	4.11927	2.26e-06	0.00102	5.08e-05
Family	mir-17 family	7	0.875	3.60436	0.00027316	0.1226	0.00307
Family	mir-30 family	5	1	4.11927	0.0007856	0.3527	0.00784
Family	mir-320 family	4	1	4.11927	0.00332946	1	0.0282
Family	mir-188 family	3	1	4.11927	0.0140088	1	0.1015
Family	mir-29 family	3	1	4.11927	0.0140088	1	0.1031
Family	mir-15 family	3	0.75	3.08945	0.046047	1	0.2634
Family	mir-181 family	3	0.75	3.08945	0.046047	1	0.2654
Family	mir-26 family	2	1	4.11927	0.0585229	1	0.2986
Family	mir-374 family	2	1	4.11927	0.0585229	1	0.302
Family	mir-221 family	2	1	4.11927	0.0585229	1	0.3055
Family	mir-27 family	2	1	4.11927	0.0585229	1	0.3091
Family	mir-23 family	2	1	4.11927	0.0585229	1	0.3121
Family	mir-146 family	2	1	4.11927	0.0585229	1	0.3128
Family	mir-19 family	2	1	4.11927	0.0585229	1	0.3166
Family	mir-148 family	2	0.666667	2.74618	0.147551	1	0.5811
Family	mir-25 family	2	0.666667	2.74618	0.147551	1	0.5863
Family	mir-34 family	2	0.666667	2.74618	0.147551	1	0.5915
Family	mir-130 family	2	0.5	2.05963	0.249055	1	0.9092
Family	mir-103 family	1	0.5	2.05963	0.427	1	1
Family	mir-125 family	1	0.5	2.05963	0.427	1	1
Family	mir-132 family	1	0.5	2.05963	0.427	1	1
Family	mir-135 family	1	0.5	2.05963	0.427	1	1
Family	mir-154 family	2	0.111111	0.457696	0.957641	1	1
Family	mir-193 family	1	0.5	2.05963	0.427	1	1
Family	mir-204 family	1	0.5	2.05963	0.427	1	1
Family	mir-28 family	1	0.5	2.05963	0.427	1	1
Family	mir-500 family	1	0.333333	1.37309	0.566725	1	1
Family	mir-506 family	3	0.272727	1.12344	0.523694	1	1
Family	mir-99 family	1	0.333333	1.37309	0.566725	1	1
