# Supplementary material for: Helicobacter pylori Affects the Antigen Presentation Activity of Macrophages Modulating the Expression of the Immune Receptor CD300E through miR-4270
Source: Front Immunol. 2017 Oct 12;8:1288. doi: 10.3389/fimmu.2017.01288 (PMC5649134; doi:10.3389/fimmu.2017.01288)
Supplement: Supplementary file 3 [file Table_3.XLSX]

## Sheet: Down-HP24h
Supplemental Table 3. Differentially expressed miRNAs in Hp-infected versus uninfected macrophages. List of down-regulated miRNAs comparing expression results after 24 h of infection. Corresponding miRNA expression after 72 h of infection is reported. In bold are indicated miRNAs commonly down-regulated after 24 and 72 h of infection. Sample names indicate Hp infection (Hp) or control (Ctrl that …
PROBE_ID	Expected score (dExp)	Observed score(d)	Numerator(r)	Denominator (s+s0)	Fold change(Unlogged)	R-Hp-3-72h	R-Hp-2-72h	R-Hp-1-72h	R-Ctrl-2-72h	R-Ctrl-1-72h	R-Hp-1-24h	R-Hp-2-24h	R-Hp-3-24h	R-Ctrl-1-24h	R-Ctrl-2-24h	R-Ctrl-3-24h
hsa-miR-1181	-0.535064	1.30309	2.23629	1.71614	4.71083	-1.25942	-1.20232	-1.00684	-0.448408	-0.175216	-1.001	-0.96162	-0.79	1.20404	1.41631	1.3359
hsa-miR-1202	-0.506844	1.348	2.45975	1.82474	5.48192	-3.43567	-2.81017	-2.65408	-1.5371	-1.19872	-1.81493	-1.2884	-1.55532	0.657305	0.989283	1.07402
hsa-miR-1225-5p	-0.487945	1.10766	2.01949	1.8232	4.04836	-3.534	-2.80328	-2.47376	-1.23821	-0.921623	-1.04821	-0.587983	-0.974788	0.887139	1.22218	1.33816
hsa-miR-1275	-0.416089	1.36299	2.89329	2.12275	7.12571	-2.90686	-1.9156	-2.43287	-0.401533	-0.0751445	-1.83828	-2.4362	-1.0356	0.587125	1.56187	1.22081
hsa-miR-1587	-0.343121	1.66377	3.277	1.96962	10.0552	-2.35269	-1.4567	-2.23574	-0.804192	-0.336161	-1.68518	-1.24904	-1.30758	1.27164	2.345	1.97257
hsa-miR-1915-3p	-0.28591	0.937582	1.68008	1.79193	3.20514	-1.80477	-1.27398	-1.06216	-0.403384	-0.341331	-0.415499	-0.0412772	-0.100918	1.26612	1.55727	1.65916
hsa-miR-197-5p	-0.270071	1.28615	2.81378	2.18776	7.97705	-4.69618	-3.53067	-3.91913	-0.958385	-0.117091	-2.9688	-2.72947	-2.5332	-0.929022	0.95511	0.183779
hsa-miR-3653	-0.0172173	1.04477	1.91427	1.83224	3.75392	-4.34947	-3.18481	-3.23528	-0.952347	-0.799051	-1.6668	-1.15889	-1.21033	0.393928	0.81696	0.4959
hsa-miR-4270	0.0736527	1.14997	2.10592	1.83129	4.36315	-1.50478	-1.02607	-0.960659	-0.107632	0.279329	-0.38108	-0.652609	-0.507114	1.21768	1.8244	1.73489
hsa-miR-4428	0.121595	1.20629	2.5882	2.14558	6.34	-4.12075	-3.14545	-3.71883	-0.543023	0.356359	-3.03829	-3.23658	-2.33726	-1.07059	0.4566	-0.233544
hsa-miR-4459	0.140135	1.41852	2.95855	2.08566	8.23244	-2.82311	-1.88187	-1.83712	-0.939154	-0.392079	-2.51946	-2.25109	-1.83476	-0.023566	1.38481	0.909078
hsa-miR-4478	0.16026	1.3848	3.13038	2.26053	8.43343	-2.18541	-1.27239	-1.44987	0.150633	0.749765	-2.27864	-2.60083	-1.04661	0.319847	1.6712	1.474
hsa-miR-4505	0.177118	1.53621	2.79005	1.81619	7.01339	-2.11632	-1.8165	-1.71971	-1.00637	-0.498987	-1.14989	-0.956798	-1.05548	2.01441	1.79781	1.39577
hsa-miR-4507	0.180557	1.05187	2.09098	1.98787	4.52591	-1.81717	-1.55225	-1.57411	-0.924192	-0.75785	-0.88061	-0.737836	-0.606944	2.05361	1.02406	0.969885
hsa-miR-4515	0.184277	1.12975	2.55758	2.26384	6.29723	-2.10319	-1.27121	-1.52445	0.00534388	0.529957	-1.73684	-2.22641	-1.06064	-0.17506	1.60215	1.22177
hsa-miR-4530	0.189962	1.54779	2.65608	1.71605	6.30427	-2.59554	-2.19519	-2.2849	-0.922686	-0.294638	-2.12689	-1.91541	-1.99432	0.685575	0.729296	0.516738
hsa-miR-4697-5p	0.239568	1.36031	3.3223	2.44231	10.7379	-2.47184	-1.38579	-1.61054	0.418608	0.880106	-2.93733	-3.36164	-1.79927	-0.692034	1.49678	1.06392
hsa-miR-4721	0.24589	1.21959	2.80164	2.29719	5.75322	-2.5885	-2.02494	-2.1583	-0.0857138	0.603905	-2.28476	-3.62936	-1.33135	0.267947	0.521326	0.37019
hsa-miR-494	0.288582	1.03324	2.45006	2.37124	5.99807	-3.98974	-2.13453	-2.64193	-0.353087	0.00565911	-3.54873	-3.50316	-2.37727	-1.93103	0.197521	-0.345472
hsa-miR-5006-5p	0.29463	0.908526	2.02178	2.22534	4.37648	-1.43462	-0.937078	-1.03942	0.452901	1.21544	-1.82535	-2.09242	-1.14141	-0.719126	0.894366	0.830927
hsa-miR-575	0.347476	1.05715	2.30904	2.18421	5.00734	-1.14564	-0.820036	-1.05426	0.373257	0.503301	-1.1445	-0.750787	-2.02261	0.194675	1.2701	1.54446
hsa-miR-5787	0.350885	1.04181	1.95933	1.8807	3.95525	-1.95013	-1.65297	-1.85604	-0.312162	0.272704	-0.974005	-1.09726	-0.690372	0.657809	1.43265	1.02589
hsa-miR-6124	0.382085	1.34923	2.41125	1.78713	5.30473	-0.838883	-0.850607	-0.76805	-0.233548	0.0922983	-1.295	-1.5325	-1.09629	1.29885	0.974329	1.03679
hsa-miR-3656	-0.0137179	0.873204	1.50391	1.72229	2.83046	-1.3716	-1.60544	-1.56184	-1.78608	-1.37911	-0.234135	-0.00132024	-0.254005	1.39159	1.23913	1.39154
hsa-miR-371b-5p	0.0137179	0.889119	1.56893	1.76459	2.99079	0.133985	-0.135835	-0.0229412	-0.443863	-0.302221	-0.06525	-0.169265	-0.0848803	1.21126	1.50579	1.67036
hsa-miR-6125	0.387684	0.88959	1.54678	1.73876	2.91806	-1.6482	-1.27455	-0.984965	-0.643405	-0.494131	-0.557184	-0.272543	-0.327384	1.2161	1.02094	1.2462
hsa-miR-762	0.506844	0.941484	1.58156	1.67986	2.98996	-0.54425	-0.214329	-0.176593	-0.504531	-0.693183	0.881496	0.798956	0.709774	2.35916	2.41737	2.35838
hsa-miR-4281	0.0813499	0.943144	1.6344	1.73293	3.10701	-2.50198	-2.0818	-1.66488	-1.24864	-1.38732	-0.559742	-0.47141	-0.322585	1.29713	1.02701	1.22533
hsa-miR-4788	0.279516	0.947291	1.71716	1.81271	3.30707	-0.678958	-0.587079	-0.598065	-0.314779	-0.066786	-0.445086	-0.427333	-0.122644	1.10073	1.42646	1.62924
hsa-miR-1234-5p	-0.468941	0.976751	1.75209	1.7938	3.36947	-2.85468	-2.22491	-1.86481	-1.2508	-0.951793	-0.826046	-0.446028	-0.751771	1.28612	0.869801	1.07651
hsa-miR-1207-5p	-0.499323	0.97964	1.70374	1.73915	3.27404	-0.248625	-0.508354	-0.267526	-0.434284	-0.358571	-0.19647	-0.294716	-0.217454	1.56943	1.25057	1.58257
hsa-miR-1185-2-3p	-0.515012	0.98132	1.86422	1.89971	3.57543	-1.39329	-1.58709	-1.47729	-2.02025	-2.12099	-0.727779	-0.204998	-1.01187	1.04349	1.11789	1.48663
hsa-miR-5001-5p	0.290712	1.00045	1.83418	1.83336	3.63075	0.400102	0.0797751	0.284862	-0.302838	-0.12756	-0.10655	-0.200302	-0.237845	1.24743	1.87951	1.8309
hsa-miR-3663-3p	-0.00485953	1.03223	1.82816	1.77107	3.55383	-3.09905	-2.71284	-2.38366	-3.0368	-3.44517	-0.140142	-0.278158	0.0603925	1.92025	1.5908	1.61552
hsa-miR-3648	-0.0260132	1.06621	1.90875	1.79022	3.77518	-0.948598	-1.00228	-0.657226	-0.689085	-0.679874	0.0962531	0.0766002	-0.181293	2.16542	1.85276	1.69963
hsa-miR-135a-3p	-0.392284	1.07681	2.33332	2.16688	5.64978	-0.60507	-0.46409	-0.458138	-0.217466	0.0431685	-0.855222	-0.617687	-0.569856	0.595434	2.30155	2.06022
hsa-miR-642b-3p	0.42035	1.07758	1.98465	1.84177	3.95007	-0.104235	-0.311332	-0.119218	-0.335854	-0.1486	-0.794532	-1.04366	-0.498682	0.918862	1.29616	1.40207
hsa-miR-1268b	-0.431825	1.07885	1.95291	1.81018	3.81105	0.0722966	-0.0626624	-0.11464	-0.174537	0.0554934	-0.569984	-0.323138	0.0553069	1.69158	1.62336	1.70597
hsa-miR-4463	0.151282	1.08631	1.95789	1.80234	3.91667	-1.41796	-1.45232	-1.54224	-1.46937	-1.19855	0.256713	0.0111106	0.00381372	2.31956	2.04262	1.78313
hsa-miR-150-3p	-0.354998	1.09031	2.12066	1.94499	4.55819	-1.96788	-1.90248	-1.65312	-1.97509	-2.18247	0.00896402	0.00506967	-0.137785	2.65535	1.57141	2.01145
hsa-miR-940	0.572455	1.12957	2.2458	1.98819	5.06486	0.443988	0.104527	0.29942	-0.563497	-0.794459	0.00736806	-0.103362	-0.0276758	2.92248	1.79495	1.89629
hsa-miR-1185-1-3p	-0.523798	1.14867	2.03521	1.7718	4.11801	-0.950852	-1.00713	-0.902174	-0.962235	-1.20271	0.0548014	-0.172194	-0.176339	2.18347	1.83247	1.79597
hsa-miR-6088	0.368974	1.17098	2.02063	1.72558	4.04065	-2.6118	-1.99682	-1.75051	-1.75405	-1.69159	-0.412662	-0.195062	-0.521559	1.66781	1.59551	1.6693
hsa-miR-642a-3p	0.416089	1.21451	2.2403	1.84461	4.80753	-1.90933	-1.04184	-1.02902	-0.927403	-0.310381	-1.88267	-1.63287	-1.73053	0.11235	0.818716	0.54376
hsa-miR-3960	0.0569402	1.26626	2.25106	1.77772	4.74818	-0.901611	-0.508035	-0.14074	-0.647714	-0.593991	-1.01001	-0.714377	-0.613147	1.50975	1.29502	1.61087
hsa-miR-6724-5p	0.487945	1.27803	2.48312	1.94293	5.58102	-0.704208	-0.558057	-0.609773	-0.530523	-0.12129	-0.345589	-1.05712	-0.403293	1.44298	2.08984	2.11054
hsa-miR-1229-5p	-0.476662	1.28398	2.20952	1.72084	4.62711	0.0623957	0.1075	0.0483044	-0.31048	0.0343056	0.0627036	-0.0648979	-0.154362	2.01704	2.22832	2.22664
hsa-miR-6087	0.366068	1.37161	2.42887	1.77081	5.35407	-1.17085	-0.683711	-0.404851	-0.410337	-0.265807	-1.18894	-0.749676	-0.908685	1.6057	1.38419	1.44941
hsa-miR-6090	0.378159	1.37855	2.35634	1.70928	5.12426	-1.58947	-1.08699	-0.838977	-1.02323	-1.05452	-0.56697	-0.440949	-0.39257	1.99748	1.77488	1.89617
hsa-miR-4739	0.25212	1.3791	2.38284	1.72782	5.23649	1.09937	0.673086	0.890899	0.197632	0.153461	0.0234299	-0.0249686	0.0821345	2.24103	2.41313	2.57494
hsa-miR-937-5p	0.544237	1.38725	2.83006	2.04006	7.7172	-2.06387	-1.9986	-1.8187	-1.78285	-1.9667	-0.367314	-0.426958	-0.462074	3.16087	1.7378	2.33517
hsa-miR-4466	0.156616	1.41771	2.48982	1.75622	5.6573	-1.21836	-1.00348	-0.820902	-1.38453	-1.51712	-0.330779	-0.224633	-0.314714	2.43831	2.01357	2.14744
hsa-miR-3665	-1.38778e-18	1.44991	2.54334	1.75413	5.80262	-2.18261	-1.62929	-1.50222	-1.42663	-1.28626	-0.686708	-0.774724	-1.06479	1.58947	1.77466	1.73966
hsa-miR-3162-5p	-0.128287	1.4616	2.75276	1.88339	6.66948	-1.64582	-0.8644	-0.806233	-0.20846	0.249715	-2.15703	-1.44453	-1.66504	0.708163	1.09546	1.18805
hsa-miR-6089	0.372726	1.48956	2.53881	1.7044	5.81794	-1.94071	-1.39503	-1.2911	-1.17625	-1.0406	-0.971952	-0.849337	-0.840723	1.74941	1.52771	1.6773

## Sheet: Up-HP24h
Supplemental Table 3. Differentially expressed miRNAs in Hp-infected versus uninfected macrophages. List of up-regulated miRNAs comparing expression results after 24 h of infection. Corresponding miRNA expression after 72 h of infection is reported. In bold are indicated miRNAs commonly up-regulated after 24 and 72 h of infection. Sample names indicate Hp infection (Hp) or control (Ctrl that corr…
PROBE_ID	Expected score (dExp)	Observed score(d)	Numerator(r)	Denominator (s+s0)	Fold change(Unlogged)	R-Hp-3-72h	R-Hp-2-72h	R-Hp-1-72h	R-Ctrl-2-72h	R-Ctrl-1-72h	R-Hp-1-24h	R-Hp-2-24h	R-Hp-3-24h	R-Ctrl-1-24h	R-Ctrl-2-24h	R-Ctrl-3-24h
hsa-let-7d-5p	-0.695671	-1.69357	-3.76875	2.22533	0.084517	1.43475	0.944316	0.835334	-0.23357	-0.557409	1.53439	1.20156	1.48038	-3.50093	-2.06463	-1.52433
hsa-let-7e-5p	-0.66849	-1.93795	-3.66883	1.89315	0.077798	2.30468	1.47092	1.6602	-1.06741	-1.48924	2.13741	1.43618	2.03207	-2.07549	-1.77849	-1.54685
hsa-let-7f-5p	-0.651689	-1.42255	-3.55064	2.49597	0.10849	1.538	0.430496	1.15322	-0.47871	-1.00337	2.2606	2.25792	1.59439	-3.189	-0.7913	-0.558704
hsa-let-7i-5p	-0.602429	-1.38104	-3.1093	2.25142	0.135504	0.278174	-0.037149	0.11989	-0.997932	-1.24136	1.90866	1.92173	1.92155	-2.43591	-0.673693	-0.466364
hsa-miR-125a-5p	-0.457578	-1.02715	-2.10769	2.05199	0.248104	1.70347	1.17224	0.97673	-0.660128	-0.212384	1.80654	1.45899	1.94416	0.346308	-0.422621	-1.03707
hsa-miR-140-5p	-0.382085	-0.965054	-1.93062	2.00053	0.281075	1.00056	0.647332	0.938658	-0.853865	-1.23544	0.940676	0.766956	0.864952	-0.332037	-1.45295	-1.43429
hsa-miR-146a-5p	-0.368974	-1.47146	-2.62314	1.78268	0.163561	0.336293	0.0324895	0.00460327	-1.18843	-1.14048	2.70361	2.90126	2.72982	0.314056	-0.130875	0.282094
hsa-miR-146b-5p	-0.366068	-2.58177	-5.48171	2.12324	0.0247425	1.23249	0.712007	0.698939	-2.29524	-2.2973	2.85525	2.73413	2.92813	-3.62471	-2.23478	-2.06812
hsa-miR-155-5p	-0.347476	-2.23753	-4.00428	1.7896	0.0624216	2.13999	1.82663	1.56879	0.263445	0.411881	2.29883	1.9468	2.23934	-1.60091	-1.98372	-1.94323
hsa-miR-16-5p	-0.333911	-1.17765	-2.44087	2.07266	0.200426	0.747018	0.0583883	0.159785	-0.660775	-1.048	1.47678	1.57191	1.60858	-1.75796	-0.612843	-0.294528
hsa-miR-185-5p	-0.305378	-0.988094	-1.76437	1.78563	0.293694	-0.431966	-0.344724	-0.407886	-0.829561	-1.01185	0.914453	0.608228	1.0166	-0.78661	-1.11705	-0.850175
hsa-miR-20b-5p	-0.25212	-1.10216	-2.22131	2.01542	0.223894	1.81743	1.3944	1.14835	0.0206703	0.257018	1.04433	0.514121	1.08117	-0.684172	-1.8402	-1.49992
hsa-miR-223-3p	-0.220277	-1.52469	-2.7803	1.82352	0.147762	0.83537	0.330164	0.552243	-0.655801	-1.22604	1.12487	1.1314	0.952337	-2.05858	-1.6607	-1.41302
hsa-miR-26b-5p	-0.193214	-2.37663	-4.54399	1.91195	0.0442625	1.54682	1.05221	1.10055	-1.52427	-1.70637	2.20825	1.99155	2.01047	-3.02249	-2.13474	-2.26448
hsa-miR-27b-3p	-0.186768	-1.56406	-2.82099	1.80363	0.141798	1.70468	1.00455	1.29608	-0.898462	-0.707403	1.34365	1.05719	1.45325	-1.62734	-1.70527	-1.27626
hsa-miR-29b-3p	-0.173582	-1.6291	-2.96145	1.81785	0.130598	2.06454	1.70774	1.73351	0.340642	-0.140423	2.17767	2.22145	2.14905	-1.1066	-0.781574	-0.448023
hsa-miR-30b-5p	-0.156616	-1.7266	-3.30405	1.91362	0.103263	2.00772	1.16291	1.26638	-0.758406	-0.506213	1.88717	1.41645	1.70287	-2.13974	-1.38779	-1.37812
hsa-miR-30c-5p	-0.153862	-1.11748	-2.27118	2.03242	0.221459	1.39629	0.705587	1.10994	-0.717124	-0.541205	0.881848	0.930878	1.09941	-2.10141	-0.898368	-0.901631
hsa-miR-331-3p	-0.0736527	-1.06705	-1.82958	1.71461	0.280496	1.34207	0.742202	1.13515	-0.460977	-0.299261	1.09015	0.89115	1.17498	-0.799409	-0.807368	-0.725688
hsa-miR-365a-3p	-0.00821111	-1.10213	-1.90022	1.72414	0.268563	0.211769	0.146172	0.144118	-0.65138	-0.893473	0.913313	1.06774	0.946863	-0.771942	-1.06796	-0.932823
hsa-miR-374a-5p	0.0172173	-1.64495	-3.56934	2.16987	0.0926523	2.55966	1.65265	1.49125	-0.721965	-0.808196	2.01178	1.4773	1.99595	-2.76924	-1.21691	-1.23684
hsa-miR-424-5p	0.0645781	-1.25233	-2.37499	1.89646	0.190197	1.83973	0.811583	1.40191	-1.01202	-1.20147	1.34377	0.992667	1.76612	-0.889305	-1.30756	-0.825558
hsa-miR-4284	0.0838576	-1.10009	-2.51173	2.2832	0.208192	0.556052	0.455528	0.398953	-0.0749107	-0.0290856	0.210686	0.465442	0.632343	-3.28056	-1.87236	-1.0738
hsa-miR-590-5p	0.354998	-1.42522	-2.37906	1.66925	0.192252	-0.73487	-1.8436	-0.975608	-2.77676	-3.42483	-1.11568	-1.06078	-1.15938	-3.55206	-3.44532	-3.47564
hsa-miR-660-5p	0.440207	-1.69916	-2.86867	1.68829	0.136853	-1.0459	-1.95551	-1.49265	-2.89743	-3.11599	-0.994293	-1.04591	-0.881522	-3.76953	-3.89802	-3.86019
hsa-miR-98-5p	0.586051	-1.50032	-2.64657	1.764	0.158879	-0.778846	-1.76854	-0.992999	-2.86817	-3.17707	-1.00657	-0.926125	-1.32687	-3.71027	-3.63805	-3.85095
hsa-miR-20a-5p	-0.254671	-1.6036	-2.802	1.74732	0.143754	1.45899	0.859172	0.546052	0.0214463	0.0881262	1.17257	0.953542	1.13496	-1.65234	-1.91086	-1.58171
hsa-miR-148b-3p	-0.359332	-1.39934	-2.45231	1.75248	0.181715	-1.41588	-2.6604	-2.00956	-3.31389	-3.27912	-1.02521	-0.886247	-1.2863	-3.60519	-3.49997	-3.44953
hsa-miR-362-3p	-0.0348833	-1.33288	-2.26496	1.69931	0.208414	-1.34084	-2.36925	-1.87089	-2.87251	-3.3376	-1.05665	-0.961422	-1.03543	-3.40737	-3.17885	-3.26217
hsa-miR-28-5p	-0.184277	-1.29554	-2.28103	1.76068	0.204268	-1.5556	-2.23469	-1.55985	-2.65469	-2.87493	-0.915354	-0.675587	-1.12007	-3.26001	-3.1325	-3.1616
hsa-miR-181a-3p	-0.323184	-1.27497	-2.35576	1.84769	0.196172	-0.0315881	-0.691192	0.200135	-0.791865	-1.38016	0.963538	1.29614	0.824233	-1.65278	-1.25847	-1.0721
hsa-miR-4669	0.228499	-1.2272	-2.15435	1.75549	0.224218	-3.74091	-2.91905	-3.68691	-2.61158	-1.61795	1.24355	1.12273	1.46662	-1.03379	-0.767754	-0.828597
hsa-miR-210	-0.242624	-1.21731	-2.30792	1.89592	0.196356	-0.0783984	-0.160211	-0.283234	0.202116	0.21299	1.54522	0.932812	1.80602	-1.02782	-0.788152	-0.823736
hsa-miR-22-5p	-0.230747	-1.20679	-2.04882	1.69774	0.241335	-1.14281	-1.85093	-1.78598	-2.36354	-2.19155	-1.20381	-1.41428	-1.25248	-3.34062	-3.28294	-3.39348
hsa-let-7a-5p	-0.908164	-1.18756	-2.66748	2.24618	0.182583	1.03251	0.285252	0.894965	-0.199058	-0.806944	1.52535	1.63829	1.33409	-2.38382	-0.701384	-0.419489
hsa-miR-301a-3p	-0.162254	-1.18517	-2.04182	1.72282	0.242004	-0.792555	-2.24388	-0.920464	-2.598	-3.26625	-0.581472	-0.294294	-0.547956	-2.55181	-2.54554	-2.45184
hsa-miR-148a-3p	-0.362774	-1.1559	-2.24483	1.94207	0.219324	-0.632057	-1.92794	-1.18071	-2.27675	-2.76676	-0.603911	-0.609679	-0.839779	-3.53455	-2.55077	-2.70254
hsa-miR-30e-3p	-0.143615	-1.1552	-2.22009	1.92182	0.215772	0.687002	-0.525436	0.702444	-1.06813	-1.32397	1.4059	1.63406	0.965248	-1.26191	-0.895109	-0.498056
hsa-miR-132-3p	-0.396171	-1.03209	-1.78029	1.72494	0.290677	1.00814	0.334269	0.0674121	-0.434001	-0.230325	1.72325	1.44814	1.62128	-0.292984	-0.151523	-0.103711
hsa-miR-17-5p	-0.325452	-1.02622	-1.97537	1.9249	0.254675	1.31232	0.715409	0.545685	0.448884	0.604127	1.07006	0.506182	1.18392	-1.42378	-1.05402	-0.688136
hsa-miR-652-3p	0.431825	-1.00687	-1.93641	1.9232	0.265559	0.352015	-0.566927	0.114646	-0.78927	-0.533387	1.08237	1.40924	0.82763	-1.11318	-1.03314	-0.343684
hsa-miR-29a-3p	-0.177118	-0.990078	-1.79495	1.81294	0.288102	1.0022	0.86246	0.755406	0.460774	0.297046	1.13777	1.00831	1.45523	-0.790869	-0.646021	-0.346651
hsa-let-7g-5p	-0.626602	-0.988978	-2.50712	2.53507	0.234974	0.467301	-0.116427	0.125942	-0.474054	-0.689086	0.812209	1.12589	0.826415	-3.38901	-0.75859	-0.609259
hsa-miR-103a-3p	-0.572455	-0.969712	-1.8476	1.90531	0.286738	-0.0863208	-0.118173	-0.187244	-0.263467	-0.561503	0.871724	0.939829	1.09678	-1.39308	-0.765345	-0.476056
hsa-miR-4484	0.164784	-0.953362	-2.7461	2.88044	0.318549	-3.81689	-4.16165	-3.89805	-3.37295	-2.76446	0.922437	0.797186	0.871802	0.586727	-3.49172	-2.74189
hsa-miR-1273c	-0.424907	-0.934229	-2.54155	2.72048	0.303513	-3.87621	-3.79049	-4.31404	-2.52002	-1.65434	1.10271	1.04148	1.24373	0.684404	-1.92933	-2.99181
