# Supplementary material for: Helicobacter pylori Affects the Antigen Presentation Activity of Macrophages Modulating the Expression of the Immune Receptor CD300E through miR-4270
Source: Front Immunol. 2017 Oct 12;8:1288. doi: 10.3389/fimmu.2017.01288 (PMC5649134; doi:10.3389/fimmu.2017.01288)
Supplement: Supplementary file 4 [file Table_4.XLSX]

## Sheet: Down-HP72h
Supplemental Table 4. Supplemental Table 3. Differentially expressed miRNAs in Hp-infected versus uninfected macrophages.List of down-regulated miRNAs comparing expression results after 72 h of infection. Corresponding miRNA expression after 24 h of infection is reported. In bold are indicated miRNAs commonly down-regulated after 24 and 72 h of infection. Sample names indicate Hp infection (Hp) o…
PROBE_ID	Expected score (dExp)	Observed score(d)	Numerator(r)	Denominator (s+s0)	Fold change(Unlogged)	R-Hp-3-72h	R-Hp-2-72h	R-Hp-1-72h	R-Ctrl-2-72h	R-Ctrl-1-72h	R-Hp-1-24h	R-Hp-2-24h	R-Hp-3-24h	R-Ctrl-1-24h	R-Ctrl-2-24h	R-Ctrl-3-24h
hsa-miR-1181	-1.56475	3.57047	0.844383	0.236491	1.79842	-1.25942	-1.20232	-1.00684	-0.448408	-0.175216	-1.001	-0.96162	-0.79	1.20404	1.41631	1.3359
hsa-miR-1202	-1.49533	3.73741	1.59873	0.427764	2.97145	-3.43567	-2.81017	-2.65408	-1.5371	-1.19872	-1.81493	-1.2884	-1.55532	0.657305	0.989283	1.07402
hsa-miR-1225-5p	-1.44309	3.59919	1.8571	0.515976	3.48554	-3.534	-2.80328	-2.47376	-1.23821	-0.921623	-1.04821	-0.587983	-0.974788	0.887139	1.22218	1.33816
hsa-miR-1275	-1.18724	4.50701	2.1801	0.483714	4.38566	-2.90686	-1.9156	-2.43287	-0.401533	-0.0751445	-1.83828	-2.4362	-1.0356	0.587125	1.56187	1.22081
hsa-miR-1587	-0.928858	2.90465	1.44487	0.497432	2.65043	-2.35269	-1.4567	-2.23574	-0.804192	-0.336161	-1.68518	-1.24904	-1.30758	1.27164	2.345	1.97257
hsa-miR-1915-3p	-0.784834	2.64728	1.00795	0.380748	1.96672	-1.80477	-1.27398	-1.06216	-0.403384	-0.341331	-0.415499	-0.0412772	-0.100918	1.26612	1.55727	1.65916
hsa-miR-197-5p	-0.756941	5.51289	3.51092	0.636856	11.2705	-4.69618	-3.53067	-3.91913	-0.958385	-0.117091	-2.9688	-2.72947	-2.5332	-0.929022	0.95511	0.183779
hsa-miR-3653	-0.0416334	4.61057	2.71415	0.588681	6.17338	-4.34947	-3.18481	-3.23528	-0.952347	-0.799051	-1.6668	-1.15889	-1.21033	0.393928	0.81696	0.4959
hsa-miR-4270	0.248796	3.48181	1.24969	0.358919	2.367	-1.50478	-1.02607	-0.960659	-0.107632	0.279329	-0.38108	-0.652609	-0.507114	1.21768	1.8244	1.73489
hsa-miR-4428	0.392049	6.04322	3.56834	0.590471	11.9695	-4.12075	-3.14545	-3.71883	-0.543023	0.356359	-3.03829	-3.23658	-2.33726	-1.07059	0.4566	-0.233544
hsa-miR-4459	0.438231	2.71979	1.51508	0.557059	2.78022	-2.82311	-1.88187	-1.83712	-0.939154	-0.392079	-2.51946	-2.25109	-1.83476	-0.023566	1.38481	0.909078
hsa-miR-4478	0.492345	4.01946	2.08609	0.518997	4.18787	-2.18541	-1.27239	-1.44987	0.150633	0.749765	-2.27864	-2.60083	-1.04661	0.319847	1.6712	1.474
hsa-miR-4505	0.535466	3.34149	1.1315	0.338621	2.20998	-2.11632	-1.8165	-1.71971	-1.00637	-0.498987	-1.14989	-0.956798	-1.05548	2.01441	1.79781	1.39577
hsa-miR-4507	0.542543	3.65751	0.806822	0.220593	1.74632	-1.81717	-1.55225	-1.57411	-0.924192	-0.75785	-0.88061	-0.737836	-0.606944	2.05361	1.02406	0.969885
hsa-miR-4515	0.55302	4.06234	1.9006	0.467859	3.69108	-2.10319	-1.27121	-1.52445	0.00534388	0.529957	-1.73684	-2.22641	-1.06064	-0.17506	1.60215	1.22177
hsa-miR-4530	0.573909	4.65044	1.74988	0.376283	3.41963	-2.59554	-2.19519	-2.2849	-0.922686	-0.294638	-2.12689	-1.91541	-1.99432	0.685575	0.729296	0.516738
hsa-miR-4697-5p	0.693441	4.45196	2.47208	0.55528	5.35225	-2.47184	-1.38579	-1.61054	0.418608	0.880106	-2.93733	-3.36164	-1.79927	-0.692034	1.49678	1.06392
hsa-miR-4721	0.703633	5.81583	2.51634	0.432671	5.80699	-2.5885	-2.02494	-2.1583	-0.0857138	0.603905	-2.28476	-3.62936	-1.33135	0.267947	0.521326	0.37019
hsa-miR-494	0.80718	3.34462	2.74835	0.821723	5.94421	-3.98974	-2.13453	-2.64193	-0.353087	0.00565911	-3.54873	-3.50316	-2.37727	-1.93103	0.197521	-0.345472
hsa-miR-5006-5p	0.826051	4.4821	1.97121	0.439795	4.01546	-1.43462	-0.937078	-1.03942	0.452901	1.21544	-1.82535	-2.09242	-1.14141	-0.719126	0.894366	0.830927
hsa-miR-575	0.961793	6.3124	1.44492	0.228902	2.7128	-1.14564	-0.820036	-1.05426	0.373257	0.503301	-1.1445	-0.750787	-2.02261	0.194675	1.2701	1.54446
hsa-miR-5787	0.975558	5.28971	1.79998	0.34028	3.5407	-1.95013	-1.65297	-1.85604	-0.312162	0.272704	-0.974005	-1.09726	-0.690372	0.657809	1.43265	1.02589
hsa-miR-6124	1.11108	3.39345	0.748555	0.220588	1.69029	-0.838883	-0.850607	-0.76805	-0.233548	0.0922983	-1.295	-1.5325	-1.09629	1.29885	0.974329	1.03679
hsa-miR-181a-5p	-0.875925	2.61163	1.39693	0.53489	2.56093	-3.77626	-2.78642	-2.92402	-1.51766	-2.01294	-0.984727	-0.385877	-0.483813	0.2018	0.415794	0.330569
hsa-miR-30d-5p	-0.438812	2.63684	0.838482	0.317988	1.76997	-3.07016	-2.63157	-2.53868	-1.81246	-2.00418	-1.21796	-1.01136	-1.17497	0.431786	0.655862	0.0466696
hsa-miR-1273g-3p	-1.21286	2.75107	0.465691	0.169277	1.3795	-0.701943	-0.515567	-0.60237	-0.177281	-0.10459	-0.12825	-0.161653	0.269313	-0.663276	0.049799	-0.042279
hsa-miR-1260b	-1.29603	2.81024	0.494765	0.176058	1.41207	-1.11415	-1.04118	-1.11759	-0.696511	-0.495908	0.403521	0.576246	0.952446	-0.280231	-0.0363241	0.0977989
hsa-miR-513c-5p	0.891975	2.83332	2.87972	1.01638	6.079	-4.03366	-1.65637	-2.41846	-0.0590021	0.412785	-2.84215	1.69043	-1.72413	-1.07038	-0.696018	-0.823712
hsa-miR-142-5p	-1.04952	2.83849	1.1007	0.387777	2.20942	-1.09717	-1.17332	-0.916231	-0.331945	0.408866	-0.709881	-0.445053	-0.0644241	-1.02395	-0.434783	-0.388187
hsa-miR-423-5p	0.18946	2.8739	0.931893	0.324261	1.89033	-1.38035	-0.946013	-1.47192	-0.460478	-0.207922	-0.336836	-1.14247	-0.0552823	-0.308097	1.02877	0.39283
hsa-miR-22-3p	-0.660412	2.90381	0.869852	0.299555	1.81559	-1.63704	-1.23896	-1.17623	-0.595356	-0.366424	-0.67973	-0.586291	-0.463584	0.699398	0.147661	-0.104549
hsa-let-7b-5p	-2.62229	2.97582	0.990956	0.333003	1.97106	-2.02916	-1.475	-1.86952	-0.655804	-0.944737	-0.50424	-0.279878	-0.42023	-0.45267	0.384522	0.367361
hsa-miR-4485	0.524992	2.98121	2.23553	0.749874	4.20239	-3.35455	-1.61824	-2.25189	-0.198995	-0.146396	-1.55673	-1.56177	-0.992579	-1.05987	1.38404	1.1537
hsa-miR-4647	0.620604	3.56911	1.43731	0.402708	2.7705	-1.8925	-2.14263	-2.31305	-1.03379	-0.32372	-0.34344	-1.08115	-0.0912049	0.561795	0.664196	0.661692
hsa-miR-4446-3p	0.421255	3.61325	2.38126	0.659036	4.87078	-2.8633	-1.42713	-2.15399	-0.00697072	0.473212	-2.6717	1.7825	-1.57684	-1.00232	-0.619309	-0.619844
hsa-miR-4653-3p	0.634078	3.64818	1.73704	0.476139	3.3844	-1.12443	-0.529365	-1.11629	0.432249	1.19511	-1.87098	-1.61429	-0.716522	0.018658	0.540251	0.364407
hsa-miR-4636	0.608407	3.6614	2.16411	0.591062	4.3562	-3.70772	-2.76462	-2.62101	-1.17527	-0.558737	-1.76301	-2.58122	-1.19688	-1.70893	-0.337263	-0.716736
hsa-miR-513b	0.883948	3.86348	2.37676	0.615186	4.8763	-2.3994	-1.05482	-1.7529	0.452665	0.829435	-3.30561	1.86618	-2.63798	-0.185944	-0.464327	-0.439312
hsa-miR-188-5p	-0.825504	3.96623	2.68263	0.676367	6.32661	-2.82434	-1.58627	-2.40067	-0.0494717	0.87387	-2.07346	2.36843	-1.43238	-0.3434	1.28278	0.907615
hsa-miR-1273c	-1.22879	3.97799	1.9064	0.479238	3.87132	-3.87621	-3.79049	-4.31404	-2.52002	-1.65434	1.10271	1.04148	1.24373	0.684404	-1.92933	-2.99181
hsa-miR-4442	0.400835	4.06736	1.11491	0.274111	2.1704	-1.19083	-0.910008	-1.21918	-0.161318	0.177791	-0.319623	-0.666425	0.0148478	0.497366	1.65222	1.53222
hsa-miR-4656	0.652975	4.13039	2.47634	0.599541	5.57412	-3.09984	-2.07515	-2.39193	-0.474413	0.382475	-1.63312	1.93809	-1.05232	-0.817655	-0.591106	-0.508233
hsa-miR-3679-5p	0.0296942	4.24085	0.861444	0.20313	1.82454	-1.40073	-1.30893	-1.34354	-0.627554	-0.351693	-1.33663	2.32311	-1.19836	-0.326109	0.911044	0.812993
hsa-miR-1973	-0.746926	4.26198	1.87519	0.43998	3.54762	-2.26098	-1.33702	-1.75948	0.0631839	0.115538	-2.05067	-2.66097	-0.375433	-2.29044	0.110165	0.158208
hsa-miR-5739	0.942093	4.43528	1.91341	0.431408	3.74768	-2.96272	-2.2266	-2.58233	-0.93902	-0.415252	-1.36118	-0.567317	-0.389359	-0.958132	0.201604	0.191574
hsa-miR-513a-5p	0.873457	4.49628	1.83427	0.407954	3.50627	-1.91531	-1.18287	-1.32343	0.200496	0.520311	-2.49617	-2.43404	-1.70113	-1.46952	-0.383496	-0.252681
hsa-miR-6132	1.17234	4.63628	2.16863	0.467752	4.45736	-2.57191	-1.74192	-2.1309	-0.259066	0.299837	-2.27565	-1.58383	-0.929301	-0.826043	0.46755	0.599907
hsa-miR-6127	1.15377	4.67467	1.60756	0.343888	3.07193	-2.22658	-1.79996	-2.07122	-0.68032	-0.169728	-1.40588	-1.3509	-0.940562	-0.916966	0.57908	0.244202
hsa-miR-6085	1.01394	4.70513	1.44563	0.307245	2.72098	-1.97179	-1.52283	-1.79583	-0.491524	-0.144191	-1.18345	-0.511379	0.0160874	-1.05115	-0.292075	-0.119106
hsa-miR-4728-5p	0.711982	4.98417	1.95895	0.393034	3.92617	-1.68977	-1.15845	-1.46226	0.2235	0.820746	-1.64719	-1.75279	-0.640804	-1.60603	0.655826	0.520535
hsa-miR-324-3p	-0.262914	5.18634	1.01336	0.19539	2.02501	-0.955246	-0.874011	-0.978762	-0.0460928	0.200798	-1.3045	-1.21067	-0.259659	-1.26107	-0.802593	-0.661024
hsa-miR-3135b	-0.404832	5.29794	1.20573	0.227584	2.32093	-2.18935	-2.0731	-2.11181	-1.08723	-0.750816	-0.588477	-1.18983	-0.262077	-0.073723	1.11322	1.01482
hsa-miR-574-5p	0.949417	7.26953	1.97716	0.271979	3.90176	-2.34873	-1.88557	-2.20399	-0.189996	-0.147882	-1.681	-2.21151	-1.10766	-1.07691	1.24963	0.896797

## Sheet: Up-HP72h
Supplemental Table 4. Differentially expressed miRNAs in Hp-infected versus uninfected macrophages. List of up-regulated miRNAs comparing expression results after 72 h of infection. Corresponding miRNA expression after 24 h of infection is reported. In bold are indicated miRNAs commonly up-regulated after 24 and 72 h of infection. Sample names indicate Hp infection (Hp) or control (Ctrl that corr…
PROBE_ID	Expected score (dExp)	Observed score(d)	Numerator(r)	Denominator (s+s0)	Fold change(Unlogged)	R-Hp-3-72h	R-Hp-2-72h	R-Hp-1-72h	R-Ctrl-2-72h	R-Ctrl-1-72h	R-Hp-1-24h	R-Hp-2-24h	R-Hp-3-24h	R-Ctrl-1-24h	R-Ctrl-2-24h	R-Ctrl-3-24h
hsa-let-7d-5p	-2.08691	-4.05783	-1.46695	0.361512	0.35794	1.43475	0.944316	0.835334	-0.23357	-0.557409	1.53439	1.20156	1.48038	-3.50093	-2.06463	-1.52433
hsa-let-7e-5p	-1.97997	-6.77073	-3.09026	0.456415	0.114967	2.30468	1.47092	1.6602	-1.06741	-1.48924	2.13741	1.43618	2.03207	-2.07549	-1.77849	-1.54685
hsa-let-7f-5p	-1.89105	-3.19779	-1.78161	0.557139	0.281772	1.538	0.430496	1.15322	-0.47871	-1.00337	2.2606	2.25792	1.59439	-3.189	-0.7913	-0.558704
hsa-let-7i-5p	-1.78225	-5.09996	-1.23995	0.243129	0.423208	0.278174	-0.037149	0.11989	-0.997932	-1.24136	1.90866	1.92173	1.92155	-2.43591	-0.673693	-0.466364
hsa-miR-125a-5p	-1.32401	-4.08758	-1.7204	0.420886	0.300049	1.70347	1.17224	0.97673	-0.660128	-0.212384	1.80654	1.45899	1.94416	0.346308	-0.422621	-1.03707
hsa-miR-140-5p	-1.08508	-6.4717	-1.90684	0.294642	0.267519	1.00056	0.647332	0.938658	-0.853865	-1.23544	0.940676	0.766956	0.864952	-0.332037	-1.45295	-1.43429
hsa-miR-146a-5p	-1.0429	-5.53273	-1.28892	0.232962	0.407052	0.336293	0.0324895	0.00460327	-1.18843	-1.14048	2.70361	2.90126	2.72982	0.314056	-0.130875	0.282094
hsa-miR-146b-5p	-1.02517	-9.88256	-3.17742	0.321518	0.108849	1.23249	0.712007	0.698939	-2.29524	-2.2973	2.85525	2.73413	2.92813	-3.62471	-2.23478	-2.06812
hsa-miR-155-5p	-0.948592	-4.78654	-1.50747	0.31494	0.347593	2.13999	1.82663	1.56879	0.263445	0.411881	2.29883	1.9468	2.23934	-1.60091	-1.98372	-1.94323
hsa-miR-16-5p	-0.907637	-2.88897	-1.17612	0.407106	0.436377	0.747018	0.0583883	0.159785	-0.660775	-1.048	1.47678	1.57191	1.60858	-1.75796	-0.612843	-0.294528
hsa-miR-185-5p	-0.844582	-3.08497	-0.525847	0.170455	0.69571	-0.431966	-0.344724	-0.407886	-0.829561	-1.01185	0.914453	0.608228	1.0166	-0.78661	-1.11705	-0.850175
hsa-miR-20b-5p	-0.705712	-3.63285	-1.31455	0.361851	0.39596	1.81743	1.3944	1.14835	0.0206703	0.257018	1.04433	0.514121	1.08117	-0.684172	-1.8402	-1.49992
hsa-miR-223-3p	-0.630568	-3.99451	-1.51351	0.378899	0.353455	0.83537	0.330164	0.552243	-0.655801	-1.22604	1.12487	1.1314	0.952337	-2.05858	-1.6607	-1.41302
hsa-miR-26b-5p	-0.554848	-9.22009	-2.84851	0.308946	0.137417	1.54682	1.05221	1.10055	-1.52427	-1.70637	2.20825	1.99155	2.01047	-3.02249	-2.13474	-2.26448
hsa-miR-27b-3p	-0.540477	-5.8368	-2.13804	0.366303	0.223185	1.70468	1.00455	1.29608	-0.898462	-0.707403	1.34365	1.05719	1.45325	-1.62734	-1.70527	-1.27626
hsa-miR-29b-3p	-0.503022	-5.30068	-1.73515	0.327346	0.30259	2.06454	1.70774	1.73351	0.340642	-0.140423	2.17767	2.22145	2.14905	-1.1066	-0.781574	-0.448023
hsa-miR-30b-5p	-0.451687	-4.68393	-2.11131	0.450757	0.224186	2.00772	1.16291	1.26638	-0.758406	-0.506213	1.88717	1.41645	1.70287	-2.13974	-1.38779	-1.37812
hsa-miR-30c-5p	-0.442635	-4.70186	-1.69977	0.361511	0.302621	1.39629	0.705587	1.10994	-0.717124	-0.541205	0.881848	0.930878	1.09941	-2.10141	-0.898368	-0.901631
hsa-miR-331-3p	-0.227915	-4.40856	-1.45326	0.329645	0.3605	1.34207	0.742202	1.13515	-0.460977	-0.299261	1.09015	0.89115	1.17498	-0.799409	-0.807368	-0.725688
hsa-miR-365a-3p	-0.0223827	-4.96336	-0.939779	0.189343	0.523024	0.211769	0.146172	0.144118	-0.65138	-0.893473	0.913313	1.06774	0.946863	-0.771942	-1.06796	-0.932823
hsa-miR-374a-5p	0.0569593	-5.07715	-2.66627	0.525151	0.149019	2.55966	1.65265	1.49125	-0.721965	-0.808196	2.01178	1.4773	1.99595	-2.76924	-1.21691	-1.23684
hsa-miR-424-5p	0.20102	-5.06069	-2.45782	0.485668	0.175005	1.83973	0.811583	1.40191	-1.01202	-1.20147	1.34377	0.992667	1.76612	-0.889305	-1.30756	-0.825558
hsa-miR-4284	0.281424	-3.33898	-0.522176	0.156388	0.6957	0.556052	0.455528	0.398953	-0.0749107	-0.0290856	0.210686	0.465442	0.632343	-3.28056	-1.87236	-1.0738
hsa-miR-590-5p	0.98825	-3.23695	-1.9161	0.591947	0.258318	-0.73487	-1.8436	-0.975608	-2.77676	-3.42483	-1.11568	-1.06078	-1.15938	-3.55206	-3.44532	-3.47564
hsa-miR-660-5p	1.31783	-3.4031	-1.50869	0.44333	0.341066	-1.0459	-1.95551	-1.49265	-2.89743	-3.11599	-0.994293	-1.04591	-0.881522	-3.76953	-3.89802	-3.86019
hsa-miR-98-5p	1.72649	-3.68869	-1.84249	0.499497	0.269286	-0.778846	-1.76854	-0.992999	-2.86817	-3.17707	-1.00657	-0.926125	-1.32687	-3.71027	-3.63805	-3.85095
hsa-miR-101-3p	-1.74188	-5.54378	-1.52886	0.275779	0.345339	1.41189	1.05984	1.04042	-0.234356	-0.481927	0.86235	0.607722	1.21572	-0.68955	-0.854704	-0.612093
hsa-miR-4763-3p	0.756714	-5.34061	-0.949092	0.177712	0.516975	0.251958	0.133629	0.354374	-0.687973	-0.716903	-0.24234	-0.461657	-0.0941188	1.36794	0.982611	1.27959
hsa-miR-361-5p	-0.112374	-4.74326	-1.09162	0.230142	0.471422	0.308945	0.192945	0.371259	-0.64295	-0.958194	-0.112815	-0.316542	0.179568	-0.508817	-0.545709	-0.495169
hsa-miR-425-5p	0.213414	-4.6382	-0.818532	0.176476	0.566353	0.406676	0.437983	0.249404	-0.411032	-0.496656	0.451629	-0.00695865	0.772561	-0.677791	-0.797824	-0.658662
hsa-miR-3940-5p	0.17646	-4.4997	-1.03741	0.230551	0.486028	-0.737316	-1.0595	-0.903257	-2.02273	-1.85214	-1.27272	-0.00902079	-1.31074	1.02474	0.572057	1.07068
hsa-miR-99b-5p	1.79685	-4.26851	-1.1561	0.270843	0.444655	0.0779303	-0.257359	-0.37809	-1.34833	-1.33554	1.11307	0.466505	1.51189	0.0451347	-0.193969	-0.277615
hsa-miR-23b-3p	-0.590443	-4.17804	-1.1808	0.28262	0.43728	1.22106	0.731166	0.984758	-0.261473	-0.142133	0.596607	0.166608	0.59297	-0.483069	-0.77562	-0.741795
hsa-miR-940	1.66842	-3.87644	-0.961623	0.248069	0.512753	0.443988	0.104527	0.29942	-0.563497	-0.794459	0.00736806	-0.103362	-0.0276758	2.92248	1.79495	1.89629
hsa-miR-340-5p	-0.203293	-3.43212	-1.19787	0.349016	0.429512	0.857076	0.367269	0.242573	-0.604338	-0.813448	0.681803	0.231403	0.895867	-0.766104	-0.787928	-0.860126
hsa-miR-6126	1.14334	-3.32958	-1.04598	0.314148	0.477635	0.391018	-0.196779	0.0701516	-0.967171	-0.948531	0.714513	0.101298	0.637051	1.88181	1.11742	1.14218
hsa-miR-1185-2-3p	-1.51978	-3.31739	-0.584726	0.176261	0.666178	-1.39329	-1.58709	-1.47729	-2.02025	-2.12099	-0.727779	-0.204998	-1.01187	1.04349	1.11789	1.48663
hsa-miR-374b-5p	0.0682158	-3.04789	-1.4956	0.490701	0.339058	0.189338	-0.361757	-0.873066	-1.84598	-1.84222	-0.0663867	-0.190338	-0.242997	1.10336	-3.20601	-3.49549
hsa-miR-34b-5p	-0.144276	-3.03195	-1.2441	0.410329	0.431286	1.10326	0.67684	0.740028	-0.759568	-0.04854	0.912551	0.52608	1.27418	0.116772	-0.840915	-0.607846
hsa-miR-32-5p	-0.329937	-2.90591	-2.02723	0.697622	0.224094	-1.04811	-2.54702	-1.28699	-3.5784	-3.7308	-0.647149	-0.0251385	-0.784186	-2.02016	-1.765	-1.60034
hsa-miR-4739	0.717112	-2.79967	-0.712238	0.2544	0.606031	1.09937	0.673086	0.890899	0.197632	0.153461	0.0234299	-0.0249686	0.0821345	2.24103	2.41313	2.57494
