# Supplementary material for: Helicobacter pylori Affects the Antigen Presentation Activity of Macrophages Modulating the Expression of the Immune Receptor CD300E through miR-4270
Source: Front Immunol. 2017 Oct 12;8:1288. doi: 10.3389/fimmu.2017.01288 (PMC5649134; doi:10.3389/fimmu.2017.01288)
Supplement: Supplementary file 5 [file Table_5.XLSX]

## Sheet: Up-regulated-in Hp.txt
Supplemental Table 5. Differential expression of mRNAs between infected and non infected mouse macrophages. List of up-regulated genes.
Original row	FEATURES	FeatureNum	Row	Col	accessions	chr_coord	SubTypeMask	SubTypeName	Start	Sequence	ProbeUID	ControlType	ProbeName	GeneName	SystematicName	TX_END	CHR_LOCATION	PROBE_ID	STRAND	CHR	TX_START	Expected score (dExp)	Observed score(d)	Numerator(r)	Denominator (s+s0)	Fold change(Unlogged)	Ctrl-A	Ctrl-B	Ctrl-C	Hp-A	Hp-B	Hp-C
30160	DATA	32799	386	74	ref|NM_008599|ens|ENSMUST00000031365|gb|M34815|gb|AK156453	chr5:92310471-92310412	0		0	ATGGGATTTCATTATTAACTTGATCCCATCTTCAGAGCTTATTCTAAGTTTGCCTCTTCA	30149	0	A_51_P461665	Cxcl9	NM_008599	-1	chrna:-1--1	DATA	NA	NA	-1	0.196632	1.42665	3.30993	2.32006	5.26625	10.4078	6.92203	6.05019	12.3531	10.7654	10.1912
33728	DATA	36716	432	81	ref|NM_009477|gb|D44464|ens|ENSMUST00000020677|tc|NP381798	chr11:9070228-9070287	0		0	CTTGGGTAGCCATACAGCGACTTCCAGATCTTTTCTTCGACAGTGGAACAGAGATAGCAG	33723	0	A_51_P302738	Upp1	NM_009477	-1	chrna:-1--1	DATA	NA	NA	-1	0.294064	1.42718	2.07866	1.45648	4.62727	2.11004	1.88459	NaN	5.40804	4.10847	3.63676
6437	DATA	7043	83	73	ref|NM_026849|gb|AK034867|ens|ENSMUST00000042548|ens|ENSMUST00000032403	chr6:113441933-113441992	0		0	TGACCCTGGTGTTCAGATTACTGTCCACTCTCAGAATTGTGTTGGAGGGTACAGGGGCGT	6502	0	A_51_P259181	1110061O04Rik	NM_026849	-1	chrna:-1--1	DATA	NA	NA	-1	-0.345543	1.4286	1.34031	0.938193	2.5274	11.8307	11.6173	11.5631	13.1102	12.9982	12.9237
36521	DATA	39763	468	68	ref|NM_009195|gb|AK149969|gb|AK164479|gb|AK151717	chr8:104542697-104542638	0		0	TGGTGAGGGTTGATACGGGATTTGAATTCCCAGATGGGCCCACAAGTGCTATTTATTGTA	36503	0	A_51_P251256	Slc12a4	NM_009195	-1	chrna:-1--1	DATA	NA	NA	-1	0.420896	1.42891	1.32606	0.928023	2.49889	12.2381	12.5073	12.2688	13.6919	13.6798	13.6208
30087	DATA	32719	385	79	ref|NM_172803|ens|ENSMUST00000101459|ens|ENSMUST00000101460|ens|ENSMUST00000037488	chr12:38677602-38677661	0		0	CAGTGGGATTTCCTCGCTTAGCCGGTGTAGCACGTCGGAAACCTCGGGCTTTGAAAACCA	30158	0	A_52_P280114	Dock4	NM_172803	-1	chrna:-1--1	DATA	NA	NA	-1	0.195125	1.42924	1.57656	1.10307	3.04721	5.47043	5.79539	5.8434	7.75007	7.02853	7.0603
16208	DATA	17601	208	6	ref|NM_026165|gb|AK030346|ens|ENSMUST00000060396|ens|ENSMUST00000097640	chr18:31986289-31975423	0		0	TCTGATCGAAACAGTACAGAGTGAGATAATCCGAGATAACACTGGCATTCTGGAATGTGT	16135	0	A_52_P21724	1200007B05Rik	NM_026165	-1	chrna:-1--1	DATA	NA	NA	-1	-0.0890917	1.4301	1.5377	1.07523	2.94508	6.16895	6.56136	6.45206	8.33523	7.67778	7.78244
15869	DATA	17235	203	65	ref|NM_172275|gb|AK150038|gb|BC023072|ens|ENSMUST00000042312	chr5:120609091-120609032	0		0	AGCAGTTCAGCTGCTGTGGAAGACAGCATCATCATCCCCTGTGAGTTCTGTGGGGTGCAG	15925	0	A_51_P486660	Trafd1	NM_172275	-1	chrna:-1--1	DATA	NA	NA	-1	-0.0957984	1.43067	1.65051	1.15366	3.15095	9.28557	8.66113	8.64822	10.9188	10.5143	10.1134
40976	DATA	44812	528	17	ref|NM_026301|gb|AK016103|ens|ENSMUST00000035927|ens|ENSMUST00000050004	chr18:21354000-21354059	0		0	CTACAGTATTACCTGCTTGTCTTTGTTATGTTGCATTCAAAAACCGTGTTCATTCTGGCT	40919	0	A_51_P386539	Rnf125	NM_026301	-1	chrna:-1--1	DATA	NA	NA	-1	1.00972	1.43134	2.15496	1.50556	3.95078	5.63366	5.51274	3.73943	7.36169	7.39306	6.59595
16992	DATA	18440	217	80	ref|NM_028341|ens|ENSMUST00000025294|gb|AK013267|riken|2810439F02	chr18:13086643-13086702	0		0	ATAACGAGAGCAATGCCCGACCTGGGAGAGGGTTAAGTGACCTTGTTCAAACTATTTAGT	17062	0	A_51_P180891	2810439F02Rik	NM_028341	-1	chrna:-1--1	DATA	NA	NA	-1	-0.0734185	1.4314	1.3835	0.966534	2.59089	11.5717	11.9703	11.9121	13.2439	13.1655	13.1951
26536	DATA	28811	339	81	ref|NM_177596|ens|ENSMUST00000080249|gb|AK032784|riken|6720451E15	chr17:20379453-20379394	0		0	CCTGGTTATTTATATTCAGAAAAAAGTGTCCACTGGAAAACTATGGCATGTGCTTTATTC	26606	0	A_51_P100379	6720451E15	NM_177596	-1	chrna:-1--1	DATA	NA	NA	-1	0.117458	1.43205	1.49395	1.04323	2.84912	5.52465	5.4355	5.7386	7.32057	6.7095	7.15055
29404	DATA	31969	377	9	gb|XM_138275|ens|ENSMUST00000021722|ens|ENSMUST00000078787|ref|XM_983686	chr12:109699152-109699211	0		0	AAGCCCGGCGAAGCTCCCATATGCTCTTCACCCTGCACGTGTACCAGTACCGTGTGGAGA	29411	0	A_51_P476150	LOC668303	XM_138275	-1	chrna:-1--1	DATA	NA	NA	-1	0.178769	1.43424	1.56467	1.09094	3.04873	2.10158	2.13468	2.00403	4.14008	3.38811	3.4061
26857	DATA	29165	344	10	ref|NM_018738|gb|AK088315|gb|AK152337|ens|ENSMUST00000035266	chr11:58288970-58289029	0		0	ATATTCAACTGTAATAGCCCGTTCCTTCAAAGTGCAAGTATTTGCCAGGATAATCAGCCA	26787	0	A_51_P112355	Igtp	NM_018738	-1	chrna:-1--1	DATA	NA	NA	-1	0.124263	1.43543	2.42695	1.69075	4.12593	14.8013	12.6077	12.308	16.3009	15.4713	15.2256
411	DATA	534	7	24	gb|AK050046|riken|C730006K15|tc|NP575891|tc|TC1561651	chr14:5692277-5692336	0		0	GATGTAGAATGTAGGATCTCTACATACTAGGCAAAAGTCATAAGTTACTTAGGTTAGGAT	426	0	A_51_P446856	Flnb	AK050046	-1	chrna:-1--1	DATA	NA	NA	-1	-0.94625	1.43582	1.4973	1.04282	2.81703	3.77993	3.27757	NaN	5.25525	4.80704	5.14526
10113	DATA	11000	130	35	ref|NM_027133|gb|BC057961|gb|AY312281|ens|ENSMUST00000064503	chr2:74365500-74365441	0		0	ACCCACTTTGACATAGGAACAAATTTGGCTAGGAATAATTTCTTCCATAGTATTTAAGGG	10066	0	A_52_P205714	Lnp	NM_027133	-1	chrna:-1--1	DATA	NA	NA	-1	-0.224173	1.43582	1.37642	0.958629	2.58608	7.33865	7.3647	7.03462	8.51976	8.65052	8.69696
5363	DATA	5887	70	22	ref|NM_153402|ens|ENSMUST00000030655|gb|AB081473|gb|AK154436	chr4:125790130-125790071	0		0	CTTCGCTTAACAAGTCCAAGTTTATTCTCCGTGACAAAGAGATGAAAAGTGAATCAACAT	5304	0	A_51_P113068	Eif2c3	NM_153402	-1	chrna:-1--1	DATA	NA	NA	-1	-0.390504	1.43629	1.65391	1.15152	3.05373	4.97881	5.09239	4.17976	6.16716	6.48623	6.5593
20793	DATA	22584	266	59	ref|NM_026002|ens|ENSMUST00000022865|gb|BC036994|gb|BC023115	chr15:34232682-34240138	0		0	TCAACCTTATATCGATGATGAATGGTCTGGGTTAAATGGTTTGTCTTCTGCTGACCCTAG	20768	0	A_51_P158822	Mtdh	NM_026002	-1	chrna:-1--1	DATA	NA	NA	-1	0.00118627	1.43795	1.41579	0.98459	2.65844	13.9593	14.1477	14.372	15.7372	15.511	15.4781
38593	DATA	42004	495	14	ref|NM_011322|ens|ENSMUST00000079262|ens|ENSMUST00000098548|gb|U46681	chr7:28058114-28058055	0		0	TACCTGGCCATTACATCCGAGAGCAAAGAAAACTGTACAGGCGTCCAGGTGGCTGAATAG	38605	0	A_51_P342877	Scn1b	NM_011322	-1	chrna:-1--1	DATA	NA	NA	-1	0.549685	1.43923	1.55733	1.08206	3.01385	7.56888	7.56814	7.40235	8.60557	9.36835	9.23745
3002	DATA	3390	40	75	ref|NM_010747|gb|BC031547|gb|AK028112|ens|ENSMUST00000041377	chr4:3717973-3718032	0		0	GGCATATTTCGGGTTATTCTTGTGACTCGGTAATCTTTTCTAAAATGTGTAAAGTGTATG	2991	0	A_51_P345422	Lyn	NM_010747	-1	chrna:-1--1	DATA	NA	NA	-1	-0.519557	1.44024	1.50267	1.04334	2.8267	13.4339	12.9237	13.0623	14.9097	14.4809	14.5373
18562	DATA	20160	238	15	ref|NM_144839|gb|BC016265|tc|NP484300|tc|TC1558443	chr14:16391688-16391629	0		0	TGCTTGTAAATTTCTTAGGGACCTGCCACTTTTGACTGTGGATCAGTTGATGTATACTTG	18495	0	A_51_P434697	Ube2e2	NM_144839	-1	chrna:-1--1	DATA	NA	NA	-1	-0.041572	1.4403	1.40619	0.976321	2.66432	10.7032	10.4857	10.6054	12.2393	11.8385	11.9351
39430	DATA	42930	506	5	tc|TC1461004	chr8:91445901-91445842	0		0	AGTCTGATTTGATGCTTCCAAACTTCACGCTCTTGAGACTTTGGTTCTCCAGCTTCAGGT	39355	0	A_52_P966930	TC1461004	TC1461004	-1	chrna:-1--1	DATA	NA	NA	-1	0.630093	1.44178	2.14887	1.49043	4.17159	5.33859	5.44732	3.75033	7.68763	6.72311	6.57209
39616	DATA	43143	508	48	ref|NM_026644|gb|BC031179|gb|AK005139|ens|ENSMUST00000024594	chr17:10937019-10937078	0		0	CCGGAGACAGAGTGAAAAGTGCTTTGGGTAAGATGACTAAATTATGCCTCCAAATAAGAA	39582	0	A_51_P346165	Agpat4	NM_026644	-1	chrna:-1--1	DATA	NA	NA	-1	0.652743	1.44183	1.37219	0.951702	2.60187	13.128	13.205	13.0964	14.4315	14.3871	14.7274
36439	DATA	39678	467	68	gb|AK161748|riken|5830447G06|tc|TC1521196	chr9:102804038-102804097	0		0	GTTCTCGCTTAAGAAACAAAGCCATGTTGTATTTGCCTTCAACACTTTCAAAGATGGAGA	36502	0	A_52_P1165070	AK161748	AK161748	-1	chrna:-1--1	DATA	NA	NA	-1	0.416575	1.442	1.39037	0.964196	2.61527	4.28017	3.96974	4.26601	5.62366	5.41932	5.64406
33938	DATA	36949	435	59	tc|TC1421903	chr19:46565245-46565304	0		0	CACAGAACGGGCTACCTAGCGGCTGCATCCTAGGCTGAGTATCTCGGGAAGAAAGGCTTA	33989	0	A_51_P417906	TC1421903	TC1421903	-1	chrna:-1--1	DATA	NA	NA	-1	0.301533	1.44226	1.59833	1.10821	2.99087	2.56329	3.24922	NaN	NaN	4.8665	NaN
37176	DATA	40468	477	8	ref|NM_010344|ref|XM_904332|gb|BC056357|ens|ENSMUST00000033992	chr8:32465775-32465834	0		0	AATGGTTTGTGTTATTTTCATGGAACAAAGTGCATTAAAGTTAGACTTGAGGCTGGTTAG	37182	0	A_52_P91604	Gsr	NM_010344	-1	chrna:-1--1	DATA	NA	NA	-1	0.457281	1.44245	1.82333	1.26405	3.4358	11.2364	10.4368	11.6319	12.4941	12.9696	13.3113
23145	DATA	25144	296	69	ref|NM_172495|gb|BC049997|gb|AK042369|ens|ENSMUST00000068567	chr10:30427884-30427825	0		0	TGTTTTTTGATGTATGAGTTGAATGCAATTTTTATTTTTGGTAACTGTGAAAAAATATGA	23131	0	A_52_P311903	Ncoa7	NM_172495	-1	chrna:-1--1	DATA	NA	NA	-1	0.0477762	1.44546	1.49048	1.03115	2.79192	4.03029	3.82534	4.36421	5.35769	5.6066	5.72698
17184	DATA	18652	220	37	ref|NM_008418|ens|ENSMUST00000052718|nap|NAP028314-1|nap|NAP016423-001	chr3:106855883-106855942	0		0	AGTAGTAACCATGACAACTGTTGGTTATGGTGATATGCACCCAGTGACCATAGGAGGCAA	17142	0	A_51_P198583	Kcna3	NM_008418	-1	chrna:-1--1	DATA	NA	NA	-1	-0.0696116	1.44621	2.09246	1.44686	4.6308	NaN	1.90287	NaN	5.67258	4.13737	4.17723
5076	DATA	5586	66	61	ref|NM_016883|gb|AK136400|gb|AB022022|ens|ENSMUST00000033805	chrX:135668480-135668421	0		0	TCTGGTGACTCAAGGAGCAAGTATTTACATTGAGAATAAAGAAGAAAAGACACCCCTGCA	5054	0	A_51_P225123	Psmd10	NM_016883	-1	chrna:-1--1	DATA	NA	NA	-1	-0.403316	1.44659	1.55391	1.07418	2.97791	10.9153	10.5271	10.6369	12.6504	11.9984	12.0921
36089	DATA	39299	463	29	gb|AK034047|riken|9330151G05|tc|TC1523902|nap|NAP078184-1	chr15:93358826-93358767	0		0	TAATATTTGATTTAAATCCAGAATCAGTTTTCTACCTCATACAAATCTTTTGTCCAACTT	36115	0	A_52_P738798	AK034047	AK034047	-1	chrna:-1--1	DATA	NA	NA	-1	0.39728	1.44661	1.74457	1.20597	3.28698	1.90022	NaN	1.65066	NaN	4.23461	NaN
25500	DATA	27680	326	55	gb|AK033609|riken|9130201A12|tc|NP581630|tc|TC1563299	chr5:107669438-107669497	0		0	CCTAGGTGATGCTGTCTTACATACAGCCTAAGACAGTCCTCTGAAAATGGCTTACTCTGT	25474	0	A_52_P386682	Pcgf3	AK033609	-1	chrna:-1--1	DATA	NA	NA	-1	0.0960118	1.44744	1.68888	1.16681	3.35088	1.88152	2.05142	1.71823	3.89558	2.94836	3.87388
3979	DATA	4423	53	3	gb|AK029097|ens|ENSMUST00000048377|riken|4732491B11|tc|NP583728	chr1:161780302-161780243	0		0	AACACTTTCTCAAGTTTTTTAAAGGCCTTTCAGATAAAAAGGTGATGATTTCACCCTTGG	3980	0	A_51_P318410	AI848100	AK029097	-1	chrna:-1--1	DATA	NA	NA	-1	-0.460486	1.44828	1.80287	1.24483	3.36512	6.67375	7.8691	7.19499	8.72031	8.98672	9.43942
36681	DATA	39938	470	73	gb|XM_001002615|ens|ENSMUST00000035548|ref|XM_914598|ref|XM_001000945	chr18:65655139-65655080	0		0	TAAGGGCAACTGTTCCATGACCTTCATTGATCAGTTCAGAGCGCTGCATCAGTGTAACAA	36670	0	A_51_P219088	Alpk2	XM_001002615	-1	chrna:-1--1	DATA	NA	NA	-1	0.429639	1.44871	2.38984	1.64963	6.68546	2.04297	NaN	NaN	6.4493	4.69676	3.88817
22471	DATA	24406	288	11	ref|NM_177320|ens|ENSMUST00000021283|gb|AK149847|gb|AK154643	chr11:68578978-68579035	0		0	GTAGAGACATGCATGGAACCCAATACAGCAAAGAGCCTGAAGTTTAAATCTGTCAGACCC	22400	0	A_52_P1093529	Pik3r5	NM_177320	-1	chrna:-1--1	DATA	NA	NA	-1	0.0332822	1.44891	1.54206	1.06429	2.90052	13.9117	13.7056	13.3214	15.4733	15.0401	15.0515
4165	DATA	4619	55	29	ref|NM_022657|gb|AK155687|gb|AB037889|ens|ENSMUST00000000186	chr6:127098162-127098221	0		0	CTCTGCACTGTCTGCAGCTTGGGCACTGCTAGAGCCTATCCAGACACTTCCCCATTGCTT	4190	0	A_51_P192523	Fgf23	NM_022657	-1	chrna:-1--1	DATA	NA	NA	-1	-0.448966	1.44913	1.54781	1.0681	2.99955	1.98206	1.92252	NaN	NaN	3.3489	3.95531
35152	DATA	38272	451	22	gb|AK035497|riken|9530056L18|tc|TC1544024	chr2:155295315-155295374	0		0	TCTGACTTTAGGTAGTCTCTCTTTCTCTACTTGCAACAATCATATGTCTCGACATTTCCA	35170	0	A_52_P802967	AK035497	AK035497	-1	chrna:-1--1	DATA	NA	NA	-1	0.350871	1.44997	1.88953	1.30315	3.60217	2.34473	1.87082	NaN	3.8592	4.3227	4.83377
35340	DATA	38486	453	66	ref|XM_001003829|ref|XM_911407|ref|XM_985248|gb|BC052510	chr15:77709906-77709965	0		0	AACTGAGCTGTCAATCTTTCCATGGCTTTGTTATTGGTGGCACAGAGACCTTCTCCTCTT	35400	0	A_52_P69558	LOC193676	XM_001003829	-1	chrna:-1--1	DATA	NA	NA	-1	0.359667	1.45034	2.25467	1.55459	4.8881	7.1988	6.46989	5.53434	9.576	8.64263	7.74841
34761	DATA	37843	446	18	ref|NM_027881|gb|BC086485|gb|AK004768|ens|ENSMUST00000071728	chr6:50257010-50256951	0		0	TGTGCTTAGCGTAGCATTGTAAGCGCTGAAGTATATATTTTCTTCAGTAAGTCTCTTTAA	34704	0	A_51_P196844	Osbpl3	NM_027881	-1	chrna:-1--1	DATA	NA	NA	-1	0.333676	1.45063	1.81598	1.25186	3.68849	10.2999	9.6027	10.0038	12.5018	11.4034	11.4492
5579	DATA	6120	72	85	ref|NM_194346|gb|AK156320|ens|ENSMUST00000075021|ens|ENSMUST00000100545	chr14:50470045-50470660	0		0	TCAGGCACACTACAAAGAGTATCTCGTGAGCCTCATCAATGCCCATTCACTGGACCCAGC	5578	0	A_52_P514982	Rnf31	NM_194346	-1	chrna:-1--1	DATA	NA	NA	-1	-0.381448	1.45072	1.51994	1.04771	2.86662	10.7369	10.4393	10.2309	12.1834	12.0822	11.7014
38012	DATA	41372	487	62	ref|NM_153106|gb|BC053724|gb|AK139616|ens|ENSMUST00000038749	chr4:140106139-140106080	0		0	GGTCTCAAGTGCACCTTCATTGATGATTTTGACTGCTACCTGGCCAACATAGGGGACGTC	38070	0	A_51_P448094	Padi6	NM_153106	-1	chrna:-1--1	DATA	NA	NA	-1	0.507738	1.45139	1.89378	1.3048	4.06392	1.56397	1.9758	1.51575	4.45853	NaN	NaN
9009	DATA	9798	116	23	ref|NM_009373|gb|AK143712|gb|AK169356|gb|AK151776	chr2:157857488-157857429	0		0	CTGGGAAGAATCAAACTGATGCATTTAACGTGTTCTGCTTTACACAGAGGATCGCACCGT	8946	0	A_52_P220879	Tgm2	NM_009373	-1	chrna:-1--1	DATA	NA	NA	-1	-0.25434	1.45444	1.45352	0.999367	2.71208	14.5373	14.4674	14.0488	15.8436	15.7135	15.857
22915	DATA	24886	293	66	ref|NM_126166|gb|AK083977|gb|AF355152|ens|ENSMUST00000034056	chr8:44182269-44182210	0		0	GGGCAGTTAAAAACATCCTCTATTAATAGATTACCCATTAATTCTTGAGGTGTATCACAG	22973	0	A_51_P291906	Tlr3	NM_126166	-1	chrna:-1--1	DATA	NA	NA	-1	0.0424636	1.4546	1.6842	1.15784	3.15304	6.68005	5.83186	5.98317	7.95076	8.09915	7.49777
27899	DATA	30320	357	60	ref|XM_357752|ref|XM_905410|ref|XM_001002663|ref|XM_914983	chr7:43008714-43008773	0		0	CAAGCTATGAGACAAGCAAAGAGGAGTACAGGCTGACTGAGCTGGGGGAACCCAACAACT	27950	0	A_52_P437066	LOC384622	XM_357752	-1	chrna:-1--1	DATA	NA	NA	-1	0.146566	1.45514	1.38352	0.950782	2.60945	8.15125	8.15527	8.38273	9.69787	9.45349	9.68846
22917	DATA	24888	293	68	ref|NM_010700|gb|Z19521	chr9:21625955-21626014	0		0	TCTGTGTTGCTCAAAGCAAGATAGAGCAAAGCTGGGCTGGGGGGCCAAGCTCAGCTTCCT	22977	0	A_51_P274173	Ldlr	NM_010700	-1	chrna:-1--1	DATA	NA	NA	-1	0.0425176	1.45626	1.76383	1.2112	3.33911	3.39376	3.43403	4.28434	5.42636	5.88714	5.09013
3198	DATA	3595	43	25	nap|NAP061491-1	chr6:70389786-70389854	0		0	CAGGATGTGAGTACTGCTGTAGCCTGCAAACCAGGACAATCTCCTAAACTACTGATTTAC	3220	0	A_52_P568475	NAP061491-1	NAP061491-1	-1	chrna:-1--1	DATA	NA	NA	-1	-0.506073	1.45798	1.58555	1.08749	2.93977	2.40847	2.14841	2.92082	4.21429	NaN	4.13326
23726	DATA	25771	304	16	ref|NM_011203|gb|X63440|gb|AK160218|gb|AK154107	chr5:20027225-20025654	0		0	GTGACAAGAAAGATCAAATAACAAAAAGTCCAGCAGAAGTCACAGATATTGGTTTTGGTA	23664	0	A_52_P517773	Ptpn12	NM_011203	-1	chrna:-1--1	DATA	NA	NA	-1	0.0590187	1.45806	1.40649	0.964634	2.66079	9.03228	8.83026	9.00446	10.3104	10.2077	10.5683
20000	DATA	21710	256	35	ref|NM_011968|gb|CB575817|gb|AF060087|ens|ENSMUST00000021412	chr12:53336175-53336234	0		0	CCAGGTACAGAGGGCACGCTATGAGGCAGCTAATTGGAAATACAAGTATGGCTATGAAAT	19953	0	A_51_P428364	Psma6	NM_011968	-1	chrna:-1--1	DATA	NA	NA	-1	-0.0143931	1.45828	1.53442	1.05221	2.96128	14.075	14.1488	14.1157	16.0676	15.4019	15.4733
27389	DATA	29760	351	10	ref|NM_027133|gb|BC057961|gb|AK014897|ens|ENSMUST00000064503	chr2:74365999-74365940	0		0	CAAGATGTTCTTGATAATAGTACTGAGCAGAGAGATGACAAAATACCAGTTACAGAGCAG	27397	0	A_51_P507844	Lnp	NM_027133	-1	chrna:-1--1	DATA	NA	NA	-1	0.135366	1.45884	1.6845	1.15468	3.19239	6.35089	5.58722	5.73993	7.15845	7.74166	7.83142
25641	DATA	27830	328	35	ref|NM_022329|ens|ENSMUST00000065648|ens|ENSMUST00000097526|gb|AK151453	chr1:156014520-156014579	0		0	TACCTGGCCCCTCTTGAAAATCACCACAACCTAAGTATTGACAAGATAATGTAGTCCTGG	25594	0	A_51_P111936	Ifrg15	NM_022329	-1	chrna:-1--1	DATA	NA	NA	-1	0.0989097	1.45894	1.36815	0.937769	2.59255	12.7893	12.7397	12.7675	14.2723	14.1807	13.9479
23643	DATA	25679	303	9		chr6:072146253-072146194	0		0	CAGGGAGGTCCTTGAGCAATCACTTCTCAGCTTTGCAGAGGTGAACTCACTTGGCATTGC	23650	0	A_52_P925038	A_52_P925038	A_52_P925038	-1	chrna:-1--1	DATA	NA	NA	-1	0.0575286	1.4593	1.65829	1.13636	3.07909	2.98024	3.87642	3.29448	4.79931	5.2743	5.05241
8692	DATA	9471	112	36	ref|NM_148924|gb|BC060162|gb|BC056222|ens|ENSMUST00000023176	chr16:3422149-3422208	0		0	ACAGTCTACCTTTCTAAAGATTTGAGACTTTATTCCACCTGTCAAAAGGTACCTAGAGCT	8646	0	A_52_P558577	Zfp263	NM_148924	-1	chrna:-1--1	DATA	NA	NA	-1	-0.263714	1.45943	1.5745	1.07884	2.96355	11.8751	11.3293	11.338	12.7762	13.2457	13.2439
30985	DATA	33703	397	43	ref|NM_008654|gb|AK167317|gb|AK154697|ens|ENSMUST00000098456	chr7:41699999-41699940	0		0	GAGAGGACACAGAGGAAGAAAACAGCGATTTGGATTCAGCTGAGGAAGACACAGCTCAGA	31024	0	A_51_P302503	Myd116	NM_008654	-1	chrna:-1--1	DATA	NA	NA	-1	0.21764	1.45984	1.53588	1.05209	2.89038	9.70885	10.2615	10.0729	11.3681	11.4655	11.8173
23582	DATA	25611	302	26	ref|XM_901510|ref|XM_924046|gb|AK004418|riken|1110069I04	chr3:122949740-122949681	0		0	CGATGTCTAGAGACTTTGTGTAAAGACTTTGCTGGTTTGGGGGTACACAGCACCATTTCA	23530	0	A_51_P119776	Synpo2	XM_901510	-1	chrna:-1--1	DATA	NA	NA	-1	0.0563468	1.46005	1.75393	1.20128	3.48987	4.32131	4.85524	4.34335	6.8574	6.14337	5.78091
29801	DATA	32402	382	17	ref|NM_133774|ens|ENSMUST00000025236|gb|AK208141|gb|AF480297	chr18:33584529-33583654	0		0	GCCAAAAAAGCGAAAGATGTGACCGTTTGGAGAAAACCCTCAGAAGAGTTTAATGGGTAT	29734	0	A_51_P105445	Stard4	NM_133774	-1	chrna:-1--1	DATA	NA	NA	-1	0.188017	1.46084	2.0135	1.37832	4.3159	5.65665	5.66718	4.78303	8.28189	7.00108	6.8644
9713	DATA	10560	125	20	ref|NM_011489|gb|U21110|gb|AY040231|ens|ENSMUST00000004143	chr11:100897427-100896379	0		0	TGCTTGGAAGTTTGACTCTCAGGAGAGAATGTTTTGGAATCTGATGCCTTTTACCACTAG	9728	0	A_51_P281938	Stat5b	NM_011489	-1	chrna:-1--1	DATA	NA	NA	-1	-0.234847	1.46303	1.47344	1.00711	2.78612	5.7596	6.07606	6.05777	7.65642	7.20112	7.45621
31099	DATA	33833	399	3	gb|AK051498|riken|D130053B15	chr2:83510767-83510826	0		0	CTGAAGTGTCTAACCTATTTTAAGGTGTCATCTCGGTATTTTGAATGTGTATCTTAGAAG	31098	0	A_52_P11494	AK051498	AK051498	-1	chrna:-1--1	DATA	NA	NA	-1	0.220419	1.46457	1.97923	1.3514	4.18717	3.6269	4.39199	3.54421	6.69947	5.45878	5.34253
18244	DATA	19814	234	9	ref|NM_172777|ref|NM_008620|ref|NM_194336|gb|AK165231	chr5:104258741-104258499	0		0	GAGCAGCTGCATTATGTCACAGAACTCACTGAGCTGATCAGATCAAAGTCTTCCCGAAAT	18172	0	A_52_P344949	BC057170	NM_172777	-1	chrna:-1--1	DATA	NA	NA	-1	-0.0476999	1.46535	2.76682	1.88817	4.81769	7.35624	4.75245	4.3473	9.14871	7.96507	7.64267
17196	DATA	18666	220	51	ref|NM_146325|ens|ENSMUST00000098221|tc|NP646984|nap|NAP021355-001	chr7:98691388-98691447	0		0	TTCTGATTTTCTATGTTCCCATTGCTGTTTCTTCTCTTATTCACCGGTTTGGTCACCAGG	17168	0	A_51_P109439	Olfr554	NM_146325	-1	chrna:-1--1	DATA	NA	NA	-1	-0.069245	1.46586	1.66714	1.13731	3.14338	2.15655	2.569	NaN	4.5725	4.17424	3.95146
39	DATA	50	1	50	ref|NM_172503|gb|AK052168|gb|BC016518|gb|AK131119	chr8:82794423-82794364	0		0	GCACCTCCAGTTCGCACAGTTCTTAGAAAACCTGAAACAGACGTACAAGGGAAAGAAGAA	77	0	A_52_P368650	Zswim4	NM_172503	-1	chrna:-1--1	DATA	NA	NA	-1	-1.42735	1.46659	1.44522	0.985429	2.74094	5.79539	6.00216	5.93447	7.57933	7.12264	7.36572
33255	DATA	36191	426	66	gb|XM_917083|ens|ENSMUST00000067436|ref|XM_001001840|ref|XM_990742	chr12:73879689-73881423	0		0	GCAAGTGCCAAGTGGGAGCCGCTCCGTCATGAAATTTCTTTGTATCTCCAACAACTAAAA	33236	0	A_51_P210143	Syne2	XM_917083	-1	chrna:-1--1	DATA	NA	NA	-1	0.278972	1.46792	1.45176	0.988992	2.76204	5.2335	5.19962	5.28498	6.8172	6.85766	6.39851
111	DATA	143	2	58	ref|NM_009046|gb|BC034523|gb|AK146932|ens|ENSMUST00000049912	chr7:17288806-17288747	0		0	GAAGATGGGGAGCACTCCGGTTCTCTTTGAGCCCATTTTACAGAATGCTGAGTCCGAAGA	94	0	A_51_P389751	Relb	NM_009046	-1	chrna:-1--1	DATA	NA	NA	-1	-1.19846	1.46823	1.56981	1.06919	2.92777	12.7377	12.3901	12.0374	14.1667	13.9006	13.8073
17145	DATA	18608	219	78	ref|NM_172445|ref|NM_001039388|ens|ENSMUST00000054251|ens|ENSMUST00000021572	chr13:8684576-8684517	0		0	GTGTACAGAGAGATGTGTGATTCTGTTTTTTATTTTTGTCTTGTGTATAATGGCATCCTC	17213	0	A_51_P484407	Wdr37	NM_172445	-1	chrna:-1--1	DATA	NA	NA	-1	-0.0702409	1.46879	1.56479	1.06536	2.954	5.75428	5.50363	6.07014	7.61522	7.08067	7.32654
29058	DATA	31581	372	46	gb|AK050122|riken|C730018G06	chr15:77489811-77489752	0		0	CCAGCCTTACTGTATCTTACTGTAGTATTCAACATACTCTGATATCAATTCAATTTCCTC	29024	0	A_52_P803082	BC020489	AK050122	-1	chrna:-1--1	DATA	NA	NA	-1	0.171033	1.4716	1.89331	1.28657	3.9002	2.32307	NaN	NaN	5.29658	3.95061	4.6189
22640	DATA	24592	290	27	ref|NM_001039493|gb|AK172220|ens|ENSMUST00000053828|ens|ENSMUST00000097713	chr1:65124866-65102929	0		0	TGCGCCGCAGAATTTTCCCCAGAGAATATCTCCTTCAACAGATCCACCTGTACTCTCTCG	22586	0	A_51_P502194	9430067K14Rik	NM_001039493	-1	chrna:-1--1	DATA	NA	NA	-1	0.0367967	1.4719	1.47398	1.00142	2.77974	5.76049	6.13586	6.0284	7.6597	7.42914	7.25786
39970	DATA	43555	513	35	ref|NM_020272|ens|ENSMUST00000085469|ens|ENSMUST00000053215|gb|AJ249280	chr12:30015647-30015588	0		0	TGTGACTCTAGGGTTATGGACGTGAAAAGTGGAGGTGACACCTTTTACCAAGAGCGAATA	39996	0	A_51_P507832	Pik3cg	NM_020272	-1	chrna:-1--1	DATA	NA	NA	-1	0.698654	1.47218	1.38132	0.938281	2.60608	8.59936	8.78117	8.56776	10.1742	9.97283	9.94519
2457	DATA	2813	34	8	gb|AK014446|riken|3830421F03|tc|TC1448907|nap|NAP115669-1	chr7:17598204-17598145	0		0	AAACACAATTAATGCTCATAATGGATTTTAATCAGCCCTCAATACAAGAAAAAATTTTAA	2381	0	A_52_P225377	Pvr	AK014446	-1	chrna:-1--1	DATA	NA	NA	-1	-0.562429	1.47263	1.89544	1.28711	3.67871	7.04959	6.26597	7.42575	9.37397	8.42666	8.627
20679	DATA	22461	265	21	gb|BC029718|gb|AK004822|gb|AF249296|gb|BC037086	chr15:39781503-39781444	0		0	CAACCCCTGGAGAAACACCTGCTATTTCAACTCCCCAAGATCCTTTAGGAAAAATCATTG	20698	0	A_51_P244950	Dpys	BC029718	-1	chrna:-1--1	DATA	NA	NA	-1	-0.0010287	1.47353	2.46799	1.67489	4.6306	4.22575	2.57926	1.73792	6.10743	5.05705	4.78242
24658	DATA	26772	315	82	ref|NM_010266|ens|ENSMUST00000075494|ens|ENSMUST00000087600|gb|AK079459	chr19:21092977-21092918	0		0	CCTATGTGGCTAGACACTCTGTGCTAATGACTAAGAAAATTAGGAAACTCCAGTATGGAC	24727	0	A_52_P116006	Gda	NM_010266	-1	chrna:-1--1	DATA	NA	NA	-1	0.0785465	1.47662	2.14213	1.4507	4.07064	7.75751	6.25487	6.18187	9.53022	8.60804	8.48239
14425	DATA	15678	185	38	ref|NM_010791|ens|ENSMUST00000057054|gb|Z15103|gb|AK052370	chr11:101986562-101986522	0		0	TATTAGATGGTGGATCTCCAGATCCTGCTGATGTTGCAGAAGGAGGGTCAGCAAGTATTT	14457	0	A_51_P463536	Meox1	NM_010791	-1	chrna:-1--1	DATA	NA	NA	-1	-0.125015	1.47731	2.07751	1.40628	3.97871	1.42716	3.00137	2.68734	4.74484	4.75119	3.85238
13125	DATA	14253	168	58	gb|AK029782|riken|4930554I11|tc|TC1482354|nap|NAP116227-1	chr10:7905127-7905068	0		0	AAATAAGTGGACCTTATTTTTTCTGTTATTTTGGTAGCTGGAAATTAAAGACTTCCTTTC	13101	0	A_52_P582568	Ust	AK029782	-1	chrna:-1--1	DATA	NA	NA	-1	-0.152566	1.47739	1.87999	1.27251	3.63524	7.24902	6.31636	6.26564	8.96321	7.95972	8.54807
31023	DATA	33745	397	85	ref|NM_011322|ens|ENSMUST00000079262|ens|ENSMUST00000098548|gb|U46681	chr7:28066958-28066899	0		0	GGTGGATTCCGATACCGAGGCTGTGTATGGGATGACCTTCAAAATCCTGTGCATCTCCTG	31094	0	A_52_P307394	Scn1b	NM_011322	-1	chrna:-1--1	DATA	NA	NA	-1	0.218532	1.47787	1.6277	1.10139	3.04912	6.70975	6.58623	5.99231	7.78819	8.24978	8.13342
12386	DATA	13457	159	27	ref|NM_031195|gb|AK154806|gb|AK028480|riken|F630107E23	chr8:38394530-38394471	0		0	AAGTCATCTTACATCCAAAACTACACGTATACGGTTAAGTGTGGAATATTAACCTGAACT	12411	0	A_52_P607128	Msr1	NM_031195	-1	chrna:-1--1	DATA	NA	NA	-1	-0.168828	1.47825	1.58112	1.06959	3.01013	12.1481	12.3306	12.6242	13.5858	14.0919	14.1685
24025	DATA	26098	308	3	ens|ENSMUST00000073378|ens|ENSMUST00000096607|ref|XM_979239|ref|XM_976505	chr8_random:4331658-4342059	0		0	AACATGGAGAAGTACCCCGATTTGAATCTCCTTCGTAGAAGCTTTGAATGTGGAGCCAAG	23949	0	A_51_P301117	ENSMUST00000073378	ENSMUST00000073378	-1	chrna:-1--1	DATA	NA	NA	-1	0.0651231	1.47977	1.8156	1.22695	3.30801	7.17213	5.9377	6.97124	8.49649	8.61573	8.41565
421	DATA	544	7	34	ens|ENSMUST00000042692|nap|NAP029329-1	chr1:159171703-159171644	0		0	CTTGCTGGTAGCCAGTGACTTCTCTGGCAGTGTTCTCTATGGCTCATCCCAGTTTGTGGA	446	0	A_52_P532384	ENSMUST00000042692	ENSMUST00000042692	-1	chrna:-1--1	DATA	NA	NA	-1	-0.941627	1.48004	1.63517	1.10481	3.0787	7.08265	7.73293	7.70693	8.84113	9.21334	9.37355
12474	DATA	13550	160	35	ref|NM_178729|gb|AK171783|gb|AK159744|gb|AK150664	chr5:43079089-43079030	0		0	TTGTTCCTCATCTGGTTGTTACAGTAAGGACATTGTGGGATTAAGGACTAGTGTCTGTTG	12427	0	A_52_P617963	Fbxl5	NM_178729	-1	chrna:-1--1	DATA	NA	NA	-1	-0.167213	1.4809	1.5377	1.03835	2.9517	9.62747	9.54483	9.70154	11.4687	10.8059	11.2124
35617	DATA	38782	457	22	ref|NM_146617|ens|ENSMUST00000069279|tc|NP830823|nap|NAP029659-1	chr7:82271325-82271266	0		0	TCCAATCCCAAAGTTCGTTGTTAATAGCCTAATTCATAATAATTCTATTTCCGTTCTGGC	35635	0	A_52_P482023	Olfr307	NM_146617	-1	chrna:-1--1	DATA	NA	NA	-1	0.373201	1.48178	1.73113	1.16828	3.46496	1.98788	2.33898	NaN	NaN	4.47417	NaN
7734	DATA	8456	100	41	ref|NM_010329|gb|BC026551|gb|M73748|ens|ENSMUST00000030317	chr4:142681661-142680840	0		0	AGGGATCTTCATTGTTGTTATGAAGAAGATTTCTGGAAGGTCTCGCCCTAAAGAGCTAAA	7693	0	A_51_P520456	Pdpn	NM_010329	-1	chrna:-1--1	DATA	NA	NA	-1	-0.296583	1.48197	1.82128	1.22896	3.31458	5.86671	7.11679	6.905	8.37088	8.45681	8.52464
18204	DATA	19770	233	50	ref|NM_013727|gb|AK030076|ens|ENSMUST00000044454|riken|4932434F12	chr9:117745611-117745670	0		0	CTCTAACTAGTAGTAACCGTTATCAAAAAGGATTGCTAGAACAGTCTGATGGGTGTTAAC	18248	0	A_51_P513392	Azi2	NM_013727	-1	chrna:-1--1	DATA	NA	NA	-1	-0.0485531	1.48198	1.38197	0.932517	2.60365	9.08056	8.84896	8.87958	10.4254	10.2991	10.2305
39580	DATA	43098	508	3	gb|AK008384|riken|2010110K18|tc|TC1486750|nap|NAP091249-1	chr18:35134425-35134484	0		0	GGGGGCTTCAAAACACTTAGAGTAAACCCTTGACTTTTAGGGATTTGCTGCTACAACTGT	39507	0	A_52_P134341	2010110K18Rik	AK008384	-1	chrna:-1--1	DATA	NA	NA	-1	0.648228	1.48252	2.60596	1.75778	8.69595	2.11381	2.19538	NaN	6.78491	NaN	NaN
20517	DATA	22280	263	10	ref|NM_008329|gb|BC008167|gb|AK137616|gb|AK169754	chr1:173721437-173721378	0		0	GGAATTGGAGATGATACAGGGAAAATGGAAGTGGTGGTTTATGGAAGACTCACCAATGTC	20523	0	A_51_P408346	Ifi204	NM_008329	-1	chrna:-1--1	DATA	NA	NA	-1	-0.00415933	1.48531	1.79603	1.20919	3.30931	13.9106	12.7372	13.1739	15.3244	15.0338	14.8516
21921	DATA	23810	281	10	gb|BC022125|nap|NAP023988-001	chr4:153911766-153911707	0		0	ACACCGAGGAGACGTTGGTGGGAAGTTTCCATATGCTATTGGGACATGGCAGATGCCCTG	21929	0	A_51_P230583	Tnfrsf14	BC022125	-1	chrna:-1--1	DATA	NA	NA	-1	0.0226671	1.48555	1.94947	1.31229	3.74137	8.39872	7.48086	7.13123	10.1593	9.49776	9.2021
7517	DATA	8223	97	63	ref|NM_018782|gb|AF146525|gb|AF209905|ens|ENSMUST00000099944	chr2:84174687-84174628	0		0	TTGTTGATAAACCAGCCTTCCTGGAGGTTAGTGTTTTTTCAAATATAACAAACTGTGTAG	7572	0	A_51_P225186	Calcrl	NM_018782	-1	chrna:-1--1	DATA	NA	NA	-1	-0.304829	1.48615	1.54038	1.03649	2.89653	12.302	12.7107	12.805	13.9045	14.249	14.2853
34151	DATA	37178	438	33	gb|AK054396|ens|ENSMUST00000064205|ref|XM_984549|ref|XM_992510	chr2:74553884-74553825	0		0	ATTCCCTGGTCGATACACATAGAAGTGGGTAAAGAGATTGTTCAATTCTAAAACATTCTA	34101	0	A_51_P269053	1700109F18Rik	AK054396	-1	chrna:-1--1	DATA	NA	NA	-1	0.309305	1.48621	1.67273	1.1255	3.26846	1.54924	1.97496	1.65919	3.91056	3.16417	NaN
17834	DATA	19366	228	71	ref|NM_019963|gb|AF206162|gb|AK030903|ens|ENSMUST00000085708	chr10:127793622-127793681	0		0	GCACTTGGGAATTACTCCTTATAGTACTCAGTAGAGCTGAGAGCTTGAAGAGAACTTAGC	17822	0	A_51_P225808	Stat2	NM_019963	-1	chrna:-1--1	DATA	NA	NA	-1	-0.0559023	1.48637	2.05767	1.38437	3.673	11.9309	10.5643	10.2349	13.1476	13.1133	12.6421
40107	DATA	43719	515	29	ref|NM_172751|gb|AK032452|gb|AK220332|gb|BC059212	chr8:14953938-14953997	0		0	CAGGTCGCCATTGTCTCCTTCCAAGGTTCCAACCCCAAAGTCATCGAGTGCTTCAATGTG	40127	0	A_52_P626392	Arhgef10	NM_172751	-1	chrna:-1--1	DATA	NA	NA	-1	0.720866	1.48661	1.56165	1.05047	2.92092	2.45193	3.0352	2.55083	4.28646	4.4019	4.03455
15288	DATA	16619	196	44	gb|AK085825|riken|D830014I12|tc|TC1454133|nap|NAP086854-1	chr14:97454563-97454622	0		0	CTCAAATTTAACCTTTTATCAGATGTTCGCTGAAATAGAAGCCTTATAAGTATGTGCTGG	15248	0	A_51_P490633	AK085825	AK085825	-1	chrna:-1--1	DATA	NA	NA	-1	-0.107675	1.48757	2.09691	1.40963	3.67962	NaN	1.66236	NaN	4.74581	4.76713	4.57555
23324	DATA	25334	299	4	ref|NM_011958|gb|AK012669|gb|AK011550|gb|AK084326	chr2:48944166-48944107	0		0	ATTGAGCTACTCAAAAGAACTGCTATCTATGGAGAAAGCAATTCTGTACTCATTGTTGGA	23325	0	A_52_P456123	Orc4l	NM_011958	-1	chrna:-1--1	DATA	NA	NA	-1	0.0512088	1.48933	1.57431	1.05706	2.92172	6.52981	6.65817	7.20314	8.37604	8.25351	8.4845
9383	DATA	10206	121	6	gb|AK129202|gb|AK148019|ens|ENSMUST00000071487|riken|G270140L05	chr11:58134229-58137023	0		0	GCTTCACACAACACGTCTACCACAAGTATCGGAGGCGCTGCCTTAATGAGCGGAAGCGCT	9386	0	A_52_P361112	Larp1	AK129202	-1	chrna:-1--1	DATA	NA	NA	-1	-0.243699	1.4895	1.55215	1.04206	2.88948	7.96457	8.60342	8.43096	9.99976	9.88465	9.77098
35066	DATA	38177	450	12	ref|NM_178931|gb|BC104055|gb|BC022125|ens|ENSMUST00000045919	chr4:153911819-153911760	0		0	TGCTGAGACCGAGGAGGAGACAGCCTCCAACTGAACAAATTCTGGGTGACAAGACACCGA	34998	0	A_51_P230589	Tnfrsf14	NM_178931	-1	chrna:-1--1	DATA	NA	NA	-1	0.346782	1.49027	2.12679	1.42712	4.12564	7.38693	6.33395	5.74748	9.24334	8.52316	8.08222
32445	DATA	35316	416	41	gb|AK029396|gb|AB085694|riken|4833429F11|tc|TC1483423	chr1:34406770-34406829	0		0	TTTACTTTGGTTGAGACTTTGGAAATAAAATCTAACAAGTGCATTGTGTATTGGAGGAGG	32404	0	A_52_P552955	Dst	AK029396	-1	chrna:-1--1	DATA	NA	NA	-1	0.254438	1.49079	1.77452	1.19032	3.27727	1.89848	NaN	NaN	4.27986	4.16362	4.53813
21101	DATA	22921	270	56	ref|NM_207233|ref|XM_973980|gb|BC040774|ens|ENSMUST00000037286	chr1:120209179-120209238	0		0	CCCACTACAGGCAAGTTCAGCTGCCAGGTGCGGGGCATCTACTTCTTCACGTACCACATT	21074	0	A_52_P483959	C1ql2	NM_207233	-1	chrna:-1--1	DATA	NA	NA	-1	0.00706926	1.49242	1.8282	1.22499	3.31074	2.40399	3.18302	1.86531	4.29228	4.39394	4.2507
22728	DATA	24684	291	34	ref|NM_001033279|ref|XM_990637|gb|AK143016|ens|ENSMUST00000075076	chr17:25979602-25979543	0		0	GAGAAGGGGAGTCAATACCCCCTGATACCCAGTTCATAAAAACTTGGCGGATACAGAATT	22755	0	A_52_P52263	D17Wsu92e	NM_001033279	-1	chrna:-1--1	DATA	NA	NA	-1	0.0387524	1.49304	1.46858	0.983613	2.78583	8.18608	8.26255	8.3918	10.0045	9.66429	9.5774
2152	Mean	2495	30	30	ref|NM_011333|gb|BC055070|gb|AK153468|ens|ENSMUST00000000193	chr11:82118723-82118782	0		0	TGTAGGAGTGACCAGTGTGACAGTGAACTAGTGTGACTCGGACTGTGATGCCTTAATTAA	2098	0	A_51_P286737	Ccl2	NM_011333	-1	chrna:-1--1	Mean	NA	NA	-1	-0.590365	1.49341	1.80852	1.211	3.67524	14.7465	14.6069	14.3092	16.9254	16.4352	15.7275
20284	DATA	22020	260	5	ref|NM_030705|gb|AK089082|gb|BC018326|gb|AY007813	chr7:79803296-79803237	0		0	TGAATTAGAGTATACATGGTGTGAAAAAGAGTATGACTTTGCCATATGATTTGCAAGTGG	20205	0	A_52_P293232	Mesdc1	NM_030705	-1	chrna:-1--1	DATA	NA	NA	-1	-0.00868129	1.49363	1.55719	1.04255	2.9004	9.47974	9.52357	10.0607	11.3435	11.091	11.301
7769	DATA	8491	100	76	ref|NM_145227|gb|AB067535|gb|AF418010|ens|ENSMUST00000053909	chr5:119964470-119964411	0		0	TTCCAGGAATCTTTACTGATAAACATCCCAATGTATCAACAAGGTAGACTCTGACCTCCA	7759	0	A_51_P277994	Oas2	NM_145227	-1	chrna:-1--1	DATA	NA	NA	-1	-0.295218	1.49385	1.77007	1.1849	3.24028	9.78613	8.73582	8.86055	11.0861	10.8297	10.777
23775	DATA	25825	304	70	ref|NM_008524|ens|ENSMUST00000038160|gb|AK075737|gb|AK085240	chr10:97135063-97135122	0		0	TAAGCATTTGCACGGTTACTTAGTGAAACTTTTCTTGAGTCATTTTCCTCTGTCATGTGT	23761	0	A_51_P167527	Lum	NM_008524	-1	chrna:-1--1	DATA	NA	NA	-1	0.0602334	1.49408	1.56691	1.04875	2.93201	6.24419	6.55671	6.87131	8.00276	8.33054	8.03966
2766	DATA	3143	37	83	ref|NM_013918|gb|BC048171|ens|ENSMUST00000060704|ens|ENSMUST00000023580	chr16:77112692-77112751	0		0	CTGCCAAAACTGCTTGATTGTTCTACAGAGATTAAAGGTTTCCACGAGCCACCAAAGTTA	2845	0	A_52_P42834	Usp25	NM_013918	-1	chrna:-1--1	DATA	NA	NA	-1	-0.53824	1.49475	1.52462	1.01998	2.88074	10.6202	10.1974	10.385	12.1754	11.8732	11.7277
3041	DATA	3430	41	30	ref|NM_146981|ens|ENSMUST00000061830|tc|TC1501121|nap|NAP022285-001	chr2:89822016-89822075	0		0	ATTTTATCTGTGACCTTTTCCCGCTCTTAAAACTTTCCTGCACTGACAACCACATCTTTG	3068	0	A_51_P378903	Olfr1260	NM_146981	-1	chrna:-1--1	DATA	NA	NA	-1	-0.51662	1.49532	1.37406	0.918905	2.58997	1.9409	2.12573	NaN	NaN	3.4532	3.5157
40520	DATA	44220	521	20	ref|NM_198013|gb|BC025434|gb|AK162604|ens|ENSMUST00000018522	chr11:88254563-88254622	0		0	AGAAATCCAAATCCAACTATGCGGCGGTTGGAAATGACGGTGGCTTTCCCTCCTCTGTCC	40532	0	A_52_P479647	Cuedc1	NM_198013	-1	chrna:-1--1	DATA	NA	NA	-1	0.816137	1.49547	1.93461	1.29365	4.23189	5.08543	5.12274	5.1513	7.91522	6.37866	6.86942
35126	DATA	38243	450	78	ref|NM_013658|gb|AK152728|gb|X85991|ens|ENSMUST00000029700	chr3:88550002-88549944	0		0	GGCCATACTGTTTGGGAAGTCATCTCTGAAGTCTAACCACCTTCCTTCTTGGTTCAGTTT	35119	0	A_51_P195066	Sema4a	NM_013658	-1	chrna:-1--1	DATA	NA	NA	-1	0.349809	1.49657	1.8202	1.21624	3.39138	11.8087	10.8568	10.7753	13.3151	12.8519	12.7343
13097	DATA	14224	168	29	gb|XM_990154|ens|ENSMUST00000052678|ref|XM_918768|ref|XM_977444	chr14:5729370-5729429	0		0	CTATGTTATCTATGTGCGCTTTGGTGGCGTTGATATTCCCAATAGCCCCTTCACAGTCAT	13049	0	A_52_P147521	Flnb	XM_990154	-1	chrna:-1--1	DATA	NA	NA	-1	-0.15329	1.49682	1.75037	1.1694	3.22015	2.79059	3.70301	3.80539	5.28424	5.05901	5.20686
23238	DATA	25245	297	85	ref|NM_024182|gb|AK167309|gb|AK131635|ens|ENSMUST00000025270	chr18:12492922-12492981	0		0	AACTCTGGAATGTTGGAGACAATCACTGGCTGTATTAGTACAGGAAAGGAATCTGTTGTC	23319	0	A_51_P131661	Riok3	NM_024182	-1	chrna:-1--1	DATA	NA	NA	-1	0.0497073	1.49852	1.39698	0.932236	2.62866	10.9119	11.1224	11.1673	12.5318	12.3718	12.489
24651	DATA	26765	315	75	gb|AK037669|riken|A130035M07|tc|NP580173|nap|NAP079669-1	chr8:69926668-69926609	0		0	ATGTAGGTGAGCAGGGCAAGCCCCTGACCCTGGAATTTCAAGGTCAGCTTGGACAGCAGA	24713	0	A_52_P671534	Abhd8	AK037669	-1	chrna:-1--1	DATA	NA	NA	-1	0.0783632	1.49856	1.69289	1.12968	3.12358	5.76587	4.81969	5.14953	7.06792	6.78254	6.96328
21429	DATA	23270	274	65	ref|NM_134125|gb|AY081142|gb|AK149902|ens|ENSMUST00000077277	chr17:55469052-55473056	0		0	AGGAGGACCAGAGGGAGGCCCTGAAGAAGATGAAAGATGTATATGAGAAAACACCACAAA	21409	0	A_51_P132551	Trip10	NM_134125	-1	chrna:-1--1	DATA	NA	NA	-1	0.0135695	1.49884	1.50067	1.00122	2.82793	7.28691	7.69297	7.51626	9.2158	8.92678	8.85557
36748	DATA	40010	471	60	ref|NM_019992|ref|XM_001003191|ref|XM_001003196|ens|ENSMUST00000031171	chr5:86033665-86040830	0		0	GGAGACTCGAGGGAATTTGAGACCATTTATACATTCAGCTGATGACAACTTTGGTCAAGA	36806	0	A_51_P338413	AI586015	NM_019992	-1	chrna:-1--1	DATA	NA	NA	-1	0.433314	1.50002	1.45059	0.967046	2.71321	12.0364	11.7793	11.6059	13.2926	13.2629	13.2179
9259	DATA	10067	119	37	gb|AK030181|gb|BC096526|riken|4933413A10|ens|ENSMUST00000094452	chr5:112813429-112813488	0		0	TGGCCTCCTCTGGTCACGAACTTTCTGTTCGAAGATTCCTCAGGTCAACACTATCATTAA	9288	0	A_52_P173442	4933413A10Rik	AK030181	-1	chrna:-1--1	DATA	NA	NA	-1	-0.247094	1.50084	1.69937	1.13228	3.28929	5.62451	6.20593	5.84008	7.98947	7.61252	7.16666
8700	DATA	9480	112	45	gb|AK139506|riken|B020002A20|tc|TC1544307|nap|NAP039614-1	chr4:115934547-115934606	0		0	CTGCGGCTCCGGCTCCTCTCCAGGAGTTCCGGCTTGATAGTGGTTGAGTGATTTGGTTTA	8662	0	A_52_P535195	AK139506	AK139506	-1	chrna:-1--1	DATA	NA	NA	-1	-0.26349	1.50087	1.67673	1.11717	3.27729	11.1	10.7785	10.7278	13.036	12.2053	12.3951
14403	DATA	15655	185	15	ref|NM_133232|gb|BC052400|gb|AK154607|ens|ENSMUST00000028114	chr2:11411169-11411110	0		0	TGGCTTTAATTGTTCATTGGTTCGGGGCCTTTCAATGTGTGACTGATGACTTCTTCATGT	14414	0	A_51_P212491	Pfkfb3	NM_133232	-1	chrna:-1--1	DATA	NA	NA	-1	-0.125447	1.50263	1.96894	1.31033	4.1747	11.8469	12.093	12.596	14.9715	13.6447	13.8266
19061	DATA	20703	244	48	ref|NM_031163|gb|BC082331|gb|BC052326|ens|ENSMUST00000088359	chr15:97979316-97979257	0		0	CTCCCGCCTTCCCATTATTGACATCGCACCCATGGACATTGGAGGGGCTGAACAGGAATT	19025	0	A_52_P216436	Col2a1	NM_031163	-1	chrna:-1--1	DATA	NA	NA	-1	-0.0320336	1.50352	2.05711	1.3682	4.1521	7.83284	6.74553	6.6725	9.8693	8.64957	8.90332
31616	DATA	34407	405	67	ref|XM_485982|ref|XM_001000891|ref|XM_972894|nap|NAP062850-1	chr7:102488262-102488203	0		0	TTCCTCAAAGAAGCCATGAGCAAAGCTTTGGATCCTGCAATGAGGGAAGTAGAAGCGTAT	31671	0	A_52_P431615	Gm1966	XM_485982	-1	chrna:-1--1	DATA	NA	NA	-1	0.233372	1.50443	2.18159	1.4501	3.87615	10.9267	8.91486	9.62875	11.932	12.3096	11.7735
1680	DATA	1982	24	27	ref|NM_008982|gb|AK147556|gb|AK079320|ens|ENSMUST00000026352	chr2:90283807-90283748	0		0	GCACAGAATAGAAGTGTTGATGTGGACTCTAAACTGTACTTTTCTTGTAACTATTTTGGA	1623	0	A_52_P1012802	Ptprj	NM_008982	-1	chrna:-1--1	DATA	NA	NA	-1	-0.643892	1.50465	1.58345	1.05237	2.93908	12.7978	12.4668	12.0799	13.9713	14.0042	14.1193
32867	DATA	35770	421	70	ref|NM_013654|gb|BC061126|gb|L04694|ens|ENSMUST00000021011	chr11:82128729-82128788	0		0	TTCTGAGAACTGTTGATGAAATGTGTTGATCACGGTCCTAAGGGATAGGAGCTGTCTGTA	32932	0	A_51_P436652	Ccl7	NM_013654	-1	chrna:-1--1	DATA	NA	NA	-1	0.266712	1.50488	2.00054	1.32937	4.44736	12.0519	12.1603	12.0648	14.8571	14.2367	13.1849
8577	DATA	9347	110	82	gb|AK012407|riken|2700050C19|tc|TC1414172|nap|NAP091231-1	chr10:083304190-083304249	0		0	ATGTGTATGCACTCATGACAGCAGTATAGGGATCTCAGTTTGCCAATGTATTTCAACAAT	8573	0	A_51_P343598	1500009L16Rik	AK012407	-1	chrna:-1--1	DATA	NA	NA	-1	-0.267544	1.5065	1.86839	1.24022	3.45497	3.9043	5.10569	4.97274	6.50313	6.75669	6.3281
37787	DATA	41130	484	75	ref|NM_173386|gb|BC052196|gb|AK154165|ens|ENSMUST00000034898	chr9:78507212-78507153	0		0	ACACCCCATATGGCTAGTGTGTCTATTAAATGGCTGATGTTCTCTTTGAGTACAAAATAA	37776	0	A_51_P289647	E330016A19Rik	NM_173386	-1	chrna:-1--1	DATA	NA	NA	-1	0.493864	1.50704	1.3413	0.890023	2.53319	8.99853	8.94634	8.86563	10.327	10.2883	10.2192
29871	DATA	32478	383	8	ref|NM_175449|gb|BC095946|gb|AK153519|ens|ENSMUST00000062784	chr10:33907108-33907049	0		0	TGGGAAATCTATTGGGAAAAGGAGAAGCAGATTCTTCAAAATCAAGCTGCAGAGAATGCG	29876	0	A_51_P100852	A630077B13Rik	NM_175449	-1	chrna:-1--1	DATA	NA	NA	-1	0.189724	1.50723	2.9513	1.9581	4.76952	10.6045	7.11005	7.905	12.2018	11.2609	11.0109
30171	DATA	32811	387	1	ref|NM_009688|ens|ENSMUST00000055483|ens|ENSMUST00000026978|gb|U36842	chrX:37197438-37197497	0		0	GAAACCTTAGACAGAGAAGCATTTTATAGCTTTTCACATGTATATTGGTAGTACACTGAC	30170	0	A_51_P424893	Birc4	NM_009688	-1	chrna:-1--1	DATA	NA	NA	-1	0.196958	1.50733	1.98463	1.31666	4.35681	3.35813	2.88412	2.9833	5.96797	4.61831	4.59318
24680	DATA	26798	316	23	ref|NM_032000|gb|AF346836|tc|NP377144|tc|TC1555128	chr15:50715712-50715653	0		0	ACGAAATGTGTGCACTGTGGCATTGTTTTTCTGGATGAAGTGATGTATGCTTTGCACATG	24619	0	A_51_P240384	Trps1	NM_032000	-1	chrna:-1--1	DATA	NA	NA	-1	0.0789949	1.50763	1.50408	0.997643	2.82199	7.49681	7.15785	7.60255	9.08286	8.87958	8.80699
13752	DATA	14931	176	56	ref|NM_153404|gb|AK035498|gb|AK048150|gb|BC037489	chr16:21604112-21604053	0		0	GGAAGAAAACCAAGGTTATTTTCGGCTGTGTTCCAAGGATGTCGCGTCACAAAAATGTCA	13725	0	A_51_P122660	Liph	NM_153404	-1	chrna:-1--1	DATA	NA	NA	-1	-0.13851	1.50798	1.66446	1.10377	3.23411	2.84248	3.25397	2.95775	5.14894	4.4663	4.43233
20479	DATA	22239	262	54	gb|AK049359|gb|BC022918|gb|XM_895026|ens|ENSMUST00000017859	chr11:118132910-118132969	0		0	ACTCTCTGTGTACATAGGGAATAAGTTATATATAGATGCACATATAAACACTATCTGCCC	20451	0	A_51_P515348	Pgs1	AK049359	-1	chrna:-1--1	DATA	NA	NA	-1	-0.00481674	1.50996	1.47608	0.977563	2.797	11.7176	11.6206	11.5068	13.2829	12.8613	13.129
10529	DATA	11447	135	57	gb|AK149231|gb|BU605312|riken|7120496J02|tc|TC1467000	chr7:21879367-21879308	0		0	AGACATTTGAACAGAGCAGAATGAAGGAATGACAACCAGAAGAACAAACAACAACCAACC	10577	0	A_51_P444795	AK149231	AK149231	-1	chrna:-1--1	DATA	NA	NA	-1	-0.212686	1.50997	1.70084	1.12641	3.12218	7.32037	6.40384	6.54656	8.42115	8.43545	8.51669
7018	DATA	7675	91	25	gb|AK009171|ref|XM_001001250|ref|XM_894405|ref|XM_912741	chr8:91495158-91495217	0		0	GAATTTAAGTACCTGTGGAACAACATCAAGAAATGGCAGTGTGTTTTCAAGCAGTACGAC	7039	0	A_51_P131888	Capns2	AK009171	-1	chrna:-1--1	DATA	NA	NA	-1	-0.323076	1.51091	1.60442	1.06189	2.99238	1.88659	2.1817	NaN	3.82947	3.66362	3.97455
13259	DATA	14393	170	28	ref|NM_178684|ref|XM_990303|gb|AK143495|ens|ENSMUST00000043494	chr14:42638602-42638661	0		0	CACCAGGAATTGCGGGGCAGCATCCTAACATGCCATATCGATCTCCAGGGCCATATCCCA	13201	0	A_52_P309364	C130032J12Rik	NM_178684	-1	chrna:-1--1	DATA	NA	NA	-1	-0.149584	1.51179	1.61315	1.06705	3.06848	6.7603	7.07414	7.28359	8.97991	8.55733	8.42025
24438	DATA	26536	313	16	ref|NM_175164|ens|ENSMUST00000055428|ens|ENSMUST00000077134|ens|ENSMUST00000097593	chr18:39748125-39748184	0		0	ATCACCTAGTAACCATAGCAACCCAACCTACTCTAAAACTAAGCCAAAAATAATACTTCT	24450	0	A_51_P119932	Arhgap26	NM_175164	-1	chrna:-1--1	DATA	NA	NA	-1	0.0739062	1.51269	1.66555	1.10105	3.26911	5.30117	5.17478	5.27122	7.30445	6.42664	7.01272
16023	DATA	17400	205	60	gb|AK076431|gb|AK082089|riken|4832412D13|riken|C230004J09	chr14:69445228-69445169	0		0	TTCCTCCCAGCATTGTGTTGATGGTGAATACAGGGTTCGTGATGTGAGTTGTGTCTGAAA	16075	0	A_52_P389957	Lrch1	AK076431	-1	chrna:-1--1	DATA	NA	NA	-1	-0.0930065	1.51332	1.67024	1.10369	3.18668	5.78617	5.72509	5.19806	7.61124	7.07579	7.033
32539	DATA	35418	417	58	ref|NM_133833|ref|NM_134448|gb|AF396879|ens|ENSMUST00000088270	chr1:34375716-34377768	0		0	CGAAGGTGGCGAAGGCATTGGTGCAAACGATGTTGAAGTCAAATGGATTGAATACCAGAA	32594	0	A_52_P445253	Dst	NM_133833	-1	chrna:-1--1	DATA	NA	NA	-1	0.257319	1.51501	1.86666	1.23211	3.41654	2.69221	2.30263	1.3853	4.00093	3.88628	4.0929
29430	DATA	31997	377	37	gb|AK036827|riken|9930016G07|tc|TC1419409	chr3:135412634-135412575	0		0	ATGTATTACAGTAAATTAGAATATCTCACAGAAACGGGTAAGTTCACAGGTACATCTGAC	29461	0	A_52_P32733	Nfkb1	AK036827	-1	chrna:-1--1	DATA	NA	NA	-1	0.179423	1.51519	1.93558	1.27745	3.63508	5.65538	4.55772	4.48123	7.20814	6.4541	6.83884
23645	DATA	25682	303	12	ref|NM_022023|gb|BC049134|gb|AF297220|ens|ENSMUST00000079314	chr14:42137537-42137478	0		0	GCTGAAGATTTAGTGGAAAAGCTGAGAAAGTTTCGTTTTCGAAAAGAAACCCACAATGCT	23655	0	A_52_P492176	Gmfb	NM_022023	-1	chrna:-1--1	DATA	NA	NA	-1	0.0576034	1.51541	1.51353	0.998758	2.87776	8.94744	8.73657	8.93234	10.1887	10.3037	10.6645
11048	DATA	12010	142	25	gb|AK035302|gb|AK034836|riken|9530013D05|riken|9430045J24	chr15:34252033-34252092	0		0	GTTCTCCAACTGCATTATACCTATACCCTAAATTGAGAAACAAACAGTTGAGAGAGTCCA	10990	0	A_51_P195622	Mtdh	AK035302	-1	chrna:-1--1	DATA	NA	NA	-1	-0.199488	1.5155	1.4817	0.9777	2.81613	9.86868	9.86533	9.93366	11.0998	11.4936	11.5193
23765	DATA	25812	304	57	ref|NM_001001332|gb|BC100530|gb|BC117064|ens|ENSMUST00000096089	chr16:36030254-36030195	0		0	ACTGACAAAACCAAGGATGATGAGCTGACCTACTTCTAAGCAGCAAATTCTAAAGTGACC	23738	0	A_52_P487686	Stfa1	NM_001001332	-1	chrna:-1--1	DATA	NA	NA	-1	0.0599152	1.51604	1.75343	1.15659	3.25705	3.0743	2.51591	2.0598	4.52369	4.26991	4.11671
2779	DATA	3157	38	12	ref|NM_027890|gb|AK033823|gb|AK037127|gb|BC026837	chr10:75293457-75293398	0		0	GAGGTACCTGGAAGGATCCGTTGTCCGATTCAGCTGCAACAATGGCTACAGCTTGGTGGG	2707	0	A_52_P488666	Susd2	NM_027890	-1	chrna:-1--1	DATA	NA	NA	-1	-0.537094	1.51624	1.85881	1.22594	3.54989	2.56007	2.02855	3.10339	4.52416	4.75942	3.98486
18891	DATA	20517	242	32	ref|NM_026454|ref|NM_001014396|ens|ENSMUST00000071825|gb|AK007960	chr1:91183876-91185739	0		0	ACAGAAACGGGGGAAATATGTCTAAGTTTACTAAGAGAACATTCAATTGATGGCACTGGC	18840	0	A_51_P430450	Ube2f	NM_026454	-1	chrna:-1--1	DATA	NA	NA	-1	-0.0354667	1.51651	1.44549	0.953167	2.72752	8.29961	8.17187	8.41316	9.74999	9.58166	9.88945
36647	DATA	39902	470	37	ref|NM_008576|ens|ENSMUST00000100167|gb|AK029876|gb|AF213389	chr16:14020966-14021025	0		0	CCTACTTATGAGCATCGTTTCGTGGAGAAGGATAGTCCCAAGAATTTGATGTCTGGGAGA	36601	0	A_52_P601688	Abcc1	NM_008576	-1	chrna:-1--1	DATA	NA	NA	-1	0.427506	1.51737	1.60238	1.05602	3.04435	12.4456	12.809	12.9183	14.0074	14.4402	14.5325
41166	DATA	45079	531	29	ref|NM_013683|gb|BC024897|gb|AK171363|gb|AK040919	chr17:32273751-32273810	0		0	TATTTGGAAGAAGTTTTCGAGAAAATATTGCGTATGGCCTGAACCGGACTCCAACCATGG	41182	0	A_51_P100327	Tap1	NM_013683	-1	chrna:-1--1	DATA	NA	NA	-1	1.18622	1.51768	1.99267	1.31298	3.76766	11.6104	10.3746	10.4273	13.2116	12.8204	12.3583
10931	DATA	11881	140	66		chr18:061881732-061881673	0		0	GAGCTTTGTACTGGCTATCTAAGCAGGAAGCTTTAGAAGCAGTTTGTAATAGAACAGCCT	10912	0	A_52_P981179	A_52_P981179	A_52_P981179	-1	chrna:-1--1	DATA	NA	NA	-1	-0.20252	1.52032	2.57494	1.69368	4.38513	4.5486	2.56406	1.79173	6.00525	5.25836	5.36559
27581	DATA	29973	353	53	ref|NM_030685|gb|AK161595|gb|AK151456|ens|ENSMUST00000029385	chr3:58652489-58652430	0		0	TGACTTTTCATATCCGCCTTCATGTGTCATTCCAAGGTGTCTTCAAGAGTCATTCCAGGT	27631	0	A_52_P520408	D3Ucla1	NM_030685	-1	chrna:-1--1	DATA	NA	NA	-1	0.139503	1.52096	1.59165	1.04648	3.06059	13.251	12.9915	13.1485	15.0857	14.4331	14.6472
15075	DATA	16384	193	64	gb|XM_136178|gb|AK132310|ref|XM_982828|riken|4022402N03	chr1:134644589-134644530	0		0	TTATTTGTTTTACTGATTGTTGTTATATAGTATTAAGTATTCTGTGTTTGAAAGTTTGGG	15131	0	A_52_P65524	Ppp1r12b	XM_136178	-1	chrna:-1--1	DATA	NA	NA	-1	-0.112124	1.52109	1.70394	1.12021	3.37476	7.05429	7.03032	7.04416	9.10801	8.19568	8.93689
18751	DATA	20367	240	52	ref|NM_028888|gb|BC043046|gb|AK016481|ens|ENSMUST00000014981	chr8:103880753-103880695	0		0	CCCCTACGGGGTGCTAGACAATACCAGAGTGCCCCACTTCATGAGGGACTTGGAACGTTA	18719	0	A_51_P105241	4931428F04Rik	NM_028888	-1	chrna:-1--1	DATA	NA	NA	-1	-0.0381876	1.52139	1.40197	0.921507	2.64113	4.60597	4.68503	4.81982	6.03363	6.07606	6.20703
18915	DATA	20544	242	59	ref|NM_133833|ens|ENSMUST00000088216|ens|ENSMUST00000097789|ens|ENSMUST00000097786	chr1:34531023-34531082	0		0	AGGAAGAAAGAACTTAACATGAACTGATGTTTCTGCACTGTCGAGTGTAGACCATACACT	18888	0	A_51_P300434	Dst	NM_133833	-1	chrna:-1--1	DATA	NA	NA	-1	-0.0349995	1.52207	1.54414	1.0145	2.89652	5.93336	5.53384	6.0242	7.23883	7.34596	7.53903
13129	DATA	14258	168	63	ref|NM_007719|gb|L31580|gb|AK154849|gb|AK154349	chr11:99253652-99253592	0		0	CTTCTAGCTTAGAGAGATGTCCCGGAGATTCAAGACAGAGCTTATCTCCACACTTAGCAA	13109	0	A_51_P420229	Ccr7	NM_007719	-1	chrna:-1--1	DATA	NA	NA	-1	-0.152466	1.52434	2.25631	1.48019	4.79453	8.01912	7.45648	6.47193	10.3378	9.60897	8.76973
728	DATA	912	11	62	ref|NM_023377|gb|BC058226|gb|AF480302|ens|ENSMUST00000075418	chr7:79559208-79559267	0		0	GTCCCCCAAAGCCCGGTTTTGTGAGAGGATTTAACCATCCATGCGGGTGCTTCTGTGAAC	782	0	A_51_P319141	Stard5	NM_023377	-1	chrna:-1--1	DATA	NA	NA	-1	-0.825433	1.52486	1.50119	0.98448	2.85973	10.1699	10.2008	10.1699	11.966	11.5012	11.5769
31258	DATA	34007	401	7	ref|NM_023731|gb|AK088727|gb|BC043326|gb|AB041663	chr19:10623203-10623144	0		0	ATTAAGACGGAGACTCCAGCCCAGAGGGAACTGACGACTATGCTGGGACTCAAGAGAGAT	31263	0	A_51_P108901	Ccdc86	NM_023731	-1	chrna:-1--1	DATA	NA	NA	-1	0.224378	1.5254	1.674	1.09742	3.16351	12.8312	12.903	12.2445	14.6299	14.2327	14.1381
25466	DATA	27645	326	20	ref|NM_029780|gb|AK141745|gb|AB077145|ens|ENSMUST00000000451	chr6:115670179-115663419	0		0	CTAAGACAAGCAATACTATCCGGGTTTTCTTGCCGAATAAGCAAAGGACTGTGGTCAATG	25407	0	A_52_P412600	Raf1	NM_029780	-1	chrna:-1--1	DATA	NA	NA	-1	0.095357	1.52687	1.56864	1.02736	2.92653	5.98317	6.29772	5.68231	7.62865	7.43939	7.60108
5542	DATA	6079	72	44	ref|NM_021718|gb|BC028433|gb|AF230640|ens|ENSMUST00000035258	chr19:11134887-11137970	0		0	ATCAATAATGTTCATTGTCTCCGGATCCCTGTCCATTGCAGCAGGAGTGACTCCTACAAA	5501	0	A_51_P136289	Ms4a4b	NM_021718	-1	chrna:-1--1	DATA	NA	NA	-1	-0.383163	1.52746	2.5755	1.68614	6.34479	9.84088	8.1931	8.24291	12.6026	10.9502	10.4506
32071	DATA	34906	411	56	ref|NM_027514|ens|ENSMUST00000043517|gb|AK038747|gb|AB195430	chr7:17586111-17586052	0		0	CAGCATCAATCACATAGTAGCTGCACTAAGCCCTCCCACATGCAAATAAGGTTTCCCCAA	32123	0	A_52_P162697	Pvr	NM_027514	-1	chrna:-1--1	DATA	NA	NA	-1	0.244733	1.52781	1.51121	0.989133	2.82924	10.4678	10.9439	10.7065	12.1042	12.2922	12.2553
29100	DATA	31633	373	13	ref|NM_177715|gb|AK035535|gb|AK049420|gb|AK172581	chr14:97408817-97408758	0		0	GATAATTTTAGCCCCAATTGTCTTCTTTTTCAAAGCAGAATCATATGTGTGTATACCTGC	29108	0	A_52_P266065	Kctd12	NM_177715	-1	chrna:-1--1	DATA	NA	NA	-1	0.172145	1.52836	1.98971	1.30185	3.58381	11.0225	10.0482	9.44163	12.2205	12.1022	12.1587
7147	DATA	7815	92	80	ref|NM_133774|ens|ENSMUST00000025236|gb|AF480297|gb|AF480298	chr18:33583673-33581684	0		0	CAGAAGAGTTTAATGGGTATCTATATAAAGCTCAAGGAGTTATGGATGACGTGGTCAATA	7142	0	A_52_P561205	Stard4	NM_133774	-1	chrna:-1--1	DATA	NA	NA	-1	-0.318486	1.52939	1.88906	1.23517	3.99768	5.08626	5.21505	5.01377	7.77156	6.67174	6.53896
25592	DATA	27777	327	67	gb|AK014289|ens|ENSMUST00000030920|riken|3200001K10|tc|NP353150	chr5:27385950-27386009	0		0	GGAAAGCAAAGCTCATCAGGGTCTACTTGCCTTTCTGTTTTGGTCTAGATAAAAATAAAG	25654	0	A_51_P418737	3200001K10Rik	AK014289	-1	chrna:-1--1	DATA	NA	NA	-1	0.0979581	1.53008	1.5851	1.03596	3.00362	5.66469	6.11166	5.77751	7.70843	7.22618	7.37455
33815	DATA	36814	434	9	gb|AK005586|gb|AM040460|ens|ENSMUST00000029080|riken|1700001F04	chr3:17674664-17674723	0		0	AATGGGTCTAGGAGCTGAGCGTCGGTCATGATGTCATTGGCAAAATTCACCACAATTGTA	33748	0	A_51_P299134	Cypt12	AK005586	-1	chrna:-1--1	DATA	NA	NA	-1	0.297357	1.53051	2.56781	1.67775	4.43566	4.73497	2.22419	NaN	NaN	5.49336	NaN
4753	DATA	5249	62	64	gb|BC019206|tc|TC1414758|nap|NAP063365-1	chr10:79861215-79861156	0		0	GAGTTTCCTGGCAGAAGAAGCAAAAAGAGAAAGAGATGAGTCACATGACTGACCCGTACA	4733	0	A_52_P18559	Stno	BC019206	-1	chrna:-1--1	DATA	NA	NA	-1	-0.418587	1.53109	1.30079	0.849589	2.46365	4.84752	4.82489	4.83669	6.13299	6.15051	6.12799
3212	DATA	3609	43	39	ref|NM_133954|gb|AK135527|gb|AK160901|ens|ENSMUST00000034245	chr8:93936170-93936229	0		0	GGGCAGCCCGGACCTCTAATTCTTCCTCCACTTTCTTAGGAAAGTCAAATGAGCCTGGCT	3248	0	A_51_P212977	AA960436	NM_133954	-1	chrna:-1--1	DATA	NA	NA	-1	-0.505147	1.53152	1.80293	1.17721	3.6085	8.78854	8.58065	9.08361	11.1477	10.6188	10.0951
30771	DATA	33469	394	64	ref|NM_027498|gb|AK128893|gb|BC080688|gb|BC033915	chr9:46178427-46179210	0		0	TCATGGGCAGCCAACAGTTTCAGGATGAGGAAGATGAAGAATGTGGGGTGAGCCTGGGCC	30751	0	A_52_P151465	BC033915	NM_027498	-1	chrna:-1--1	DATA	NA	NA	-1	0.21253	1.53187	1.5194	0.991858	2.89093	6.78171	6.80265	6.63107	8.52496	8.20677	8.0419
23007	DATA	24991	295	1	gb|BC076612|gb|AK154817|gb|BC026738|ref|XM_896118	chr4:35330460-35330401	0		0	GCTAGCTGTGAAGTACTGATTAGTGGAGTTCTGTGCAACAGCAGTGTAGGAGTATACACA	23006	0	A_51_P501218	3110043O21Rik	BC076612	-1	chrna:-1--1	DATA	NA	NA	-1	0.044679	1.53243	1.71154	1.11688	3.26954	10.4513	9.88858	10.5221	11.6176	12.1754	12.2037
20886	DATA	22689	267	79	ref|NM_007981|ens|ENSMUST00000034046|gb|AK149406|gb|AK152772	chr8:45313747-45313806	0		0	GCCTAACTTCATACTCGTATTCTTAATTGCACAGGAAGTCGCTAATTTGTCACAACGGGG	20961	0	A_51_P496432	Acsl1	NM_007981	-1	chrna:-1--1	DATA	NA	NA	-1	0.00297332	1.53298	2.07265	1.35204	4.45336	13.4756	12.5885	12.7223	15.8604	14.5078	14.6362
34566	DATA	37630	443	60	nap|NAP066644-1|nap|NAP071571-1	chr3:67877244-67886762	0		0	TCCAGAGGTTTGGAGAGAGGTGCTAAGGAGAATTAATGAAATGATGATCAATGGAGCAGC	34621	0	A_52_P195589	NAP066644-1	NAP066644-1	-1	chrna:-1--1	DATA	NA	NA	-1	0.325039	1.53357	1.95763	1.27652	3.59604	1.56815	NaN	NaN	4.28505	4.51088	NaN
18878	DATA	20502	242	17	ref|NM_138606|ref|NM_145736|ref|NM_145737|gb|L41495	chrX:6315702-6315761	0		0	CACGCTACAGGGATAGATGGACATCTGTTGACCTGGTTATACAGGTTGTTAAAAATCCAG	18812	0	A_52_P608255	Pim2	NM_138606	-1	chrna:-1--1	DATA	NA	NA	-1	-0.0356966	1.53372	1.46193	0.953196	2.74617	5.50916	5.82209	5.55348	6.99581	7.19207	7.08265
12769	DATA	13867	164	12	ref|NM_010576|gb|BC068313|gb|X53176|ens|ENSMUST00000028395	chr2:79171222-79171281	0		0	CCTTTTACTCTGCAGATAGGAACTGTAAAATCCTAAAGAACAAAATCCGTTTGCAGCAGG	12698	0	A_52_P63892	Itga4	NM_010576	-1	chrna:-1--1	DATA	NA	NA	-1	-0.160718	1.53381	1.78512	1.16385	3.27994	6.71313	5.61214	6.0276	7.81917	7.94478	7.94427
33694	DATA	36677	432	42	gb|BC006925|gb|AK156164|ref|XM_911428|ref|XM_484289	chr13:72783136-72783195	0		0	AAGGTGTTTGCTAGTTGTGTACATCATGTGGTTAACCAGTAGCTACACTGCTTCCCAGTG	33655	0	A_51_P230507	Ell2	BC006925	-1	chrna:-1--1	DATA	NA	NA	-1	0.292975	1.53926	1.59606	1.0369	2.9826	11.2105	11.651	11.8304	13.0232	13.2099	13.2471
9682	DATA	10526	124	71	gb|AK038070|gb|AW491900|riken|A130075N07|tc|TC1466189	chr4:119577552-119577611	0		0	ATTCTGTACGTGAAATCGTCTGTAGAGAGTTTCCACGTTCTTAAATGGCAATACATTCCA	9669	0	A_52_P1131985	Hivep3	AK038070	-1	chrna:-1--1	DATA	NA	NA	-1	-0.235555	1.54036	1.9088	1.23919	3.61166	8.41658	9.58445	9.3231	11.362	10.9569	10.7316
28	Mean	38	1	38	gb|BC053041|gb|AK170264|gb|AK151968|ens|ENSMUST00000034713	chr9:21630021-21630080	0		0	GGGTGGGAACTGCTTTGAAACCCTTGTTCAGATGTTTTTATAGGCTGAAAATATCATACT	54	0	A_52_P427024	Ldlr	BC053041	-1	chrna:-1--1	Mean	NA	NA	-1	-1.50739	1.54235	1.66733	1.08104	3.1344	12.5223	11.8409	12.0102	13.9372	13.899	13.5392
13911	DATA	15112	178	67	ref|NM_029466|gb|AK045310|gb|BC066810|ens|ENSMUST00000017562	chr2:15025760-15025819	0		0	GGTGATATGAACATTTTTCCTAATACCTTTGGCTGCTGAGGCAGCAGCATGTTTAATTTA	13896	0	A_51_P178319	Arl5b	NM_029466	-1	chrna:-1--1	DATA	NA	NA	-1	-0.135463	1.54282	1.71051	1.10869	3.37012	5.5262	5.75385	5.74993	7.84723	6.95556	7.35872
36515	DATA	39756	468	61	gb|AK047301|riken|B930046O16|nap|NAP123317-1|nap|NAP083603-1	chr17:27683689-27683630	0		0	AGTCTAATGACGCCCGAGAAGTCCGAGCTCACCTTCTTCAACAGGACCACTTCCATGGGC	36490	0	A_52_P535619	Pim1	AK047301	-1	chrna:-1--1	DATA	NA	NA	-1	0.420555	1.54284	2.1613	1.40086	4.36002	5.09593	4.74781	3.62475	7.3355	6.28701	6.32986
19817	DATA	21511	254	6	gb|AK017680|gb|BB086377|riken|5730461F13|tc|TC1412759	chr2:116922962-116923021	0		0	CTGGCTGAGAGTTGTGAGTATATCATGTAAATACGCACATAGGAGTTTGTAACTGCTTTT	19742	0	A_51_P119857	Spred1	AK017680	-1	chrna:-1--1	DATA	NA	NA	-1	-0.0181519	1.54372	1.55632	1.00816	2.90963	11.1192	10.9211	11.4637	12.8312	12.6436	12.6981
12071	DATA	13118	155	28	ref|NM_028680|gb|AK047217|gb|AK014731|ens|ENSMUST00000046777	chr16:49497305-49519072	0		0	CGCAGCTGAAAGTCACGATTAGGACTGACAATAAGGATTGGAGGATCCATGTTGACCAAA	12093	0	A_52_P665520	Ift57	NM_028680	-1	chrna:-1--1	DATA	NA	NA	-1	-0.175876	1.54687	1.47069	0.950749	2.76501	9.56925	9.63017	9.87091	11.0426	11.1919	11.2479
13093	DATA	14220	168	25	ref|NM_026637|gb|AK008719|gb|BC080818|gb|AK050049	chr6:54949231-54949172	0		0	ATAACAGACTCTGAAGCTATGTGTGCTAGTATGAAGTGCTTTTAACGTTTGCGAACAGGA	13041	0	A_52_P641758	A030007L17Rik	NM_026637	-1	chrna:-1--1	DATA	NA	NA	-1	-0.153363	1.54718	1.81439	1.17271	3.45506	10.1018	9.20885	9.41751	11.755	11.0901	11.3262
23134	DATA	25131	296	56	ref|NM_010260|ref|XM_987479|gb|BC032882|ens|ENSMUST00000029937	chr3:142530694-142530753	0		0	GTTTCTCCTGTATAATCTTAAGTGTTCCTCTTTCCTACAGATAGCTTCTGTAATCACAGA	23108	0	A_51_P203955	Gbp2	NM_010260	-1	chrna:-1--1	DATA	NA	NA	-1	0.0474936	1.54755	3.21998	2.08069	4.91158	14.5604	11.1062	10.8929	16.0982	15.2032	14.9181
11516	DATA	12514	148	19	ref|NM_001024932|gb|AK036467|riken|9830113I08|tc|NP580576	chr5:136784164-136784105	0		0	TAACACACCTCCAGGTGCCAGGATCTCTCACCAGACAGGTGAGTTTAAATCAAAGTAGTT	11452	0	A_52_P488779	LOC545812	NM_001024932	-1	chrna:-1--1	DATA	NA	NA	-1	-0.188591	1.54779	1.52289	0.983912	2.84806	3.56011	3.16327	3.12467	4.83736	4.7335	4.84587
10450	DATA	11363	134	58	ref|NM_133955|gb|BC020060|gb|AB051827|ens|ENSMUST00000045487	chr8:122250955-122251014	0		0	GGACAGGATCTTGTACTTGAAACATACTGCAAATGAGTTACTATGAAATAAATTCTGACC	10424	0	A_51_P227392	Rhou	NM_133955	-1	chrna:-1--1	DATA	NA	NA	-1	-0.214757	1.54919	1.80069	1.16234	3.47313	7.92212	8.57623	8.67829	9.78889	10.2511	10.5387
36107	DATA	39318	463	48	gb|BB657751|gb|AK084265|riken|D230015O18|nap|NAP085951-1	chr18:52944520-52957787	0		0	ACTGTTGAATCTTCCATGACTAATGGTACCATATATTTGCTGTTAAAGATGCAGCTTAAG	36151	0	A_51_P292967	BB657751	BB657751	-1	chrna:-1--1	DATA	NA	NA	-1	0.398413	1.54963	1.4901	0.961582	2.80147	4.20073	3.86852	3.94318	5.62093	5.47365	5.38814
32865	DATA	35768	421	68	ref|NM_026629|gb|AK043452|riken|A730096J24|tc|NP812464	chr6:54663173-54663232	0		0	GGGTGAAAGATGTAAACGATTGGTTTCTTGACACTGTCTATAAGCCTGCATATGAAACAG	32928	0	A_52_P211197	2410066E13Rik	NM_026629	-1	chrna:-1--1	DATA	NA	NA	-1	0.266622	1.55083	1.69272	1.09149	3.16629	6.18542	5.53911	5.46864	7.60459	7.23883	7.42791
6782	DATA	7420	88	25	ref|NM_181318|ref|NM_145839|gb|BC052726|gb|BC050858	chr5:98432417-98432358	0		0	TTCTGCAGGCAGCCATTACGATACTCTAGGAGAAACTTTAGAGTAGTGATCCCCTGCTAA	6732	0	A_52_P188827	Rasgef1b	NM_181318	-1	chrna:-1--1	DATA	NA	NA	-1	-0.332534	1.55106	1.79149	1.15501	3.37067	12.5957	12.2664	11.6383	13.7034	14.1958	13.9755
10685	DATA	11622	137	62	ref|NM_007980|gb|BF583176|gb|AK007995|ens|ENSMUST00000023820	chr3:122738629-122738688	0		0	AGGCTCATTCGTCATCCTATCAGCACTGGTCTCCAGCCTTGTCAAAGCTAAAGAAGTAAA	10742	0	A_51_P313581	Fabp2	NM_007980	-1	chrna:-1--1	DATA	NA	NA	-1	-0.20882	1.55148	2.17488	1.40181	4.62669	6.45733	5.47637	5.26549	8.75494	7.4225	7.54641
30117	DATA	32751	386	26	ref|NM_173015|ens|ENSMUST00000035777|gb|AK030288|gb|BC087539	chr8:112241163-112241222	0		0	GTGACCACATTTGGCTTTAAATACTGTGTCTACTCTGGAAATGTGGGTAGAGGTCTGTGC	30063	0	A_52_P143757	Mon1b	NM_173015	-1	chrna:-1--1	DATA	NA	NA	-1	0.195637	1.55446	1.49171	0.959635	2.82817	5.0339	5.16015	5.10409	6.80525	6.4174	6.55064
32523	DATA	35399	417	39	ref|NM_001038604|ref|NM_021364|gb|AK046600|ens|ENSMUST00000101491	chr6:40507102-40507043	0		0	TACCTTGGCTGTTATCTCAAGAAGGTACAAGCTGCATAAAGTATAGGAGAAAAGAGATGT	32560	0	A_52_P218058	Clec5a	NM_001038604	-1	chrna:-1--1	DATA	NA	NA	-1	0.256785	1.55546	1.88872	1.21425	3.90747	12.3583	12.1773	12.0508	13.3612	14.3824	14.5089
27337	DATA	29706	350	41	gb|AK083897|riken|D130053N18|tc|TC1431320|nap|NAP017152-001	chr14:73245441-73245382	0		0	ACCAAAAGAATTACATGCTGGCTATTCAAACTTGCCAATATGTATTTGAGTTTGCAAGAC	27295	0	A_52_P540045	AK083897	AK083897	-1	chrna:-1--1	DATA	NA	NA	-1	0.134161	1.55615	1.49116	0.958235	2.82697	7.26058	7.16666	7.14781	8.89799	8.6342	8.51633
9082	DATA	9876	117	16	gb|XM_284398|gb|AK046614|ref|XM_911236|ref|XM_983189	chr8:23779364-23779305	0		0	GTTTCTGACAGTCACACCTGAAATAATCAATTAAGTATCTTACTTTGAGAAACTGCCTAG	9095	0	A_52_P207314	Htra4	XM_284398	-1	chrna:-1--1	DATA	NA	NA	-1	-0.252116	1.5582	2.20933	1.41788	5.05536	5.54453	4.76179	5.71824	8.54472	7.08389	7.02394
27292	DATA	29658	349	78	gb|BC029674|gb|AK167497|gb|D88690|riken|I530017I01	chr5:146532668-146532609	0		0	CACCAAGCTTTGATGGCATTCAAAGATGTCCACAACCCATGTATCCAGGATATAAAGGCT	27363	0	A_52_P307922	Flt1	BC029674	-1	chrna:-1--1	DATA	NA	NA	-1	0.133196	1.55855	2.07789	1.33322	3.78039	4.85423	3.23348	3.70427	6.1457	5.79809	6.08184
40879	DATA	44675	526	50	gb|AK044502|gb|XM_908334|ens|ENSMUST00000032413|ref|XM_979562	chr6:143295237-143295296	0		0	AGTAGTGTTGTTGAAGCAGTTACAGAATCAGTAAGGAACATTTAGCTAGGTCATTGAGCT	40850	0	A_52_P446011	Etnk1	AK044502	-1	chrna:-1--1	DATA	NA	NA	-1	0.951439	1.55877	1.49137	0.956764	2.82219	6.06933	5.9858	5.88806	7.55716	7.59496	7.26518
37605	DATA	40934	482	49	ref|NM_009472|gb|AK161806|gb|U72634|riken|6030446P13	chr3:141728020-141728079	0		0	AGGAGCCAGTTGAAGACATGACTCGCATTCTTTCTTTCACTTGTTCCTAGTCCCGACTAT	37571	0	A_52_P380301	Unc5c	NM_009472	-1	chrna:-1--1	DATA	NA	NA	-1	0.48269	1.55959	1.92387	1.23358	3.896	2.79776	2.27275	2.08608	4.75979	4.50383	3.66459
9721	DATA	10569	125	29	ref|NM_017373|ref|XM_001000125|ens|ENSMUST00000071065|gb|AK087541	chr13:52008366-52008307	0		0	AATAGCAAACTTATCTGCAGAGGTGGTCTCGCTCAAGAGATTCATAGCCACACAACCGAT	9745	0	A_51_P111492	Nfil3	NM_017373	-1	chrna:-1--1	DATA	NA	NA	-1	-0.234571	1.5596	1.96778	1.26172	3.91362	10.4316	9.5656	9.51622	12.402	11.4699	11.5449
5578	DATA	6118	72	83	ref|NM_019510|gb|AK032317|gb|AF190645|ens|ENSMUST00000029271	chr3:36431480-36431421	0		0	ATGCTGCTGACAATTCTAGGATGTTGGAAATGCAAGTGAAGAATTTAACAGGGAAATGAG	5575	0	A_51_P317695	Trpc3	NM_019510	-1	chrna:-1--1	DATA	NA	NA	-1	-0.381532	1.55977	1.72727	1.10739	3.28255	2.53714	3.14439	3.2154	4.53991	5.00969	4.52914
38102	DATA	41468	488	73	ref|NM_008330|ens|ENSMUST00000046704|gb|AK156785|gb|M63630	chr11:49053428-49053487	0		0	CTAAACAGTGAATGGATTTCAAATTGTGTGTCCAAATTGGCAATGGGGTTGGTTGTCCTT	38089	0	A_51_P129229	Ifi47	NM_008330	-1	chrna:-1--1	DATA	NA	NA	-1	0.514513	1.56138	2.92161	1.87117	4.93038	12.951	10.0852	9.96958	14.5863	13.6765	13.5078
17029	DATA	18481	218	36	gb|AK031537|riken|6030448M23|tc|NP582578|tc|TC1563553	chr13:58929437-58929378	0		0	TTTGGGAAATAGAAATTTAGAGAATCGTAATGCAGAGAAAAGCAGTGCTGTCCCCTTTCA	16981	0	A_51_P225761	Zcchc6	AK031537	-1	chrna:-1--1	DATA	NA	NA	-1	-0.0726267	1.56258	1.45994	0.934313	2.74482	7.14399	7.40027	7.38246	8.84634	8.6898	8.77039
26215	DATA	28457	335	67	ref|NM_028744|ens|ENSMUST00000031082|gb|AF411321|gb|AK016754	chr5:52134226-52134285	0		0	CTGAAGAGACTCGAAACTTGATTCTACCCTATATTTCTGACATGAACTTTGTACAAGACT	26271	0	A_52_P353567	Pi4k2b	NM_028744	-1	chrna:-1--1	DATA	NA	NA	-1	0.110542	1.56328	1.62512	1.03956	3.03472	4.8193	5.48438	5.13648	6.85866	6.67375	6.78311
11042	DATA	12004	142	19	gb|AK021012|riken|B430001I08|tc|NP377395|tc|TC1555213	chr11:100811869-100811810	0		0	CTCTGTCATAGAACTAATTTTAATTATTTTCGGAGTTCGTTCGTGCTATAAACTGGAAGC	10978	0	A_51_P363218	D11Lgp2e	AK021012	-1	chrna:-1--1	DATA	NA	NA	-1	-0.199703	1.56493	1.70407	1.08891	3.2841	3.81891	4.10984	4.34024	5.4536	5.78873	6.13886
27190	DATA	29543	348	48	ref|XM_001000875|ref|XM_992268|ref|XM_001000889|gb|AK090072	chr19:34294823-34294764	0		0	TGCTTGCTTTTCTACAGCCATAATTTATGGTTGAGGGCCTATGAGTGTGTGACAGGAGTG	27154	0	A_51_P500082	LOC667373	XM_001000875	-1	chrna:-1--1	DATA	NA	NA	-1	0.131044	1.56639	2.88344	1.84083	5.50482	7.60628	5.68757	4.53604	9.40495	9.12731	7.94795
6188	DATA	6774	80	59	ref|NM_009895|gb|BC003783|gb|AK077338|ens|ENSMUST00000098412	chr9:107031313-107031372	0		0	ACTTTAGAAAACAAGTGTTAGAACACAAGAACCAGTTTGGGAGTTTTTCTTCCACTGATT	6163	0	A_51_P470715	Cish	NM_009895	-1	chrna:-1--1	DATA	NA	NA	-1	-0.355493	1.56656	3.47616	2.21898	7.33789	10.22	6.7403	6.66077	12.7964	10.6879	10.5652
6020	DATA	6595	78	50	gb|AK089612|riken|F830004M19|tc|NP804066|tc|TC1566313	chr8:85456068-85456009	0		0	TAGTAGAGTTTCTCCTAACATGTCTGAAATCACAGGTTTGATTTCACATAGATTACCACG	5987	0	A_52_P87987	F830004M19Rik	AK089612	-1	chrna:-1--1	DATA	NA	NA	-1	-0.362599	1.5674	1.97041	1.25712	3.70161	6.06978	5.10694	4.81916	7.6283	7.02557	7.25324
26743	DATA	29038	342	53	gb|AK051274|riken|D130027L03|tc|TC1467299	chr18:6647409-6647350	0		0	CTAGGTAGAATAGTATCATCTAAGAAACAGTGATCTCAGATACTGAGCTGACTATCTTGT	26714	0	A_52_P1188322	AK051274	AK051274	-1	chrna:-1--1	DATA	NA	NA	-1	0.121861	1.56741	1.80747	1.15315	3.52385	2.16749	1.63599	1.52147	NaN	NaN	NaN
2943	DATA	3330	40	15	gb|AK081551|riken|C130039J16|tc|TC1430481|nap|NAP025061-001	chr14:49294649-49294708	0		0	AGAAGGATAAAACTCTCACATGTGTGGTGAGTGTATTTTGACAATTCGTTTGCAAATGTA	2878	0	A_52_P279852	Mrpl52	AK081551	-1	chrna:-1--1	DATA	NA	NA	-1	-0.523953	1.56828	1.8069	1.15215	3.60391	6.99556	7.06944	6.61642	9.2425	8.31659	8.54302
24546	DATA	26655	314	50	ref|NM_007581|gb|AK148088|gb|U20372|ens|ENSMUST00000003442	chr15:98629378-98629437	0		0	CTTAGCATCTGGTGAGACTGGGGAACTGGGGCATATTCAAGCCAAGAGCCAGCCTGGACT	24513	0	A_51_P259009	Cacnb3	NM_007581	-1	chrna:-1--1	DATA	NA	NA	-1	0.0761584	1.56882	1.82985	1.16638	3.54852	6.54927	6.41908	5.78091	8.45879	8.09588	7.68416
40006	DATA	43596	513	76	ref|NM_013790|gb|AF213387|ens|ENSMUST00000077867|ens|ENSMUST00000079158	chr16:19882419-19882360	0		0	TTGTTCTTAATTGCACTCTTAAGAGGTTCAGGGAACCATTACTATAAATGTTATCAGTGG	40070	0	A_51_P116419	Abcc5	NM_013790	-1	chrna:-1--1	DATA	NA	NA	-1	0.704816	1.56908	1.56061	0.994606	2.94897	8.0082	8.36108	8.31659	9.59013	9.81871	9.95887
19689	DATA	21375	252	40	ref|NM_173014|ens|ENSMUST00000046290|gb|AK039431|riken|A330042H22	chr8:91511592-91511651	0		0	TTCTTCCAAAAGTGTTTTTTATTAACCTGCCTGTATCAAGTAAGCTCCTTTCATCTCACA	19643	0	A_51_P169061	Aytl1	NM_173014	-1	chrna:-1--1	DATA	NA	NA	-1	-0.0204274	1.56999	2.10763	1.34245	4.09507	11.5834	10.3365	10.319	13.4085	12.6014	12.5518
24783	DATA	26912	317	52	ref|NM_146346|ens|ENSMUST00000074250|tc|TC1544964|nap|NAP021292-001	chr11:74046745-74046804	0		0	GCCTGCTCTGACATTCAGATCAATAAGTTGATGATATTTATCTTGGGAGGACTTGTCATT	24829	0	A_51_P352636	Olfr397	NM_146346	-1	chrna:-1--1	DATA	NA	NA	-1	0.0810779	1.5703	1.51754	0.966397	2.88434	3.05037	2.98294	3.01687	4.77354	4.47582	4.35342
19577	DATA	21257	251	7	ref|NM_194334|gb|BC056467|gb|AK089175|ens|ENSMUST00000041767	chr9:89838427-89836595	0		0	ATATGGGACTCTTTCCTTTATGAGGGACCAAAGGTTATTTTCCGTTTAGCCCTGGCACTT	19582	0	A_51_P493627	Tbc1d2b	NM_194334	-1	chrna:-1--1	DATA	NA	NA	-1	-0.0226429	1.57066	1.63557	1.04133	3.05058	5.84259	6.40452	6.47849	7.90234	7.85969	7.87028
4596	DATA	5082	60	67	ref|NM_023044|ens|ENSMUST00000025646|gb|AK051941|gb|AF121080	chr19:10537433-10537783	0		0	GGGGGCTGGATGTACTGCCCCAAGGACTTTGGGAACATCAACAACTGTCAGATGGACCGT	4580	0	A_52_P467389	Slc15a3	NM_023044	-1	chrna:-1--1	DATA	NA	NA	-1	-0.426078	1.57081	1.67167	1.06421	3.19388	13.7506	13.4697	13.2276	15.4781	15.0515	14.9334
36770	DATA	40036	472	1	ref|NM_007615|gb|BC046589|ens|ENSMUST00000099941|ens|ENSMUST00000067232	chr2:84448937-84447447	0		0	TCCAATGAGCAATATGGGGTCAAACACAAAATCATTAGATAACAACTATTCCACACTGAA	36693	0	A_52_P653276	Ctnnd1	NM_007615	-1	chrna:-1--1	DATA	NA	NA	-1	0.43454	1.57122	2.11368	1.34525	3.81857	4.07242	3.81531	5.42613	6.46285	6.49303	6.69903
8373	DATA	9124	108	29	ref|NM_146395|ens|ENSMUST00000073322|tc|NP830861|nap|NAP029868-1	chr2:111107944-111108003	0		0	TTCTGGGACTTTCAACATCTAAACACATACAGCATTTCTTTCTTGCCTTCTCTGTGGTAT	8320	0	A_52_P192325	Olfr1276	NM_146395	-1	chrna:-1--1	DATA	NA	NA	-1	-0.274486	1.57347	1.69689	1.07844	3.21917	1.99494	2.11286	NaN	NaN	3.70613	4.20827
36355	DATA	39592	466	67	ref|NM_175090|gb|BC065147|gb|AK019613|ens|ENSMUST00000084526	chr4:61823091-61823150	0		0	CTCAGTCATCAACTTGTGTTCCTATTGAACATTTGATCAGAATGAACTTGCCAATCAAAA	36339	0	A_52_P563655	Slc31a1	NM_175090	-1	chrna:-1--1	DATA	NA	NA	-1	0.411917	1.57661	1.68453	1.06846	3.29036	13.348	13.1771	13.2982	15.3923	14.6539	14.8306
6346	DATA	6943	82	58	gb|AK152420|gb|AK163373|gb|AK159933|gb|AK162960	chr7:98284081-98284140	0		0	GGAAAGTACGCTCTATGATTTCTAAGGGCTTTGTTTCTTGAGGTTATCCAGTGGAAGTAG	6319	0	A_52_P92428	Frag1	AK152420	-1	chrna:-1--1	DATA	NA	NA	-1	-0.349063	1.57703	1.61271	1.02263	3.09023	10.5664	10.5463	10.3185	12.416	11.9599	11.8933
6978	DATA	7631	90	66	ref|NM_013654|gb|BC061126|gb|AF128193|ens|ENSMUST00000021011	chr11:82128577-82128636	0		0	GCATGGAAGTCTGCGCTGAAGCCCATCAGAAGTGGGTCGAGGAGGCTATAGCATACTTAG	6960	0	A_52_P208763	Ccl7	NM_013654	-1	chrna:-1--1	DATA	NA	NA	-1	-0.324537	1.57769	2.14526	1.35975	4.94205	11.5952	11.7571	11.4375	14.5216	13.925	12.7789
31228	DATA	33975	400	60	gb|AK004470|riken|1190003J15	chr7:137255130-137255188	0		0	AAGAACATGAAGTTGCTGCTTGCTGAAGATATTCTAGCTGCCCTGGAGTCTCATAATGGG	31206	0	A_51_P389479	1190003J15Rik	AK004470	-1	chrna:-1--1	DATA	NA	NA	-1	0.223549	1.57819	1.65155	1.04648	3.16887	7.89673	8.10277	8.27652	9.79392	9.4189	10.0178
17614	DATA	19126	226	1	ref|NM_152234|gb|AK049298|gb|BC028857|gb|BC010213	chr13:57287865-57286679	0		0	ATAATCCAGATATAATGAGACAAACACTGGAACTTGCGAGAAATCCAGCGATGATGCAGG	17536	0	A_51_P504105	Ubqln1	NM_152234	-1	chrna:-1--1	DATA	NA	NA	-1	-0.060484	1.57833	1.80698	1.14487	3.34402	5.05952	5.42393	6.09817	7.36067	7.33957	7.30231
33665	DATA	36641	432	6	gb|AK017725|riken|5730493J03	chr9:75546456-75544608	0		0	TGCTATTCGCAGATATGCTGAAAGTGAACAAAACTTTGAAGAGCGTAAATATGGAGTCCA	33593	0	A_52_P450780	Tmod3	AK017725	-1	chrna:-1--1	DATA	NA	NA	-1	0.291979	1.58043	2.44766	1.54873	4.84394	3.5328	2.67304	4.79322	5.75578	5.77076	6.81549
29663	DATA	32256	380	41	ref|NM_001003911|gb|BC076575|gb|AY551090|ens|ENSMUST00000034922	chr9:89828591-89828650	0		0	GACGGTAAACCGAGGAAGGCACCATTAGAATGCACAGACTGACCCTTGACACACAGACCT	29622	0	A_51_P487244	Adamts7	NM_001003911	-1	chrna:-1--1	DATA	NA	NA	-1	0.184743	1.58209	1.66842	1.05457	3.19026	4.90539	4.71014	4.42148	6.21292	6.66984	6.15953
32233	DATA	35087	413	67	ens|ENSMUST00000033495|gb|BC027376|gb|BC022727|tc|NP514538	chrX:6316235-6316288	0		0	AGGGAACCCTACTGTTATCCCAAGTGCTCTTATTCCGGTGAGAAGAACCTTACTTCCATA	32293	0	A_52_P627631	ENSMUST00000033495	ENSMUST00000033495	-1	chrna:-1--1	DATA	NA	NA	-1	0.24907	1.58227	1.55342	0.981766	2.94277	6.64595	6.93416	6.72588	8.53981	8.26303	8.16341
39017	DATA	42469	500	54	ref|NM_019738|ens|ENSMUST00000032961|gb|AK009572|gb|AF131196	chr7:122720081-122720022	0		0	CAATGGATACAGGACATCACACCCAGCAATGGATACAGGACCTTGGAGAAATTAGGAGTT	38987	0	A_51_P519251	Nupr1	NM_019738	-1	chrna:-1--1	DATA	NA	NA	-1	0.583435	1.583	1.77873	1.12364	3.48349	12.0508	11.6833	11.5104	13.9913	13.3516	13.2378
18638	DATA	20245	239	15	ref|NM_183029|gb|AK170531|gb|AK049196|gb|BC054552	chr16:21710420-21710360	0		0	TTAAAAAGTGACAAAGAAAAACAGAGAATATTGGAGCCGTCCTGAATTTCAATAGGGTAC	18651	0	A_51_P315682	Igf2bp2	NM_183029	-1	chrna:-1--1	DATA	NA	NA	-1	-0.0401344	1.58465	1.57267	0.99244	2.99147	9.76744	9.71006	9.95584	11.1342	11.429	11.5882
18112	DATA	19675	232	40	ref|NM_030684|gb|AF220139|gb|AK089187|ens|ENSMUST00000072555	chr7:100306007-100391705	0		0	TGCTGCAGGATATGAGCGGTATTTTGAAATGGAGTCAGATCTGGACACTGAAGAAGCCAA	18069	0	A_52_P367034	Trim34	NM_030684	-1	chrna:-1--1	DATA	NA	NA	-1	-0.0503641	1.58489	1.87734	1.18452	3.62265	7.08358	6.263	6.28971	8.82445	8.35389	8.08997
7419	DATA	8112	96	37	ref|NM_011595|gb|Z30970|gb|AK083905|ens|ENSMUST00000020234	chr10:85907162-85907221	0		0	ATAGTGACTTTTGGGGATAGATCTGTCTGGGAGATAATGTGAGTCCAGGAGGCATTACTC	7375	0	A_51_P463765	Timp3	NM_011595	-1	chrna:-1--1	DATA	NA	NA	-1	-0.308513	1.58565	1.83628	1.15806	3.69976	9.47702	9.09773	9.11917	11.6372	10.9029	10.6626
31960	DATA	34782	410	17	gb|XM_109726|ens|ENSMUST00000043624|ref|XM_001002588|ref|XM_914330	chr11:86348443-86348384	0		0	CTGTGCAAGTAGCTTCAGCTACTTACACCACTGAAAATTTGGATTTAGCTTTCAATCCCA	31898	0	A_52_P561886	Thrap1	XM_109726	-1	chrna:-1--1	DATA	NA	NA	-1	0.241754	1.58641	1.77688	1.12006	3.3373	2.50431	3.39526	3.07885	NaN	4.74165	4.95827
7062	DATA	7723	91	73	ref|NM_170596|gb|AJ506180|gb|AJ506179|nap|NAP063114-1	chr8:123677771-123677830	0		0	GTCACTTCCTTAATTTTAAAGCTTCAGAAATGTCAAGAAAAAGTGGTCGAGGATGGCGAT	7127	0	A_52_P592177	Disc1	NM_170596	-1	chrna:-1--1	DATA	NA	NA	-1	-0.32159	1.58788	1.83539	1.15587	3.54014	3.63383	3.40153	2.81184	5.49117	4.80887	5.05332
29182	DATA	31726	374	21	gb|AK014178|riken|3110045D15|tc|NP353203|tc|TC1553344	chr17:47580768-47580827	0		0	CTCTTTGTGAAGGAAGGTGTGGACAAGATCCGTCTCACTGGTGGGGAGCCTCTCATCCGA	29122	0	A_52_P139638	Mocs1	AK014178	-1	chrna:-1--1	DATA	NA	NA	-1	0.173596	1.58796	1.4818	0.933142	2.7957	4.13649	4.21527	4.01627	5.55678	5.74748	5.50916
6037	DATA	6613	78	68	ref|NM_023141|ref|XM_994080|gb|BC071216|gb|BC025525	chr1:156617731-156617672	0		0	AGGCTTGACCAAAACACAGGTGTATGGATAGCTAAGGCATGTTCTGTTGTGCAGACTGAA	6019	0	A_51_P198179	Tor3a	NM_023141	-1	chrna:-1--1	DATA	NA	NA	-1	-0.361986	1.59013	1.85437	1.16617	3.52058	13.6829	12.9627	12.7534	15.2667	14.9981	14.6972
8792	DATA	9578	113	58	ref|NM_172716|ens|ENSMUST00000046975|gb|AK085574|gb|AK089091	chr5:107683002-107683061	0		0	CTCACAATGCAGTTACATTAGAACTTAGGTATTTTCCCATGTGGTGAAATTAAGCAGTTA	8847	0	A_52_P373846	Pcgf3	NM_172716	-1	chrna:-1--1	DATA	NA	NA	-1	-0.260709	1.59111	1.64617	1.0346	3.09021	4.70886	5.30933	5.16709	6.58623	6.7065	6.83107
23767	DATA	25815	304	60	ref|NM_027265|gb|BC065776|gb|BC106187|gb|AK012666	chr14:24539892-24539951	0		0	ATAGCACTGTGCCATATTTTTACATTGGCGATATTGCTGGTATATTGTGGTATATTTGAC	23743	0	A_51_P253732	2810004A10Rik	NM_027265	-1	chrna:-1--1	DATA	NA	NA	-1	0.0599792	1.59113	1.65466	1.03992	3.18803	5.73788	5.99824	5.75263	7.82134	7.43026	7.20112
4375	DATA	4847	58	2	ref|NM_021476|gb|BC027102|gb|AK033476|ens|ENSMUST00000064892	chrX:101905296-101905237	0		0	TGGAAACTTTAGGAGAAGGCTATCTACATTTAGAAAGCATTCTTTGTCCAGTATGACTTA	4298	0	A_51_P140017	Cysltr1	NM_021476	-1	chrna:-1--1	DATA	NA	NA	-1	-0.437002	1.59179	1.70885	1.07354	3.21001	9.17164	8.97166	8.44415	10.7037	10.6003	10.4101
39066	DATA	42524	501	24	gb|BC059256|gb|AK027963|riken|1110037M13|nap|NAP090419-1	chr3:98020144-98020203	0		0	TCTGTGGTAATCTAGGATGATAGTTTTCTCCTCAGTCATAGGGCTAATAATTGCCCCTAT	39085	0	A_52_P448796	Notch2	BC059256	-1	chrna:-1--1	DATA	NA	NA	-1	0.587877	1.59182	1.55587	0.977415	2.92825	8.06406	7.70344	8.0488	9.41201	9.43686	9.63506
11391	DATA	12380	146	55	ref|NM_009277|gb|AK141294|gb|BC010580|gb|AK150484	chr7:98608475-98608416	0		0	CTACCTGGAGATATATGTTACATAGTTAATAAACCCCTTATTCTCCACTGAATGGAATTG	11365	0	A_52_P640484	Trim21	NM_009277	-1	chrna:-1--1	DATA	NA	NA	-1	-0.191565	1.59258	1.91771	1.20416	3.63207	10.1115	9.13233	9.15652	11.6503	11.4323	11.0709
39584	DATA	43103	508	8	gb|BC060645|gb|AK031790|gb|XM_902947|ens|ENSMUST00000040853	chr9:118921921-118921368	0		0	CAAACTGGCATCTGGTGTTGAAGGCTCGGATATTCCTGATGATGGCAAACTGATAGGATT	39516	0	A_52_P628741	Oxsr1	BC060645	-1	chrna:-1--1	DATA	NA	NA	-1	0.648891	1.59259	1.62971	1.02331	3.10153	7.87807	8.18015	7.77987	9.84644	9.48699	9.39379
3935	DATA	4375	52	40	ref|NM_199016|ens|ENSMUST00000024757|gb|AK157622|gb|AK030189	chr17:42219097-42219038	0		0	TTGTCAGTTCTCAAACAGCATGTAAATATAGTGAGTGTGCTATAAGGAAGTTTGCAGTGC	3893	0	A_51_P490867	Enpp4	NM_199016	-1	chrna:-1--1	DATA	NA	NA	-1	-0.462567	1.59364	2.35046	1.4749	4.38336	8.77459	7.45547	6.74297	10.2044	10.2526	9.56745
24668	DATA	26784	316	9	ref|NM_028680|gb|AK047217|gb|AF274590|ens|ENSMUST00000046777	chr16:49524663-49524722	0		0	CTTCAAGCATATTCAGTGGGTATTTTTGCACATGTGTTAATATCATGGTGATTATGATGG	24595	0	A_51_P511482	Ift57	NM_028680	-1	chrna:-1--1	DATA	NA	NA	-1	0.0788156	1.59647	1.64363	1.02954	3.08318	10.6309	10.4123	11.0198	12.4464	12.219	12.3285
28339	DATA	30806	363	36	ref|NM_172722|gb|AK052060|gb|AK167405|ens|ENSMUST00000042163	chr5:120659996-120660055	0		0	AAGAAGGCTTAACCCACAGCCCATCCAATGCTCAGTTCAAATTGCTACTTGTTCGGATCT	28371	0	A_52_P4657	C330023M02Rik	NM_172722	-1	chrna:-1--1	DATA	NA	NA	-1	0.156266	1.59721	1.68112	1.05253	3.25134	9.31952	9.6178	9.51688	11.4548	11.2444	10.7984
39782	DATA	43332	510	67	ref|NM_011408|gb|AF099973|ens|ENSMUST00000038038|tc|NP383694	chr11:83151864-83151923	0		0	ACAGAGGAATGGGTGAAACTCCAGATGAATGCCCCATCAGGTTGAAGGGGGATTAATAAT	39766	0	A_51_P423578	Slfn2	NM_011408	-1	chrna:-1--1	DATA	NA	NA	-1	0.67361	1.59796	1.82287	1.14075	3.42349	14.4649	13.6208	13.6405	15.9399	15.708	15.547
34861	DATA	37950	447	40	ref|NM_023124|gb|AK013097|riken|2810417A05|tc|NP353751	chr17:33492583-33492642	0		0	GGAGACATGGACATCTACACTAGGCTGGTTCCCCCAGTTTCTAGAACTTTCCAAAGAATA	34894	0	A_52_P152133	H2-Q8	NM_023124	-1	chrna:-1--1	DATA	NA	NA	-1	0.338143	1.59811	1.80677	1.13056	3.43581	13.3121	12.5196	12.6513	14.9443	14.4532	14.5059
18116	DATA	19680	232	45	ref|NM_029733|gb|AK008122|riken|2010005H15|tc|NP375783	chr16:35935234-35935293	0		0	CTTCTAAGCAGCAAATTCTAAAGTGTCCTGACTCTTCTCCTTGTAAACAGATTTGGCCAT	18078	0	A_51_P105380	2010005H15Rik	NM_029733	-1	chrna:-1--1	DATA	NA	NA	-1	-0.0502502	1.60003	1.73492	1.0843	3.23874	5.02183	5.73291	5.01212	6.92432	7.09209	6.9552
9436	DATA	10262	121	62	gb|BC056356|gb|AK037062|gb|XM_991868|gb|XM_979784	chr1:100078622-100078563	0		0	CTCAACGATCATTGATCAACCCGTGCACATTGCTGAGGTTTCCTCATTGCATGTGATAAG	9491	0	A_51_P162326	LOC381508	BC056356	-1	chrna:-1--1	DATA	NA	NA	-1	-0.242365	1.60021	1.86745	1.167	3.58396	9.25819	8.38987	8.54919	10.977	10.424	10.3985
9749	DATA	10598	125	58	ref|NM_009642|gb|AK152467|gb|AK007383|ens|ENSMUST00000030865	chr4:147069923-147069864	0		0	CTGAGTCATGTGCCCTTGGAGGTCAAGAGCCTCTAGCTTCTCAGTGGAGAAGAGCCCAGT	9797	0	A_52_P552550	Agtrap	NM_009642	-1	chrna:-1--1	DATA	NA	NA	-1	-0.233808	1.60024	1.56287	0.976644	2.96788	9.56702	9.62716	9.39638	11.327	10.9989	10.9533
19764	DATA	21451	253	31	ref|NM_001038621|gb|AK147634|gb|AK163140|ens|ENSMUST00000028052	chr1:160181435-160181376	0		0	AATCGTTATGAGCTTGTATTGGATTGGTATCTTGTTTAGATGTGTGAATGAAACCTTGTG	19791	0	A_52_P506529	Rabgap1l	NM_001038621	-1	chrna:-1--1	DATA	NA	NA	-1	-0.0192025	1.60037	1.76974	1.10583	3.47552	7.90569	7.55564	7.52354	9.01692	9.44358	9.83359
36849	DATA	40115	472	80	gb|AK122234|gb|AK134824|riken|6330579D08|tc|TC1481900	chr12:115496734-115496790	0		0	CGTCTACCTAACTTCTCAGGGACTACACCTCGTAGTTTTCCACCATTATAAGCGCTGTAA	36845	0	A_51_P516860	Rapgef5	AK122234	-1	chrna:-1--1	DATA	NA	NA	-1	0.43875	1.60153	1.52185	0.950244	2.85528	10.2627	10.6413	10.4362	11.9932	11.9568	11.9558
1052	DATA	1290	16	15	ref|NM_023377|gb|BC058226|gb|AK142503|ens|ENSMUST00000075418	chr7:79563272-79563331	0		0	CTGTTGTTGGAGCAGCTTGGATTTAGTCAAAGGGCTCATTAGGACACAGCTTCATTTTGA	985	0	A_52_P481182	Stard5	NM_023377	-1	chrna:-1--1	DATA	NA	NA	-1	-0.745643	1.60257	1.58297	0.987773	2.9973	8.45565	8.76121	8.76937	10.4561	10.1367	10.1424
17	DATA	27	1	27	ref|NM_027869|gb|AK004563|gb|AK144151|ens|ENSMUST00000020756	chr11:29090225-29090432	0		0	CTTCTAGCACTTTAAATTTAGTAGTTGCCGGAGCACCTAAAAGCCAAATTGTTATGTTGG	32	0	A_52_P229271	Pnpt1	NM_027869	-1	chrna:-1--1	DATA	NA	NA	-1	-1.61796	1.60264	2.00265	1.2496	3.75728	4.24096	5.07985	3.7572	6.58458	6.3847	6.11669
20015	DATA	21726	256	51	ref|NM_027420|gb|AK051261|ens|ENSMUST00000048731|riken|D130026G19	chr7:75793032-75792973	0		0	CTGTCACCAGTACTGACAATACTGAGTTCTTCCTGATGCTAGTGCTTAAGTTAAGTACTT	19984	0	A_51_P381157	2610034B18Rik	NM_027420	-1	chrna:-1--1	DATA	NA	NA	-1	-0.0140199	1.60298	1.55491	0.970013	2.95997	6.10612	6.18187	6.16663	7.88049	7.45733	7.78155
7	DATA	16	1	16	ref|NM_028752|ref|NM_001042489|gb|AK154880|ens|ENSMUST00000100747	chr5:121476234-121476293	0		0	TCAGTGCTCACAAATAAAACCTGTCAGGCTTTTCCTCTAAGTACAAGTTAAAGAATTATC	11	0	A_51_P331831	Hvcn1	NM_028752	-1	chrna:-1--1	DATA	NA	NA	-1	-1.79195	1.60347	1.64247	1.02432	3.09426	13.1309	13.1202	12.6352	14.4389	14.6557	14.719
1668	DATA	1970	24	15	ref|NM_028834|gb|AK008687|riken|2210009G21|nap|NAP058461-1	chr2:136809135-136809194	0		0	AGAAACTACAAAGTTACAACAGAGGATGTAGTGGCAAGAAAAACTGAGGATACAGTACCT	1599	0	A_51_P271832	2210009G21Rik	NM_028834	-1	chrna:-1--1	DATA	NA	NA	-1	-0.645222	1.60545	1.69059	1.05303	3.21082	3.65454	3.41403	3.99369	5.20807	5.63474	5.29123
12894	DATA	14002	165	62	ref|NM_008630|ens|ENSMUST00000034214|gb|AK002567|gb|BC031758	chr8:92762515-92762574	0		0	AGAAGCCTAGCCTTTTTTGTACAACCCTGACTCGTTCTCCACAACTTTTTCTATAAAGCA	12949	0	A_51_P246317	Mt2	NM_008630	-1	chrna:-1--1	DATA	NA	NA	-1	-0.157783	1.60548	1.71614	1.06893	3.29072	13.9885	14.5078	14.3871	16.2663	15.698	16.0676
20935	DATA	22739	268	44	ref|NM_001039493|ens|ENSMUST00000053828|ens|ENSMUST00000097713|gb|AK041265	chr1:65035856-65035797	0		0	GTTTGAATGTTTTATTTCTCCTTGTCCTTCACAGCACTTTTGACCTTTATTCAGTCCGCG	20896	0	A_52_P456617	9430067K14Rik	NM_001039493	-1	chrna:-1--1	DATA	NA	NA	-1	0.00392027	1.60587	1.53675	0.956952	2.91163	8.91533	9.1044	9.06209	10.7659	10.4862	10.44
8855	DATA	9642	114	37	gb|AK029149|gb|AK029016|ens|ENSMUST00000097420|ens|ENSMUST00000089119	chr17:6550424-6550483	0		0	TGTCACAGGCTGAGATCGATCCACTCTTCCTGAGTCCTGATCTTATTTGGCGTTTCTTAT	8806	0	A_51_P310100	Rnaset2	AK029149	-1	chrna:-1--1	DATA	NA	NA	-1	-0.258855	1.60781	1.62765	1.01234	3.1002	6.39028	6.74089	6.4577	8.42198	8.06733	7.98252
27093	DATA	29442	347	32	ens|ENSMUST00000090583|gb|AK088400|riken|E430014N10|tc|TC1496635	chr14:12587869-12591701	0		0	GATCACAGCTGTAATCATCAACAGAAAAGAACACAAACTCAAGTTTATCCCAATGCCAGT	27121	0	A_51_P279994	ENSMUST00000090583	ENSMUST00000090583	-1	chrna:-1--1	DATA	NA	NA	-1	0.129172	1.60789	2.31653	1.44073	4.92279	4.11925	3.61163	5.0682	5.75994	6.82836	7.16039
9473	DATA	10301	122	16	gb|M29546|tc|NP057785	chr9:86689837-86689778	0		0	TTGAATACCATTCGAGGCGTTTCGTTGAAAATTGCAGTAAAGGTGTTCCCTGGAGTTGCT	9407	0	A_51_P186601	Mod1	M29546	-1	chrna:-1--1	DATA	NA	NA	-1	-0.241271	1.60818	1.66906	1.03785	3.20075	6.55619	6.89128	6.90651	8.1902	8.42428	8.74667
5148	DATA	5660	67	50	ref|NM_007570|ens|ENSMUST00000020692|gb|AK169436|gb|AK088976	chr1:133967448-133967389	0		0	AGGTTCTGGCTATCGCTGTATCCGTATCAACCACAAGATGGACCCCATCATCAGCAAGGT	5192	0	A_52_P35217	Btg2	NM_007570	-1	chrna:-1--1	DATA	NA	NA	-1	-0.399831	1.60901	1.84336	1.14565	3.72953	6.626	6.31851	6.41541	8.86563	8.12396	7.90039
37772	DATA	41115	484	60	gb|XM_129509|ref|XM_986931|ref|XM_900345|ref|XM_900343	chr1:155822103-155820021	0		0	ATTTCCGACGTGTGAAAAATCCAAATAATCTTGATGAAATCAAGCACTTCATAACAACCG	37746	0	A_52_P201359	Cep350	XM_129509	-1	chrna:-1--1	DATA	NA	NA	-1	0.492689	1.60946	1.68864	1.0492	3.19844	4.97727	4.92185	5.46229	6.60232	6.80932	7.01568
37639	DATA	40972	483	2	ref|NM_030262|gb|AK147414|gb|BC018194|ens|ENSMUST00000020493	chr10:76924094-76924153	0		0	CCAGCTAGAATCACATATTTATTTTCCATTTGTACATCCAAGCGTATTAATAAAATACTT	37639	0	A_52_P296682	Pofut2	NM_030262	-1	chrna:-1--1	DATA	NA	NA	-1	0.484524	1.61012	1.6004	0.993962	3.00477	11.2196	10.7142	11.0015	12.6379	12.4851	12.6135
7683	DATA	8400	99	70	ref|NM_007961|gb|BC052163|gb|AK154569|ens|ENSMUST00000081028	chr6:134279914-134279973	0		0	TAGGGGTGGCTGTAAAGGAAGAGACCCGGGAATAGCAGGGACACTTCTCCTGCCGATCAA	7747	0	A_52_P597800	Etv6	NM_007961	-1	chrna:-1--1	DATA	NA	NA	-1	-0.298415	1.61049	1.74403	1.08292	3.43933	8.5349	8.56968	8.39519	10.7001	10.1266	9.90514
8759	DATA	9544	113	24	ref|NM_027756|gb|BC095950|gb|AK016959|ens|ENSMUST00000034066	chr8:59063572-59063631	0		0	AGAAACACCTGCATTATTTATGAAAGCCATGTCTAATCTTAACTCCGAAAAGCTATGCAT	8780	0	A_51_P219166	Mfap3l	NM_027756	-1	chrna:-1--1	DATA	NA	NA	-1	-0.261638	1.61172	1.95892	1.21542	3.70859	5.33474	6.11086	4.94447	7.54207	7.11901	7.60574
20978	DATA	22784	269	4	ref|NM_001039388|ref|NM_172445|ens|ENSMUST00000054251|ens|ENSMUST00000021572	chr13:8681925-8681879	0		0	TTCCTGGGTGGTGTTGGAGAGCCAAGAATGCAAATAAATGAGCACTACCTCAAAATAAAT	20980	0	A_51_P241552	Wdr37	NM_001039388	-1	chrna:-1--1	DATA	NA	NA	-1	0.00481674	1.61175	1.91392	1.18748	3.59614	6.09544	7.13417	7.08039	8.54641	8.6768	8.82857
31513	DATA	34292	404	37	ref|NM_008551|ref|XM_977187|ref|XM_977149|ens|ENSMUST00000016672	chr1:130958293-130958234	0		0	GAAGGTTCTATGCCTGGAAAGGCAGTTGCATTTCATGCATCTCCCCTGATCTCTGGGGTA	31467	0	A_52_P15008	Mapkapk2	NM_008551	-1	chrna:-1--1	DATA	NA	NA	-1	0.230728	1.61227	1.67925	1.04154	3.14082	13.7064	13.1854	13.0517	15.0319	15.0051	14.9443
24564	DATA	26674	314	69	ref|NM_030241|gb|AK030904|ens|ENSMUST00000100709|ens|ENSMUST00000059580	chr5:123693209-123696558	0		0	GCTGGAATCTACAGGAAGCGAGAAGAGAAAAGGAACACCGGGAACGTTATACGAAGCGCT	24549	0	A_52_P181468	Setd8	NM_030241	-1	chrna:-1--1	DATA	NA	NA	-1	0.0765017	1.61392	1.6148	1.00055	3.02925	6.57154	7.00642	7.07336	8.55289	8.44415	8.4987
8134	DATA	8866	105	26	ref|NM_175546|ens|ENSMUST00000014691|gb|BC116632|gb|AK086275	chr14:57820168-57820227	0		0	ATGACCCCAGTGGTGTCATGATGACTCGCCCAGGGACTAGGAGACAGTGTCCCTGAAGAA	8156	0	A_52_P122822	Wdfy2	NM_175546	-1	chrna:-1--1	DATA	NA	NA	-1	-0.282633	1.61399	1.63108	1.01059	3.11537	6.43945	6.5121	6.74773	8.4724	8.12724	7.99288
3265	DATA	3666	44	11	gb|AK009638|gb|BC049266|riken|2310035N15|tc|NP651582	chr5:107684700-107684759	0		0	CACTAAGTAAATAAACTGAGATGCGTAGATTAGGAAATCACTTAATTGTACCACAGTCTG	3195	0	A_51_P182456	Pcgf3	AK009638	-1	chrna:-1--1	DATA	NA	NA	-1	-0.501446	1.61411	1.65003	1.02225	3.09709	7.13442	6.57585	6.66777	8.4331	8.3489	8.54612
25279	DATA	27439	323	69	ref|NM_153287|gb|AK171658|gb|AK140213|ens|ENSMUST00000035101	chr9:119667293-119667234	0		0	GTGGCTCTTGAGAGCTCTTACGCCCTTCATTAGCTGATGTTGGATTTTATATGCATTTTT	25340	0	A_52_P604629	Axud1	NM_153287	-1	chrna:-1--1	DATA	NA	NA	-1	0.0911857	1.61514	1.78851	1.10734	3.57216	10.1242	10.1472	9.99773	12.3901	11.728	11.5165
40349	DATA	44003	518	58	ref|NM_011246|gb|AK141524|gb|AF106070|ens|ENSMUST00000028823	chr2:117023442-117023383	0		0	TTGGGAAAAGCAATCATGTCTTAGCCCAGATGGACCACGGTGATAGTGCTTAATCCAGAA	40327	0	A_51_P271644	Rasgrp1	NM_011246	-1	chrna:-1--1	DATA	NA	NA	-1	0.770461	1.61525	2.11854	1.31158	4.70696	4.12212	3.61893	3.56011	6.73881	5.61826	5.29971
14705	DATA	15982	189	2	ref|NM_021476|gb|BC027102|gb|AK033476|riken|9030217A18	chrX:101904418-101904359	0		0	GGCCTACCTTTCTACATGAGATTTGTTGGAATCAAAATTTACTATGTTAGATAGCAGAAG	14705	0	A_52_P82488	Cysltr1	NM_021476	-1	chrna:-1--1	DATA	NA	NA	-1	-0.119533	1.61543	2.25152	1.39376	4.13566	9.25607	7.3498	8.24207	10.5998	10.5822	10.4204
5908	DATA	6473	77	13	ref|NM_008467|gb|BC052162|gb|AF020771|ens|ENSMUST00000029353	chr3:69175169-69175110	0		0	CCAGAGTCAGTTCAAGGTGGAACATTTGGTTTCAATTCATCGACCAATGTACCAACAGAG	5918	0	A_51_P450226	Kpna4	NM_008467	-1	chrna:-1--1	DATA	NA	NA	-1	-0.367318	1.61617	1.75285	1.08457	3.27243	6.9776	7.56142	6.73922	8.83909	8.83289	8.8648
8132	DATA	8864	105	24	ref|NM_145996|gb|AK150170|gb|BC027152|gb|AK156622	chr1:36561111-36561170	0		0	CCAGGTCTTGGCAGTAAGCGCGGCTTGGAAGAAGAGGGATTCGCTCATGGTGGCAAGAAA	8152	0	A_52_P350512	Arid5a	NM_145996	-1	chrna:-1--1	DATA	NA	NA	-1	-0.282771	1.61702	2.43648	1.50677	5.26603	8.07503	6.76684	6.45033	10.3861	9.32371	8.89184
1986	DATA	2319	28	24	ref|NM_145227|gb|AB067535|gb|AF418010|ens|ENSMUST00000081491	chr5:119969033-119968974	0		0	ACAGTCAATTACAACTTTGAAGAGGAATACATGCGGAAGTTCCTACTGACCCAGATCCAG	1928	0	A_52_P587071	Oas2	NM_145227	-1	chrna:-1--1	DATA	NA	NA	-1	-0.607994	1.61795	1.47392	0.910979	2.78184	3.16216	3.16478	NaN	4.50781	4.58517	4.72462
4156	DATA	4610	55	20	ref|NM_022816|gb|AJ238894|gb|BC108959|ens|ENSMUST00000052910	chr15:20756575-20756516	0		0	AGCTTAGGAGTTCTTGTTTGCTACATGCACAACCACAATCATTCTACCAATATGTCTCTT	4172	0	A_52_P141338	Acot10	NM_022816	-1	chrna:-1--1	DATA	NA	NA	-1	-0.449563	1.61814	1.59537	0.985932	3.02142	11.1027	11.2456	10.8864	12.877	12.5645	12.5794
20702	DATA	22486	265	46	gb|AK030594|gb|BC062819|riken|5330436B09|tc|TC1416244	chr1:91196254-91196313	0		0	TGGAGGCCTTACCTAAGAATGTATTTGTACATGTTGAGTGGCATAAAGAACTGAATTATC	20744	0	A_52_P362611	Ube2f	AK030594	-1	chrna:-1--1	DATA	NA	NA	-1	-0.000645371	1.61862	1.60765	0.993225	3.06509	7.89733	7.96723	7.71596	9.6669	9.21414	9.52243
25413	DATA	27583	325	43	gb|BC052851|ens|ENSMUST00000079625|tc|TC1415709|nap|NAP036576-1	chr1:156616624-156616565	0		0	CTGTGCCCAAAGGACTAGAAAAACACTAAACTCCAAATTAGTATAATAACGAGCACTACA	25451	0	A_52_P52357	Tor3a	BC052851	-1	chrna:-1--1	DATA	NA	NA	-1	0.0942065	1.61892	1.79775	1.11046	3.36918	9.87855	9.01977	9.20744	11.1074	11.3088	11.0828
1643	DATA	1941	23	71	ref|NM_019540|gb|BC052215|gb|AF250839|gb|AK141262	chr19:12111014-12111073	0		0	CTTTGCCTTCCCTGTATCTTGTTTTGTATTTTAGCCTCTTAAAGACAACCCAAACTCTGA	1706	0	A_51_P474334	Pfpl	NM_019540	-1	chrna:-1--1	DATA	NA	NA	-1	-0.648733	1.61892	2.20387	1.36132	4.53025	6.93499	5.78367	5.75578	9.03766	7.88379	8.16461
4097	DATA	4547	54	42	ref|NM_010329|gb|BC026551|gb|AJ250246|ens|ENSMUST00000030317	chr4:142680843-142680784	0		0	TAAACAGAACAGGTTGTTCTCCCAACACATCTGAAAATAAGAGAGCTTCCAACTTGCCCT	4057	0	A_52_P380805	Pdpn	NM_010329	-1	chrna:-1--1	DATA	NA	NA	-1	-0.453175	1.61934	1.98658	1.22678	3.74594	6.40745	7.62933	7.38542	9.31883	8.97854	9.08456
5352	DATA	5876	70	11	ref|NM_199012|gb|AK141949|gb|BC060647|ens|ENSMUST00000032931	chr7:97330103-97330162	0		0	AAGGGATTTTCAGTCATTTGATCACTTTAGCAATGATACTCTGATGAATCTTCTCCATGA	5283	0	A_52_P503730	Fchsd2	NM_199012	-1	chrna:-1--1	DATA	NA	NA	-1	-0.391091	1.61942	1.56348	0.965458	2.94471	9.88911	9.51469	9.69666	11.3133	11.1378	11.3399
23780	DATA	25831	304	76	gb|AK137548|gb|AK031169|gb|BC023792|gb|BC023778	chr6:86722341-86722282	0		0	CGCGGGTGAAGAATGAGAAGCGCGTTTCCAGATGTTTCTTTCTGTAAATATGGTGCCAAT	23771	0	A_51_P490795	Mxd1	AK137548	-1	chrna:-1--1	DATA	NA	NA	-1	0.0603957	1.61944	1.98426	1.22528	3.99101	9.97405	9.14944	9.32004	11.9595	11.4875	10.9492
25153	DATA	27304	322	19	ref|NM_013820|ens|ENSMUST00000000642|gb|AK036845|gb|BC054472	chr6:82750672-82750613	0		0	TAGTGAGCGTTTTGTCATCATGTACAGTAGAGAACTAGTTGAATTAACCATGTGATGTTA	25091	0	A_51_P204080	Hk2	NM_013820	-1	chrna:-1--1	DATA	NA	NA	-1	0.0886832	1.61989	1.62877	1.00548	3.07603	12.1248	12.5929	12.4591	13.8456	14.1371	14.0805
32407	DATA	35276	416	1	ref|NM_010101|gb|AK084944|gb|AK200288|ens|ENSMUST00000087978	chr13:50452948-50453007	0		0	ATCTCCTGAGGAGGAGACCCAAGGAGTCACCAACGCATTTCAGCCTGGACTTGGATGTGA	32328	0	A_51_P137523	Edg3	NM_010101	-1	chrna:-1--1	DATA	NA	NA	-1	0.253489	1.62061	2.42298	1.4951	6.21482	2.6744	3.57364	NaN	6.81157	5.20807	4.89015
1366	Mean	1640	20	25	ref|NM_008337|ens|ENSMUST00000068592|gb|M28621|gb|AK089574	chr10:117840860-117840919	0		0	ACAGCCAAGCGGCTGACTGAACTCAGATTGTAGCTTGTACCTTTACTTCACTGACCAATA	1310	0	A_51_P220976	Ifng	NM_008337	-1	chrna:-1--1	Mean	NA	NA	-1	-0.688895	1.62081	4.18014	2.57905	32.7205	5.52348	2.31604	3.48024	10.8495	6.12517	6.88552
20961	DATA	22766	268	71	ref|NM_001033430|gb|AK136238|gb|BC007161|ens|ENSMUST00000002305	chr6:39073635-39073576	0		0	CAGTAACAGTAGCTAGTCTGGACTCTTAAATTTGATATTCAGGTTAAAGTCTTAAACAGG	20948	0	A_51_P245718	A630082K20Rik	NM_001033430	-1	chrna:-1--1	DATA	NA	NA	-1	0.00443493	1.62123	1.53269	0.945387	2.88564	5.48368	5.33943	5.65373	7.08231	6.91876	7.07384
15214	DATA	16537	195	47	gb|AK036870|riken|9930020J04|nap|NAP003239-003	chr9:100136163-100136104	0		0	TGGAAGAGGTTTTGTTCTTAAACAGCTTTACGTATGGGTGCAAGCTTCATGACAAACCAG	15253	0	A_52_P563860	Nck1	AK036870	-1	chrna:-1--1	DATA	NA	NA	-1	-0.109252	1.62189	1.51235	0.932462	2.85147	4.44431	4.65025	4.44636	6.10941	5.90457	6.06399
29406	DATA	31971	377	11	ref|NM_008773|ens|ENSMUST00000037540|gb|AK017378|gb|AK156185	chr7:97043344-97043285	0		0	ATTCCACTGTGGCCAATCCTATTTCAATTTAAAATTACCAATACAAAGGCGAACCCATTG	29415	0	A_52_P587738	P2ry2	NM_008773	-1	chrna:-1--1	DATA	NA	NA	-1	0.17883	1.62327	1.91459	1.17947	3.66413	11.4281	12.4135	12.2083	14.1951	13.6479	13.9506
16337	DATA	17740	209	60	ref|NM_011414|gb|BC028509|gb|AK010170|ens|ENSMUST00000017146	chr2:164095062-164095003	0		0	TTACTGTTTTACCACTAACATCTCCTTTTGGCTCAGCATTCACCGATCTTTAGGGAAATG	16394	0	A_52_P472324	Slpi	NM_011414	-1	chrna:-1--1	DATA	NA	NA	-1	-0.0865137	1.62332	2.04395	1.25912	3.99011	11.4132	10.6764	10.2133	13.2632	12.4995	12.6719
27557	DATA	29945	353	25	ref|NM_008337|ens|ENSMUST00000068592|gb|M28621|gb|AK089574	chr10:117841087-117841146	0		0	CTTCCCTATACAGCTGAAAACTGTGACTACACCCGAATGACAAATAACTCGCTCATTTAT	27580	0	A_52_P68893	Ifng	NM_008337	-1	chrna:-1--1	DATA	NA	NA	-1	0.138951	1.62385	4.49076	2.7655	37.6795	6.7095	2.67943	4.58483	12.1935	7.30477	7.94775
9983	DATA	10855	128	60	ref|NM_013532|ref|NM_008147|ens|ENSMUST00000078778|ens|ENSMUST00000049800	chr10:51308263-51309178	0		0	AAACCAAGGACCAGTCCTCTACACCCACTGAAGATGGACTGGAAACATACCAGAAGATTT	9959	0	A_51_P241457	Lilrb4	NM_013532	-1	chrna:-1--1	DATA	NA	NA	-1	-0.227608	1.62406	1.42838	0.879513	2.69004	13.8756	13.9762	13.8608	15.3624	15.3244	15.311
30490	DATA	33156	391	6	ref|NM_145583|gb|AK152420|gb|AK163373|gb|AK159933	chr7:98283515-98283574	0		0	CCATCCTGGAGTACACTGTTGTCCTAACCAACATGGCGTTCCACATGACAGCCTGGTGGG	30493	0	A_51_P226740	Frag1	NM_145583	-1	chrna:-1--1	DATA	NA	NA	-1	0.205595	1.62477	1.66784	1.02651	3.18831	10.3777	10.5297	10.1221	12.2926	11.9181	11.8223
1058	DATA	1297	16	22	ref|NM_031376|gb|AK171021|gb|AK087722|ens|ENSMUST00000059672	chr19:41196409-41196350	0		0	TATGGGGAGGAACTTTATCACATTGTGGATGAAGATGAGACCTTCTCTGTGGACCTAGCC	998	0	A_52_P642239	Pik3ap1	NM_031376	-1	chrna:-1--1	DATA	NA	NA	-1	-0.743675	1.62525	1.75503	1.07985	3.3423	7.94973	8.63584	8.3467	10.3334	9.93714	9.92684
8268	DATA	9010	106	85	gb|BC022737	chr5:20289364-20289423	0		0	ACACTAAGTGCACTTACTTAGTGCTTTGAGACGATCAGAAGTTGGTTTTTGCTCTGTAAC	8267	0	A_52_P29037	A530088I07Rik	BC022737	-1	chrna:-1--1	DATA	NA	NA	-1	-0.278005	1.62531	2.02023	1.24298	3.94812	5.53384	4.73298	4.43476	7.3547	6.55357	6.854
9985	DATA	10857	128	62	ref|NM_013822|gb|BC058675|gb|AF171092|ens|ENSMUST00000028735	chr2:136824118-136824059	0		0	ACGAGAACAAAAACTCCAAAATGTCAAAAATCAGGACACACAACTCGGAAGTGGAGGAGG	9963	0	A_51_P280906	Jag1	NM_013822	-1	chrna:-1--1	DATA	NA	NA	-1	-0.227547	1.62619	1.72629	1.06156	3.28471	3.40426	2.96688	3.57187	5.07272	5.24535	4.80383
35730	DATA	38904	458	59	ref|NM_183175|gb|DQ002401|gb|AK033673|ens|ENSMUST00000025940	chr14:55647934-55647993	0		0	TCACTGAACAAAGACTGAGTCCAGATTTGAATTCTCTAGTTCGTGAATCCTGTGTTCCCC	35705	0	A_52_P200610	C1qtnf9	NM_183175	-1	chrna:-1--1	DATA	NA	NA	-1	0.378865	1.62621	2.09585	1.28879	4.49929	1.81538	NaN	NaN	NaN	4.51348	3.55312
9591	DATA	10427	123	57	ref|NM_172621|ens|ENSMUST00000024755|gb|AK046522|gb|AK030659	chr17:42401519-42401578	0		0	GAGTTAGTTTCACATACATCACAATATTTAGGCAATGTTGGATGCTATAGGATCAATCAG	9642	0	A_51_P193993	Clic5	NM_172621	-1	chrna:-1--1	DATA	NA	NA	-1	-0.238031	1.62669	2.87287	1.76608	5.35021	4.8054	1.72373	3.29687	6.64595	6.00777	5.7909
36263	DATA	39491	465	51	ref|NM_026849|gb|AK034867|ens|ENSMUST00000042548|ens|ENSMUST00000032403	chr6:113415040-113416764	0		0	AAGTACAGAAGATGTCACAGAAGAGGACTTTGTTCTTCGGAGTGGTGACACGCACCTTTT	36307	0	A_52_P462652	1110061O04Rik	NM_026849	-1	chrna:-1--1	DATA	NA	NA	-1	0.406558	1.62737	1.75177	1.07644	3.37741	7.15153	7.48347	6.93682	9.28744	8.81851	8.72118
26931	DATA	29257	345	17	ref|NM_018776|gb|AK146798|gb|BC004780|gb|AF046060	chr11:80128819-80128760	0		0	ACTGTTCTTCCTGAAGTTGGTTGTTAGAACAGAAAATGTCACATTAGTAAGTCTTCATCA	26944	0	A_52_P116024	Crlf3	NM_018776	-1	chrna:-1--1	DATA	NA	NA	-1	0.125701	1.62749	2.15733	1.32555	4.03047	8.56263	8.03451	6.9233	10.0708	9.9092	10.0124
34358	DATA	37399	440	84	ref|NM_173870|gb|AK163327|gb|AB053217|ens|ENSMUST00000042161	chr1:37686269-37686210	0		0	TGTGGATCCTGGTCTAAACCCTATTTCAGCCTTTCGACTTTCCGTTATTCAGAACTCAGC	34356	0	A_52_P496924	Mgat4a	NM_173870	-1	chrna:-1--1	DATA	NA	NA	-1	0.316651	1.6303	1.9228	1.17942	3.8329	8.42469	7.77504	7.7778	10.4295	9.74181	9.57467
16539	DATA	17957	212	22	ref|NM_145545|gb|BC010229|gb|AK087751|ens|ENSMUST00000045097	chr3:142439354-142439413	0		0	GGAGAAGAATAGCTCATTGGGTGCAAAAATCCTTGATGGGTTTGGAGATGTATTAATTTC	16482	0	A_51_P463846	9830147J24Rik	NM_145545	-1	chrna:-1--1	DATA	NA	NA	-1	-0.0826739	1.63235	3.80238	2.32939	5.87898	9.92971	6.07285	5.33995	11.7304	10.7874	10.2319
24378	DATA	26471	312	36	gb|AK031518|riken|6030446P15|tc|TC1516343|nap|NAP038068-1	chr13:61361344-61361285	0		0	TTGGCACTCCTGCCTTCCAAAACAGGCTCCAAGGTTCTTTGCCTTCTTAGACCTTATTAT	24329	0	A_52_P22839	AK031518	AK031518	-1	chrna:-1--1	DATA	NA	NA	-1	0.0724748	1.634	1.946	1.19094	3.97654	4.93717	4.46297	4.37722	7.1358	6.13675	6.34281
16393	DATA	17798	210	33	ref|NM_207636|gb|DQ192036|gb|AK048586|ens|ENSMUST00000089017	chr14:67238478-67238419	0		0	GGCCTCAGTTGTGAATTAAAAGGACTTTCACCAGCTACTACCTATTACTGCAGAGTCCAG	16344	0	A_51_P394324	Fndc3a	NM_207636	-1	chrna:-1--1	DATA	NA	NA	-1	-0.0855693	1.63409	1.77325	1.08516	3.49227	5.74551	5.56044	5.44732	7.75595	7.3547	6.96237
37715	DATA	41053	483	83	ref|NM_008173|gb|AK156323|gb|X04435|ens|ENSMUST00000025300	chr18:39790672-39790613	0		0	TGTCGTTCTTTTTGTTTGTCTTGTTTGTTTTCTATACGCACTACATGTGGTCTCTAGAGG	37791	0	A_51_P355693	Nr3c1	NM_008173	-1	chrna:-1--1	DATA	NA	NA	-1	0.489073	1.63522	1.68989	1.03344	3.24713	6.21873	6.04641	5.83322	8.03725	7.54127	7.58952
20322	DATA	22063	260	48	gb|BC076612|gb|AK154817|gb|BC026738|ens|ENSMUST00000084724	chr4:35344508-35344449	0		0	TGTGTGAAGCAGAATCGTCCTTTAAGTACGAATCGGGACTCTTTGTGCAAGGCTTGCTAA	20285	0	A_52_P527375	3110043O21Rik	BC076612	-1	chrna:-1--1	DATA	NA	NA	-1	-0.00798525	1.63628	1.65696	1.01263	3.1567	7.21153	7.61358	7.35176	9.29156	8.86822	8.98795
913	DATA	1131	14	26	ref|NM_199311|ens|ENSMUST00000060484|gb|AY397675|gb|BC049354	chr6:122964991-122967661	0		0	AGAACGACTGAATCACGCAAGATTGCATTGTGTAAAAAACCACTCGTCTGTAGAAGACAA	858	0	A_52_P267843	Clec4a1	NM_199311	-1	chrna:-1--1	DATA	NA	NA	-1	-0.778452	1.63743	2.3581	1.44012	4.43101	5.66316	5.17539	3.68145	7.33357	7.12654	7.13417
34168	DATA	37196	438	51	gb|AK041593|gb|BB638285|riken|A630023J10|tc|TC1489955	chr13:22952227-22952286	0		0	TCATAGAGTGAAAGTAAACGGTTGGGAGTAAATCTTACAGATGTCAAAAGTTAGAGAGAC	34135	0	A_52_P1107762	AK041593	AK041593	-1	chrna:-1--1	DATA	NA	NA	-1	0.309917	1.6376	2.20251	1.34497	4.49044	2.02466	3.34539	NaN	NaN	5.27823	NaN
21147	DATA	22971	271	21	ref|NM_008732|gb|AK148276|ens|ENSMUST00000074905|ens|ENSMUST00000023774	chr15:100395389-100395330	0		0	GAGACTCTGAGGAGCCCTTCACCACCTACTTTGATGAGAAAATCCCCATTCCTGAGGAGG	21165	0	A_52_P254298	Slc11a2	NM_008732	-1	chrna:-1--1	DATA	NA	NA	-1	0.0080684	1.63766	1.56926	0.958234	2.97958	7.81993	7.93782	8.00368	9.69903	9.40305	9.36715
34973	DATA	38074	448	79	ref|NM_026516|gb|AK014196|gb|AK013110|ens|ENSMUST00000025092	chr17:79298540-79298599	0		0	GGCTTGTTGGATTTTAATGCAGCATCTTCAGAACTCGTCCTGATGGTGTCTTGTTGTGTC	34966	0	A_52_P8324	2810417M05Rik	NM_026516	-1	chrna:-1--1	DATA	NA	NA	-1	0.342924	1.6379	2.26192	1.38099	4.63062	8.89536	7.67431	7.58362	10.964	10.1395	9.8356
18679	DATA	20292	239	62	gb|AF459018|ens|ENSMUST00000074590|ref|XM_001002797|nap|NAP094311-001	chr6:124600159-124600218	0		0	CCACAGCCTCAGTACCAGTTCCGGGATTACTTCACTGTCACCTGCAAGCAAGGCTACCAG	18735	0	A_52_P114260	C1r	AF459018	-1	chrna:-1--1	DATA	NA	NA	-1	-0.0393937	1.63841	1.75522	1.07129	3.40977	5.71981	6.16526	5.89311	8.05703	7.55656	7.43026
37372	DATA	40678	479	48	ref|NM_011854|gb|BC034361|gb|AK010034|ens|ENSMUST00000031542	chr5:114132992-114133051	0		0	TGCTCTAGAATGGTACCAATCCAGTATCAATGTATGACAAGTGCTTGTTAAATAAAGAAG	37415	0	A_51_P387123	Oasl2	NM_011854	-1	chrna:-1--1	DATA	NA	NA	-1	0.468338	1.63907	2.16075	1.31828	4.21556	13.5872	12.4653	12.2513	15.4019	14.747	14.6371
2633	DATA	3005	36	30	ref|NM_177087|gb|AK158647|ens|ENSMUST00000097284|ens|ENSMUST00000052415	chr17:70006401-70010589	0		0	TGCAGTGCTGGATATCACAGATCGCCTCTCAGTGCTGGTTGCCTCAGTGTATCCCCGGAA	2582	0	A_52_P103024	4632412N22Rik	NM_177087	-1	chrna:-1--1	DATA	NA	NA	-1	-0.548706	1.64137	1.60947	0.980568	3.04591	3.2343	2.86304	NaN	NaN	4.60021	4.51316
17264	DATA	18741	221	41	ref|NM_199252|ref|XM_987981|ens|ENSMUST00000084966|gb|AJ422143	chr17:11653494-11653553	0		0	GTTTTGGGCCTCTTAAAAGTTCCCGGGGGATTTTCTAAATAAACAGTGAAATTGTTTTAT	17298	0	A_52_P326664	Unc93a	NM_199252	-1	chrna:-1--1	DATA	NA	NA	-1	-0.0678952	1.64198	1.80649	1.10019	3.53145	5.00969	4.92875	4.50258	7.01079	6.54407	6.30563
34298	DATA	37334	440	19	ref|NM_153109|gb|AF434662|ens|ENSMUST00000073857|ens|ENSMUST00000072518	chrX:113655614-113655555	0		0	AGGTTATCGCTGAAGACAACATAGAGAAAGAAGAGAAGATTTCAATCACTGAGCCTTGGT	34237	0	A_51_P263909	Tgifx1	NM_153109	-1	chrna:-1--1	DATA	NA	NA	-1	0.314353	1.64225	2.07507	1.26356	4.35352	1.98494	2.22102	NaN	NaN	4.8047	NaN
29211	DATA	31759	374	54	gb|AK138790|gb|AK080076|riken|A430071M17|riken|A530058D14	chr11:83046265-83046324	0		0	TATCAACCTGTATCCTGGTAAACATTTCATAATCATAGTGGGTATTAATAGTGGGTAGTG	29181	0	A_51_P364694	AK138790	AK138790	-1	chrna:-1--1	DATA	NA	NA	-1	0.174232	1.64293	2.0079	1.22215	3.74599	14.2578	13.0076	13.2888	15.6236	15.4977	15.4567
34491	DATA	37547	442	62	nap|NAP029508-1|nap|NAP062803-1	chr7:100420076-100419277	0		0	TCTTAAGGGAAACCAAATACAGAGCAGTGTAGAAAATGTTCAGAGACAGTTTAACGGATT	34470	0	A_52_P577992	NAP029508-1	NAP029508-1	-1	chrna:-1--1	DATA	NA	NA	-1	0.322064	1.64313	2.03802	1.24033	4.33394	3.46658	3.81891	NaN	6.10182	6.18071	5.0093
32664	DATA	35547	419	17	ref|NM_026656|ref|NM_001005846|gb|AK159172|ens|ENSMUST00000011152	chr3:146093577-146093636	0		0	ACCAGGAGTCTGGTCGTTTGTGACATCATAATGTTGAGATGTAAAAAGAAATATTCCCAC	32677	0	A_51_P434301	Mcoln2	NM_026656	-1	chrna:-1--1	DATA	NA	NA	-1	0.260664	1.64381	1.74417	1.06106	3.41889	11.9599	11.9595	11.8108	13.2457	13.7408	13.9762
28152	DATA	30604	361	4	gb|AB022307|tc|NP046201	chr8:80901034-80900975	0		0	GTTCCGTTGCTTATCTACTCAGTGAGACAATGGCACCCTCCTCCAAAGAGCTTGGTTTTG	28154	0	A_52_P383066	Il15	AB022307	-1	chrna:-1--1	DATA	NA	NA	-1	0.152322	1.6445	2.12605	1.29283	4.38628	6.6557	5.66139	5.81048	8.77995	8.07943	7.64634
12258	DATA	13317	157	57	gb|BC092227|gb|AK129468|gb|AK029701|ens|ENSMUST00000035724	chr4:62801234-62801175	0		0	ATTAATGTCTTGGGGCTGAGGGCTCAGCTGACGCACGCCCAGCTCTTCTGTGGTTACAGA	12308	0	A_51_P206134	AI597013	BC092227	-1	chrna:-1--1	DATA	NA	NA	-1	-0.171756	1.64451	1.66063	1.0098	3.15734	10.2901	9.9965	9.8693	11.8775	11.7693	11.4909
17287	DATA	18764	221	64	ref|NM_174991|gb|AK046831|gb|AK147607|ens|ENSMUST00000042035	chr15:74669859-74669918	0		0	CTTCCAGGACCCTGGGCCCCTCTCAGACCCAGGCAGAGAGCATGGTCCTGACCCAGCCCC	17344	0	A_51_P295846	Bai1	NM_174991	-1	chrna:-1--1	DATA	NA	NA	-1	-0.0673674	1.64648	1.51504	0.920171	2.86292	5.64633	5.51735	5.56441	7.1051	6.96237	7.20573
11519	DATA	12517	148	22	ref|NM_019450|gb|BY704308|gb|AF200493|ens|ENSMUST00000028361	chr2:24223983-24231751	0		0	TGGGGAAGGGAACATAATGGAAATGTACAACAAAAAGGAACCTGTAAAAGCCTCTCTCTT	11458	0	A_51_P504194	Il1f6	NM_019450	-1	chrna:-1--1	DATA	NA	NA	-1	-0.188489	1.647	2.27573	1.38174	5.02919	2.46793	NaN	1.93366	5.52089	4.02207	4.74709
40708	DATA	44465	524	10	ref|NM_011145|ens|ENSMUST00000002320|gb|U10375|gb|AB221579	chr17:26486311-26486370	0		0	CATTCTGCGGGCTCTAGAATTCCATCTGCAGGTCAACCACCCTGACAGCCAGTACCTCTT	40643	0	A_51_P271556	Ppard	NM_011145	-1	chrna:-1--1	DATA	NA	NA	-1	0.876751	1.64779	2.0656	1.25356	4.0263	3.29311	2.08476	NaN	5.24048	4.73737	4.58224
27109	DATA	29458	347	48	gb|AK157301|gb|XM_895133|ref|XM_914626|ref|XM_902973	chr2:166777313-166777254	0		0	ACCAGTTTATTAGTGTCCTTTAGTCTTCGCACTTGTCTAAGGATCCACTTTTAGGGCTTG	27153	0	A_51_P144438	AI481105	AK157301	-1	chrna:-1--1	DATA	NA	NA	-1	0.129528	1.65136	1.84101	1.11485	3.53522	12.0452	11.4135	11.3327	13.7371	13.3732	13.204
20098	DATA	21823	257	63	ref|NM_019874|gb|BC027782|ens|ENSMUST00000084662|ens|ENSMUST00000037872	chr4:42971411-42971470	0		0	ACTCACCCCATCTCACGTGGACCCGGCTGGATGTCCACTGGACACTGGCACTTTTCTAAA	20155	0	A_51_P227112	Dnajb5	NM_019874	-1	chrna:-1--1	DATA	NA	NA	-1	-0.0125229	1.65205	1.58673	0.960464	3.00202	5.807	6.04324	5.75749	7.60829	7.43193	7.3277
33765	DATA	36757	433	37	ref|NM_175425|ens|ENSMUST00000076939|gb|AK078818|gb|AK017441	chr5:42935975-42936034	0		0	GTGGAGCAAGTGATACGGGGATTCAGAAAACGTTTTTTACAGACGACTCTGGCTGAGTTA	33796	0	A_51_P221072	C1qtnf7	NM_175425	-1	chrna:-1--1	DATA	NA	NA	-1	0.295565	1.65396	2.17019	1.31211	5.02048	3.23461	3.31282	3.10621	4.75664	6.30242	5.10513
9867	DATA	10730	127	20	ref|NM_029306|gb|CA464120|gb|AK005890|gb|AK005747	chr9:14594166-14594107	0		0	ATAAGATGGACACATCTTTCCACAGAGATGGAACTTCATTCACCTAAAGTCTAAAGGCAG	9884	0	A_51_P193682	1700012B09Rik	NM_029306	-1	chrna:-1--1	DATA	NA	NA	-1	-0.230771	1.65462	2.0126	1.21635	4.03376	3.8526	3.45578	4.36046	5.36526	6.11848	6.22288
3548	DATA	3961	47	51	ref|NM_030696|ref|NM_001038653|ref|NM_001038654|ens|ENSMUST00000070653	chr11:121067754-121067813	0		0	CTGGGCAGTGGTCTGTTCACCCTGAGTCCCACCCTTTGTTAAATAACAAACTGCTGATTC	3593	0	A_51_P144090	Slc16a3	NM_030696	-1	chrna:-1--1	DATA	NA	NA	-1	-0.484733	1.65629	1.87198	1.13023	3.5283	13.7328	14.6809	14.4747	16.1647	16.1084	16.2312
27042	DATA	29385	346	60	ref|NM_138606|ref|NM_145736|ref|NM_145737|gb|L41495	chrX:6316238-6316298	0		0	CTACTGTTACCCAAGTGCTCTTATTCCGGTGAGAAGAACCTCACTTCCATGATTTGGGAA	27019	0	A_51_P458428	Pim2	NM_138606	-1	chrna:-1--1	DATA	NA	NA	-1	0.128211	1.65811	1.55203	0.936022	2.93278	6.42103	6.6495	6.50646	8.2139	8.02805	7.99112
22780	DATA	24743	292	8	gb|AK019727|gb|BY715575|riken|4930539H15|nap|NAP074467-1	chr11:113793301-113793360	0		0	ACAGGACACGACGTAAAAGTCAAGCCAGATTTTAGATAAATTACATTATTTGACGATCAT	22709	0	A_51_P203850	4930539H15Rik	AK019727	-1	chrna:-1--1	DATA	NA	NA	-1	0.0398352	1.6586	1.99155	1.20074	3.93744	4.74221	3.80597	4.45548	6.35588	5.91206	6.71038
8321	DATA	9066	107	56	ref|NM_009801|gb|BC055291|gb|AK002333|ens|ENSMUST00000029078	chr3:14921801-14921860	0		0	CCTCTCATCCGTTGTGCTTACTAACAAAATGTGAAAAGCAAGACCCAGGTGTCTCATGTG	8369	0	A_51_P455647	Car2	NM_009801	-1	chrna:-1--1	DATA	NA	NA	-1	-0.276112	1.65974	2.25609	1.3593	5.11162	7.78766	7.10819	6.95152	10.3915	9.36781	8.85635
10990	DATA	11948	141	48	ref|NM_028527|ref|XM_976391|ens|ENSMUST00000038355|ens|ENSMUST00000101415	chr12:53107765-53107824	0		0	AACTGAAGGCATTCTACATTAAGAGCGTGAAATAATTCATTAAGATTTTTGGTTTGGGGG	11032	0	A_52_P252305	1700047I17Rik	NM_028527	-1	chrna:-1--1	DATA	NA	NA	-1	-0.2009	1.66045	1.89036	1.13846	3.70031	10.5946	10.5365	11.2027	12.3059	12.6697	13.0293
12649	DATA	13740	162	55	ref|NM_019952|gb|BC104258|gb|AK137396|ens|ENSMUST00000046506	chr19:4117286-4117345	0		0	GTTCAGCCAAGGACTTCAACCGGCTTAAGAAGAAGATGCAGCCTCCAGCAGCTTCAGTCA	12618	0	A_51_P102421	Clcf1	NM_019952	-1	chrna:-1--1	DATA	NA	NA	-1	-0.163523	1.661	1.86161	1.12077	3.57257	4.58062	5.34069	5.2718	6.68069	7.1688	6.92844
26421	DATA	28687	338	42	ref|NM_027498|gb|AK128893|gb|BC080688|gb|BC033915	chr9:46177666-46178345	0		0	GGACGCTCCAGAGACACCACACGATCCAGAACAGCGACGATGCCTATGTACAGCTGGATA	26378	0	A_52_P151467	BC033915	NM_027498	-1	chrna:-1--1	DATA	NA	NA	-1	0.114934	1.66189	1.63411	0.983282	3.11982	6.52201	6.63746	6.39432	8.36808	8.15206	7.93598
5915	DATA	6482	77	22	ref|NM_133722|ens|ENSMUST00000038277|gb|AK008906|gb|BC018511	chr7:80031181-80031122	0		0	CAGAAACAAGATGCTTAAATCATTACACTAACTTGTATTGGTTGCGGGATTGGGTTTGGG	5933	0	A_51_P293059	2210412D01Rik	NM_133722	-1	chrna:-1--1	DATA	NA	NA	-1	-0.36694	1.66338	1.6029	0.963645	3.01965	11.0774	10.9181	11.3209	12.7083	12.7762	12.6406
12323	DATA	13387	158	42	ref|NM_009396|gb|AK154405|gb|L24118|ens|ENSMUST00000021710	chr12:108971166-108971225	0		0	AGCTCTTCTCGGCACTGGCCCAGCCTTGACTTGTCATGATTCGAGGCTGGGATTTGAAGC	12281	0	A_51_P364485	Tnfaip2	NM_009396	-1	chrna:-1--1	DATA	NA	NA	-1	-0.170322	1.66392	1.80137	1.0826	3.53767	15.6374	15.2591	15.2915	17.6162	17.0168	16.9591
33916	DATA	36922	435	32	gb|AK019792|riken|4930568E12|tc|TC1511415|nap|NAP074727-1	chr9:13124657-13124598	0		0	GCATCAAGAAATTGCAACATGAATGATGGATGAAGTAAATCAAGATGGATTAACAGCTGT	33942	0	A_52_P826814	4930568E12Rik	AK019792	-1	chrna:-1--1	DATA	NA	NA	-1	0.300783	1.66419	1.87492	1.12663	3.65961	1.91706	2.63803	NaN	3.96214	4.57437	4.03389
17139	DATA	18602	219	72	ref|NM_021406|gb|AK089439|gb|AF241219|ens|ENSMUST00000048782	chr17:46387503-46387562	0		0	ACTCTCCTCATTTTATCCATCATCTTGGGGATGTGCTCTGCACCCTTAGAAAAGGGGAAA	17201	0	A_51_P398491	Trem1	NM_021406	-1	chrna:-1--1	DATA	NA	NA	-1	-0.070401	1.66441	2.47535	1.48722	6.56895	5.00775	4.58606	4.28113	8.2823	6.78365	6.23505
19593	DATA	21275	251	25	ref|NM_008576|ens|ENSMUST00000023850|ens|ENSMUST00000100167|gb|AF022908	chr16:14019972-14020031	0		0	ATTGTCCTGGACAAAGGAGAAGTTCGGGAGTGTGGTGCACCCTCTGAGCTCCTGCAGCAA	19613	0	A_52_P491508	Abcc1	NM_008576	-1	chrna:-1--1	DATA	NA	NA	-1	-0.0222797	1.66533	1.63001	0.978793	3.08137	11.521	11.8661	11.8966	13.5286	13.3273	13.3179
37535	DATA	40856	481	56	ref|NM_008826|gb|BC020097|gb|AK030511|ens|ENSMUST00000020522	chr10:77642844-77642785	0		0	CCGCACCTTGAGCATAGACAAGGGTTTCTGAGCTTACTGTCACTACTGTTCCTGCGTTCC	37583	0	A_51_P310896	Pfkl	NM_008826	-1	chrna:-1--1	DATA	NA	NA	-1	0.478452	1.66645	1.78879	1.07341	3.38425	10.3735	11.0822	11.0019	12.734	12.5722	12.5178
19534	DATA	21210	250	45	ref|NM_172647|ens|ENSMUST00000043839|gb|BC021876|gb|U89915	chr1:171433810-171433869	0		0	ATTAGTCACTCTTCATTTGGCTGGAACTACCGCACGGACCCTTTGAAGATATGTGTGGAT	19497	0	A_51_P458866	F11r	NM_172647	-1	chrna:-1--1	DATA	NA	NA	-1	-0.0234223	1.66699	1.95969	1.17559	3.88286	10.4385	9.72543	9.71006	12.3753	11.7744	11.6034
20449	DATA	22207	262	22	gb|BI456146|tc|TC1535306|nap|NAP099235-001	chr4:132986240-132986181	0		0	GGTTTTCAGAAGGTTAGGTAGTTTAATACATTTATTACAGCAGATGTAGCCGTGAGGGGT	20392	0	A_52_P261843	Zdhhc18	BI456146	-1	chrna:-1--1	DATA	NA	NA	-1	-0.0054085	1.6698	1.6513	0.988926	3.11202	8.63961	8.966	9.13283	10.5849	10.4976	10.6098
1065	DATA	1304	16	29	ref|NM_146118|gb|BC022114|gb|AK049392|gb|BC066998	chr2:32422461-32422402	0		0	GTGTGTACCACTCTGCTTGGAGCCTATTTATTTTGTATTTATTTGAACAGAGTTATGTCC	1012	0	A_51_P193176	Slc25a25	NM_146118	-1	chrna:-1--1	DATA	NA	NA	-1	-0.742719	1.6711	1.7481	1.04608	3.29729	9.37831	10.0646	9.62716	11.5304	11.3809	11.4031
15451	DATA	16790	198	45	ref|NM_009705|gb|U90886|gb|AF032466|ens|ENSMUST00000021550	chr12:77110462-77110521	0		0	CACAGGAACCCCTGTTGTAGGGGGATTAACCTACAGAGAAGGAGTGTATATTACTGAAGA	15413	0	A_52_P374897	Arg2	NM_009705	-1	chrna:-1--1	DATA	NA	NA	-1	-0.104433	1.67126	3.13824	1.87777	10.0321	6.34637	4.50581	4.35256	9.83193	7.26169	7.52585
26299	DATA	28556	336	81	ref|NM_026603|ens|ENSMUST00000023869|gb|AK135127|gb|AK018762	chr5:123174243-123174302	0		0	AACATGTGAAAGTCTTTTATCTTTTAAATGCCTTAAGTGTGGGAATATATGTAGCTGGGC	26294	0	A_51_P499776	Denr	NM_026603	-1	chrna:-1--1	DATA	NA	NA	-1	0.112333	1.67189	1.54433	0.923704	2.91345	7.66458	7.70808	7.88671	9.37969	9.21138	9.30131
32522	DATA	35398	417	38	gb|AK015010|riken|4921537J05|tc|NP584466|tc|TC1564015	chr19:055232677-055232736	0		0	GTGTAATGTGAGACCCACACACAGCAACCATGTTTCATTTGAAAGGAGGTTGTCTTGTTG	32558	0	A_52_P283087	Vti1a	AK015010	-1	chrna:-1--1	DATA	NA	NA	-1	0.256755	1.6722	1.62346	0.970854	3.07094	7.91762	7.83783	7.55427	9.35393	9.29636	9.52983
34351	DATA	37392	440	77	nap|NAP067254-1|nap|NAP071658-1	chr5:98291931-98291990	0		0	AAACACTGATTGCATCTCCATCATGTATAAGGTATGTCTCTACAACCCTCATCACACTGA	34342	0	A_52_P257333	NAP067254-1	NAP067254-1	-1	chrna:-1--1	DATA	NA	NA	-1	0.316427	1.67357	1.83469	1.09627	3.67883	1.80292	1.83912	1.94635	4.19058	NaN	3.54517
17662	DATA	19176	226	51	gb|AK136463|riken|9030601N10|nap|NAP031946-1	chr2:69044660-69044719	0		0	GTGGAATGGTGTGCCATTAGCCAATTAGAATCACTCTGTACTGTCACTGTGTTTTTGCTG	17628	0	A_52_P323111	Lass6	AK136463	-1	chrna:-1--1	DATA	NA	NA	-1	-0.0594467	1.67361	1.97147	1.17798	3.71727	13.9297	12.9411	12.933	15.3709	15.2048	15.1425
16439	DATA	17846	210	81	ref|NM_027514|ens|ENSMUST00000043517|gb|AJ563420|gb|U35836	chr7:17591639-17591580	0		0	CTAGGCTACATCTTTCTTATCGTCTTTGTCCTCGCTGTAGTCATCATCATCGCAGCACTA	16435	0	A_51_P237097	Pvr	NM_027514	-1	chrna:-1--1	DATA	NA	NA	-1	-0.0846576	1.67558	1.90486	1.13684	3.62963	4.48627	5.28301	5.37139	7.08968	6.99301	6.77256
31190	DATA	33934	400	19	ref|NM_178729|gb|AK171783|gb|AK171361|gb|AK159744	chr5:43088666-43086035	0		0	ACAGAAAGTTCTCAAGTACTCTGTGGATGAGAAGGCAGATACAGAAGCGGAAGTGTCAGA	31129	0	A_52_P673152	Fbxl5	NM_178729	-1	chrna:-1--1	DATA	NA	NA	-1	0.22255	1.67605	1.92748	1.15002	3.88402	6.33931	6.54957	5.98985	8.69133	7.78048	8.18936
33521	DATA	36481	430	16	ref|NM_010101|gb|AK084944|gb|AK087076|ens|ENSMUST00000087978	chr13:50454619-50454678	0		0	TCACTGATATTAATCACACATTGTACAGGATTCTGGCTTCTCCATTTCCTCCTGTGTCTG	33455	0	A_52_P502577	Edg3	NM_010101	-1	chrna:-1--1	DATA	NA	NA	-1	0.28726	1.67647	2.02559	1.20824	4.00437	6.45206	7.28812	7.38107	9.18868	9.36995	8.63939
4355	DATA	4824	57	64	ref|NM_011894|gb|AK161427|gb|BC053741|ens|ENSMUST00000100730	chr14:28804700-28804641	0		0	GCTCTCCCTACAGTGCTCAAAAGGAAGAGATGGAATTATTGCTGACATAAAAATGGTGCA	4413	0	A_51_P169867	Sh3bp5	NM_011894	-1	chrna:-1--1	DATA	NA	NA	-1	-0.438408	1.67781	1.61139	0.960414	3.0425	10.3271	10.4892	10.6997	12.113	12.0265	12.2107
27598	DATA	29996	353	76	gb|BC066073|gb|AK036691|riken|9830163M10|ens|ENSMUST00000035930	chr6:28179367-28179308	0		0	GCCGTAGTCTCTTTAGAGGATTACCAAATTTAATTACCCATAAAAAATTTTACTGCCCAC	27669	0	A_52_P160002	AA407452	BC066073	-1	chrna:-1--1	DATA	NA	NA	-1	0.139952	1.67986	2.01722	1.20082	4.27366	5.82288	5.82719	6.15476	8.63861	7.58409	7.63378
5478	DATA	6013	71	63	ref|NM_001040400|gb|DQ079067|ens|ENSMUST00000041994|ens|ENSMUST00000098603	chr3:133261381-133261322	0		0	GGAGACCTTTGTAATTTACCATCAGTCACATTTGTCACTAAAAACTTTCAGAATGTCTGC	5537	0	A_51_P340083	E130014J05Rik	NM_001040400	-1	chrna:-1--1	DATA	NA	NA	-1	-0.385734	1.68025	1.94751	1.15906	3.90428	6.05326	5.39173	5.86274	8.15297	7.2831	7.7142
40197	DATA	43823	516	48	ref|NM_019655|ens|ENSMUST00000029563|gb|AK089451|gb|CT010323	chr3:89877528-89877587	0		0	TTATGGTGAAGCCAAGAAAGCTGCCCGTGACTATGACTTAGCCAAGAACTACTTCAAGAA	40164	0	A_51_P257134	Adar	NM_019655	-1	chrna:-1--1	DATA	NA	NA	-1	0.739062	1.68397	1.84317	1.09454	3.52399	10.676	9.94461	10.0902	12.1786	12.2232	11.8385
29035	DATA	31555	372	20	ref|NM_019733|ref|XM_986382|gb|AK012265|ens|ENSMUST00000033995	chr8:32630879-32602289	0		0	AGAGGCCGCAAAGAACGCTTTGAACGGCATCCGCTTCGATCCTGAAATCCCGCAAACGCT	28978	0	A_52_P144032	Rbpms	NM_019733	-1	chrna:-1--1	DATA	NA	NA	-1	0.170492	1.68419	1.75368	1.04126	3.40616	6.74553	6.92758	6.58833	8.80005	8.52953	8.19289
16851	DATA	18293	216	18	ref|NM_008037|gb|AK145822|gb|BC065131|ens|ENSMUST00000031017	chr5:31185231-31185290	0		0	GATTGCTGAGCTGCAGAAGGAGAAGGAGAAGCTAGAGTTCATGAAGGTGGCTCACGGCCC	16787	0	A_51_P507242	Fosl2	NM_008037	-1	chrna:-1--1	DATA	NA	NA	-1	-0.0762957	1.68944	1.76192	1.0429	3.40821	4.52639	4.63625	4.21355	6.53695	6.0767	6.04829
7330	DATA	8015	95	25	ref|NM_021718|ens|ENSMUST00000035258|gb|AF230640|gb|AK088780	chr19:11137956-11139315	0		0	AGTGACTCCTACAAAATGCCTGATCGTTGCCAGTCTAACTCTGAACACTATCACCTCTGT	7351	0	A_51_P136288	Ms4a4b	NM_021718	-1	chrna:-1--1	DATA	NA	NA	-1	-0.311683	1.69023	3.05882	1.80971	7.05977	9.84564	8.04404	7.10019	12.4441	11.059	10.6632
15181	DATA	16501	195	11	gb|AK032822|riken|6720458D17|tc|TC1465683|nap|NAP021058-001	chr9:118580851-118580910	0		0	ATAGCCGATCTGCTTTTCAGTCTATTAAAGTGTTTGGTTTGCTGTGTTTGATCCTGATGT	15188	0	A_52_P542645	6720458D17Rik	AK032822	-1	chrna:-1--1	DATA	NA	NA	-1	-0.110033	1.69102	1.67682	0.991601	3.18968	8.90332	8.66052	8.49682	10.5473	10.2305	10.3133
3517	DATA	3928	47	18	ref|NM_153287|gb|AK171658|gb|AB091687|ens|ENSMUST00000035101	chr9:119668176-119668117	0		0	GATGCTGCCTTGGCACCTTTGTTGGAGCCTGTGCCAGTGTAAGGATTAAGGTGCCTTCTT	3530	0	A_51_P326015	Axud1	NM_153287	-1	chrna:-1--1	DATA	NA	NA	-1	-0.486649	1.69206	2.07744	1.22775	4.52916	6.43107	6.46657	6.66271	9.34068	8.37088	8.0811
23577	DATA	25606	302	21	ref|NM_001040699|gb|AK028160|gb|AK081973|ens|ENSMUST00000048890	chr8:39342432-39342373	0		0	AAATTCAGAAAGTCCACTTACATGGTACCAAAGTGAAGAGTAAGCAAAGTGAGCCCAGCA	23520	0	A_52_P24076	Mtmr7	NM_001040699	-1	chrna:-1--1	DATA	NA	NA	-1	0.0562489	1.69273	2.0349	1.20214	4.18084	2.19286	2.42633	1.72481	4.32708	4.55263	3.56899
14939	DATA	16236	192	1	gb|BC098509|ens|ENSMUST00000020002|ref|XM_912949|ref|XM_125510	chr10:17734606-17734547	0		0	AAGGGGGGCTTGTTGAGAAGTCCTGTTTTTATACCTTGAAGCAAAACATTACAATGTAAA	14866	0	A_52_P238873	3110003A17Rik	BC098509	-1	chrna:-1--1	DATA	NA	NA	-1	-0.114734	1.69287	1.83325	1.08292	3.56602	13.6293	13.0517	13.4702	15.5585	15.0644	15.0281
3838	DATA	4268	51	18	gb|BC024074|gb|AK035309|ens|ENSMUST00000075689|ref|XM_993494	chr15:76315816-76315757	0		0	TTGACCTAAGAGGCCAGCTTCTGGTTCCCTGCTCTACAAAGTCCTTAAGTGTCAGAGCTG	3853	0	A_51_P129199	Plec1	BC024074	-1	chrna:-1--1	DATA	NA	NA	-1	-0.468064	1.69461	1.88249	1.11087	3.70733	11.7252	11.1852	11.2134	13.645	13.1841	12.9422
10627	DATA	11558	136	83	gb|AK033738|gb|AK008617|gb|BC086934|ens|ENSMUST00000032808	chr7:26187533-26187312	0		0	GGGAAGGAGTATGCCGCTGGCTGCAAGAAGCATGAACGCTCCTCAGACAAGGCCAAGAAA	10624	0	A_51_P502872	AK033738	AK033738	-1	chrna:-1--1	DATA	NA	NA	-1	-0.21036	1.69485	1.6762	0.988992	3.21019	6.32591	6.22988	6.49969	8.08293	7.78725	8.2139
35004	DATA	38109	449	29	ref|NM_172862|ens|ENSMUST00000091137|gb|AK018388|gb|BC068185	chr3:53643609-53643550	0		0	AGGAACTTCCACTGCTTAGCTTTCAGTTCATCTTCTGAAGATAGTCAGAGCAATTGTTCT	35029	0	A_52_P5491	Frem2	NM_172862	-1	chrna:-1--1	DATA	NA	NA	-1	0.344063	1.69512	2.46057	1.45156	5.44854	1.69893	2.19437	NaN	NaN	5.38458	NaN
27827	DATA	30240	356	65	ref|NM_007832|gb|BC060062|gb|X77731|ens|ENSMUST00000031311	chr5:88722814-88722873	0		0	TGTTACAATTTTGTTGAACTAGGAAATAAAATTAACAAATACCAGGAGGCTCAAAGCCCC	27807	0	A_51_P500718	Dck	NM_007832	-1	chrna:-1--1	DATA	NA	NA	-1	0.144988	1.69663	2.24041	1.32051	4.60274	8.40202	7.10793	8.04229	9.62716	10.0323	10.614
9452	DATA	10278	121	78	ref|NM_175155|gb|AJ507736|gb|AK041048|ens|ENSMUST00000015449	chr10:8424739-8424680	0		0	CCTGTAGATAAACGACCAGAGACATTTTAATTGCTTTCTAGCAATTAGCTTTTATTTGCC	9521	0	A_52_P193785	Sash1	NM_175155	-1	chrna:-1--1	DATA	NA	NA	-1	-0.241814	1.69686	1.85982	1.09604	3.63668	6.8172	7.21313	7.41342	9.29636	8.65868	9.06818
10709	DATA	11646	138	1	ref|NM_010479|gb|BC054782|gb|AK160912|gb|AK171820	chr17:33066970-33066911	0		0	AGGGAAACTAAACTGTCTTTCAGTTACTTTGTGTATTGCACGTGGGCTTTATCTTCCCTG	10629	0	A_52_P82741	Hspa1a	NM_010479	-1	chrna:-1--1	DATA	NA	NA	-1	-0.208159	1.69731	1.99255	1.17394	3.88579	11.3062	10.3461	10.6645	12.4875	13.097	12.71
4230	DATA	4690	56	15	ref|NM_194336|gb|AK128993|gb|XM_987614|ens|ENSMUST00000100961	chr5:104494692-104494632	0		0	CTACTTCGTCTCTATTAATGCCTGTGAAATGTCAAGTTCAAAAGAATGAACTGTGTAAAG	4163	0	A_52_P189772	Mpa2l	NM_194336	-1	chrna:-1--1	DATA	NA	NA	-1	-0.445087	1.69775	3.96081	2.33298	6.57107	9.8693	5.40491	5.83186	11.88	10.7298	10.3787
27885	DATA	30303	357	43	gb|AK122234|gb|AK134824|riken|6330579D08|tc|TC1481900	chr12:115496687-115496746	0		0	TGTCAGCTTGGGATAACAATTAGAAGATAGAAAACCCACAGTCCGGGCGTCTACCTAACT	27921	0	A_51_P516861	Rapgef5	AK122234	-1	chrna:-1--1	DATA	NA	NA	-1	0.146194	1.69794	1.69551	0.998569	3.21861	9.24534	9.71227	9.39302	11.3007	11.0861	11.0503
7145	DATA	7813	92	78	ens|ENSMUST00000049389|gb|AK046533|gb|AK017566|riken|B330016H11	chr8:39275941-39276000	0		0	AGCTCATAGCTCCTGCTAGAAGTCTTTTGGGCAGCAGCATGTGGTGTATTTGAAGATCTA	7138	0	A_51_P117226	ENSMUST00000049389	ENSMUST00000049389	-1	chrna:-1--1	DATA	NA	NA	-1	-0.318537	1.69848	1.70145	1.00174	3.26037	5.79664	5.94313	6.15014	7.89611	7.46749	7.63064
28174	DATA	30627	361	27	gb|AK085407|riken|D630022O22|tc|TC1543883|nap|NAP086758-1	chr3:151646367-151646308	0		0	GCAAGCTGCTAATTAGAAACGCTATAGGGTAGAGAAGTGACTTATTAGAAGATGCATGGT	28198	0	A_52_P550858	Ifi44	AK085407	-1	chrna:-1--1	DATA	NA	NA	-1	0.152736	1.69952	3.33254	1.96087	6.03466	5.86589	2.28664	NaN	7.71054	7.00078	6.62744
13783	DATA	14966	177	6	ref|NM_010352|gb|BC023009|gb|D87325|ens|ENSMUST00000087729	chr6:135255671-135255612	0		0	AACTCATCAGCTTCCTCCTGCTACTGACGGATCTGTTGCTCACCACGAACCCTGGCTGTG	13787	0	A_52_P383828	Gsg1	NM_010352	-1	chrna:-1--1	DATA	NA	NA	-1	-0.137855	1.70003	2.03027	1.19426	4.05249	4.76343	5.36254	5.68518	7.21683	6.95249	7.73263
7263	DATA	7940	94	35	ref|NM_011332|gb|AF125570|gb|AJ242587|ens|ENSMUST00000034232	chr8:93400914-93400973	0		0	TTTGGAGACGCCAGGGCTGCTGTCCATGGTTTCAACATAAAGCGGCCTGTGACCAGCAGA	7216	0	A_51_P114462	Ccl17	NM_011332	-1	chrna:-1--1	DATA	NA	NA	-1	-0.314218	1.70207	3.46507	2.0358	9.21876	6.23466	3.82166	3.10278	9.25819	7.48454	6.81157
35087	DATA	38198	450	33	ref|NM_007619|ref|XM_001001857|ens|ENSMUST00000037644|gb|X57111	chr9:44088189-44088130	0		0	ACCAGCAGATCGACAGCTGTACCTATGAAGCGATGTATACCATCCAGTCCCAAGCACTGT	35038	0	A_51_P332081	Cbl	NM_007619	-1	chrna:-1--1	DATA	NA	NA	-1	0.347879	1.70316	1.68957	0.992018	3.21391	6.19613	6.61872	6.48333	8.29533	8.02243	8.04911
33967	DATA	36982	436	7	ref|NM_177607|gb|AK077205|ens|ENSMUST00000062145|riken|4933430I17	chr4:61981607-61981666	0		0	TCTTTACCTCCAAAACGAGTAAGAAAAAGCCCTAATCCTATGGAATATAGGCAGCTTTTC	33897	0	A_51_P492897	4933430I17Rik	NM_177607	-1	chrna:-1--1	DATA	NA	NA	-1	0.302567	1.70332	1.72427	1.0123	3.2721	6.74297	7.03231	7.29052	8.61223	8.83376	8.79264
3553	DATA	3966	47	56	ref|NM_178045|ens|ENSMUST00000035842|gb|BC060709|gb|BF137610	chr6:116659826-116659767	0		0	AACTTAAAGGTTCCTCAGACCTGGCTGAAGTGTAGCAATCGGATGTGTTATGCTAACATA	3603	0	A_52_P409578	Rassf4	NM_178045	-1	chrna:-1--1	DATA	NA	NA	-1	-0.484418	1.70386	2.13909	1.25544	4.03995	11.1437	9.9495	9.86533	12.5491	12.4198	12.4069
19730	DATA	21416	252	81	ref|NM_011386|ref|NM_001039090|ens|ENSMUST00000029194|gb|AK018608	chr3:30934287-30934346	0		0	TGCCAATGCATATAGTTTTATGATTAAAATTGCTGTGGTTGGTTGCATTACATGACACAC	19725	0	A_51_P118132	Skil	NM_011386	-1	chrna:-1--1	DATA	NA	NA	-1	-0.019757	1.70405	1.83527	1.077	3.66108	10.2192	10.0803	10.0591	12.4154	11.684	11.7649
7040	DATA	7698	91	48	ref|NM_148924|gb|BC060162|gb|AB010318|ens|ENSMUST00000023176	chr16:3421201-3421260	0		0	GTGGGGAAAACTTCTCTCATAGATCTAACTTAATCAGGCACCAGAGGATTCACACAGGTG	7081	0	A_51_P272360	Zfp263	NM_148924	-1	chrna:-1--1	DATA	NA	NA	-1	-0.322374	1.70407	2.04779	1.20171	3.93843	7.52001	7.36706	8.442	9.57467	10.0346	9.86313
13662	DATA	14837	175	47	gb|AK089407|riken|F730023N17|tc|TC1526277	chr12:67924770-67924711	0		0	GGTAGAAGCTAAAAAGAGAACTTTCATCCTGTTTAGTAACTGTTAGGCTTTAAATTTGGC	13706	0	A_52_P639537	AK089407	AK089407	-1	chrna:-1--1	DATA	NA	NA	-1	-0.140356	1.70455	1.71769	1.00771	3.27341	2.82505	3.18399	3.28273	4.99242	4.77731	4.67512
37508	DATA	40826	481	26	ref|NM_011693|ens|ENSMUST00000029574|gb|M84487|gb|X67783	chr3:115885270-115885211	0		0	TATATTTTTATAGGCAAATGGTAAAGAGGTCACTGGGTTGACTTTCAGGTACTACTTTCT	37529	0	A_51_P210956	Vcam1	NM_011693	-1	chrna:-1--1	DATA	NA	NA	-1	0.47661	1.70478	1.76219	1.03368	3.43709	10.7864	10.8988	11.0172	12.913	12.7664	12.3096
88	DATA	120	2	35	ref|NM_178682|gb|AK129100|gb|BC040401|ens|ENSMUST00000068519	chr12:78843383-78843442	0		0	CTTTGCAGAATGGTACTCATAAAATGGTTTAAACAACACATGCTTAATTGACTGTGCAGG	49	0	A_52_P666646	4933426M11Rik	NM_178682	-1	chrna:-1--1	DATA	NA	NA	-1	-1.24071	1.70716	1.87988	1.10118	3.5865	12.1557	11.6822	11.3026	13.4543	13.5778	13.7479
31949	DATA	34771	410	6	ref|NM_007746|gb|D13759|tc|NP377813|tc|TC1555326	chr18:4497543-4497483	0		0	GAAGTGTGACCTTCAAGAAAATGGAAATATTTGTAAATTCTTGGTAATCGCTCCGTGTAA	31876	0	A_51_P115575	Map3k8	NM_007746	-1	chrna:-1--1	DATA	NA	NA	-1	0.241477	1.70875	2.70527	1.58319	5.31372	7.6409	5.20397	6.99886	9.07799	9.31009	9.57143
21694	DATA	23560	278	15	gb|AK081953|gb|BC026578|gb|AK080421|riken|A730009O13	chr2:126634233-126634174	0		0	TGTACACATGCTACTAGACTGTTTTTTAGGTCGAAGGAAACATAGAAGTAGTTGTTAGAA	21627	0	A_52_P636894	2010106G01Rik	AK081953	-1	chrna:-1--1	DATA	NA	NA	-1	0.0187262	1.70909	1.7795	1.04119	3.36632	11.1433	10.684	10.4622	12.5212	12.5693	12.5374
18872	DATA	20496	242	11	ref|NM_007611|gb|Y13088|gb|AK079250|gb|AK154978	chr19:56357759-56357821	0		0	TTCTGAATAATCTTTGGTTACCTCTGGTTCTACAAATGACAATTTAGGCGAAGATCTTAG	18800	0	A_51_P414548	Casp7	NM_007611	-1	chrna:-1--1	DATA	NA	NA	-1	-0.035804	1.71002	1.83845	1.0751	3.5506	10.3069	9.66025	9.92836	12.0804	11.7163	11.6142
26976	DATA	29310	345	70	ref|NM_025697|gb|AK150789|ens|ENSMUST00000022497|ens|ENSMUST00000100496	chr14:56402298-56402239	0		0	CACATGCTGAACACTGAGCTTCTAATTGTTGTCCAAGGAACCCATGTATTCATTATACCA	27037	0	A_51_P468742	6330409N04Rik	NM_025697	-1	chrna:-1--1	DATA	NA	NA	-1	0.126846	1.7102	1.73711	1.01573	3.29529	12.1168	12.6124	12.6257	14.1	14.1835	14.2826
8707	DATA	9487	112	52	gb|AK018401|ens|ENSMUST00000042832|ref|XM_901632|riken|8430410J10	chr3:127523834-127523775	0		0	GGACCTGGCTGTATAGGAATGAGAGTGACAAAGTCCTGGTACAGTCGGTCTGCATACAGA	8676	0	A_52_P267275	Alpk1	AK018401	-1	chrna:-1--1	DATA	NA	NA	-1	-0.263307	1.71092	1.74246	1.01844	3.34526	4.21066	3.90374	4.33559	6.13236	5.71942	5.82559
14378	DATA	15629	184	74	gb|AK044502|gb|XM_908334|ens|ENSMUST00000032413|ref|XM_979562	chr6:143277436-143286092	0		0	TCTACAACGAGAAACAAGGTGACGTACAGTTCATTGATTATGAGTATTCTGGATACAACT	14367	0	A_52_P424640	Etnk1	AK044502	-1	chrna:-1--1	DATA	NA	NA	-1	-0.125884	1.71149	1.94281	1.13515	3.95487	4.10812	4.53208	4.41595	6.82578	6.07042	5.98836
17776	DATA	19301	228	6	gb|BC098509|ens|ENSMUST00000020002|ref|XM_912949|ref|XM_125510	chr10:17734516-17734457	0		0	GGTAATTGGGAAATGTAGGTAATGAAACATTTTTGGAGGTGTGAAAAAGCTTTTGTTCTC	17704	0	A_51_P214679	3110003A17Rik	BC098509	-1	chrna:-1--1	DATA	NA	NA	-1	-0.0569155	1.71258	1.98545	1.15934	3.83103	11.6901	11.8052	12.6074	14.2599	13.7872	14.0119
20174	DATA	21906	258	61	gb|AK044502|gb|AK033268|ens|ENSMUST00000032413|riken|8030479K13	chr6:143297132-143297191	0		0	TTGTAGGTTAGATTCTGGGAAGCAGTATATTTATAGAGCTCATCTTTGAGTCACAATTTG	20152	0	A_51_P229599	Etnk1	AK044502	-1	chrna:-1--1	DATA	NA	NA	-1	-0.0109233	1.7127	1.76305	1.0294	3.44843	6.55671	6.66192	6.57909	8.65691	8.41316	8.01679
89	DATA	121	2	36	ref|NM_176845|ref|NM_001039106|gb|AK170271|gb|BC043475	chr14:40914025-40913966	0		0	CTTGGATGTCGCTCTTTTTCTTTTAACATTCATGTACAAACACGAGCATGATACCGAGGC	51	0	A_52_P247491	Ddhd1	NM_176845	-1	chrna:-1--1	DATA	NA	NA	-1	-1.23698	1.71378	2.11625	1.23484	4.15976	8.58002	7.47299	7.65568	10.3297	10.0708	9.65695
8585	DATA	9356	111	6	ref|NM_028035|ens|ENSMUST00000049152|gb|AK152004|gb|AK010399	chr6:51553368-51553427	0		0	CTGGGAACCAGCAGAAGGAATTTTCACCTAAGAGGGATAACTTGTTGCTTCCAATGAATG	8589	0	A_51_P120093	Snx10	NM_028035	-1	chrna:-1--1	DATA	NA	NA	-1	-0.267231	1.71468	1.73874	1.01403	3.32562	12.3932	12.0308	12.4803	13.8283	14.1607	14.1314
20342	DATA	22087	260	72	ref|NM_172445|ref|NM_001039388|ens|ENSMUST00000054251|ens|ENSMUST00000021572	chr13:8715779-8715720	0		0	ATAAAGATGAGCCTGACATTGATGGAGACGTGTCCAGTGACTGTCCTACTGTCCGAGTCC	20328	0	A_52_P197314	Wdr37	NM_172445	-1	chrna:-1--1	DATA	NA	NA	-1	-0.00748125	1.71515	1.74243	1.01591	3.38075	5.05616	5.25237	5.02572	7.17213	6.73433	6.65508
38210	DATA	41587	490	22	ref|NM_016691|gb|AK145763|gb|AF134117|ens|ENSMUST00000004428	chrX:5592871-5592812	0		0	GGCTTGTTGTGGATATAAAACAAGGACATTGCGGACCATGGATATATTTTATTAACTGGG	38151	0	A_51_P506236	Clcn5	NM_016691	-1	chrna:-1--1	DATA	NA	NA	-1	0.521919	1.71537	1.69168	0.986195	3.22221	6.05901	6.34281	6.44637	8.12278	7.81498	7.98548
21601	DATA	23462	277	2	ref|NM_172911|ens|ENSMUST00000060045|gb|AK036672|gb|BC089024	chr8:34912574-34912633	0		0	GTGCACGTCAGAGGAGGTACTGTGTAACACTCTGCACAACTGGATCGACATGAAGCGAGC	21601	0	A_52_P23413	D8Ertd82e	NM_172911	-1	chrna:-1--1	DATA	NA	NA	-1	0.0167359	1.71834	2.07188	1.20575	4.02832	6.64129	7.27529	7.80111	9.02396	9.4982	9.41118
41248	DATA	45188	532	53	ref|NM_009008|gb|BC005455|gb|AK007561|ens|ENSMUST00000043214	chr15:78644033-78643974	0		0	TCAGAAAAGCACAGAACAAATCTACTTCAGTAAATCTCTCATCTGCCCAGCCAAGTGAGG	41228	0	A_51_P121891	Rac2	NM_009008	-1	chrna:-1--1	DATA	NA	NA	-1	1.50739	1.71952	1.50188	0.873429	2.83082	14.0119	13.9275	13.9074	15.4402	15.469	15.4433
26509	DATA	28780	339	50	gb|BC021881|ens|ENSMUST00000022239|ref|XM_001000670|ref|XM_978297	chr13:114063344-114063329	0		0	CAGGATCTGAAAAGCCTTCCTCGGGTTCAAAGCTGGATTTTGAACTGAAGAAGATGACAA	26550	0	A_51_P236864	Parp8	BC021881	-1	chrna:-1--1	DATA	NA	NA	-1	0.116866	1.7206	2.08372	1.21104	3.96496	11.0166	10.0413	9.82277	12.4826	12.3428	12.3064
29920	DATA	32535	383	65	gb|BC060127|gb|AK047638|gb|AK081408|gb|AK031725	chr4:125779427-125779368	0		0	AAACATAAGTTTTCAAAACTAAATTCCTTTCGGTGGTGCTAAAGTAGTTGCAGCTGCACT	29975	0	A_52_P126521	Eif2c3	BC060127	-1	chrna:-1--1	DATA	NA	NA	-1	0.190977	1.72332	1.92865	1.11915	3.68913	3.54255	4.43794	4.24096	5.8944	5.99824	6.11476
41100	DATA	44986	530	21	gb|AK088706|gb|AK088091|gb|AK088430|gb|AK149472	chr6:41131149-41131090	0		0	AGGAGAAACAAAGGAAGGATAGAGGTCTGCAAAAAAGTGAGCTAAAAGCAAATCTTCAGC	41050	0	A_52_P320156	E430024C06Rik	AK088706	-1	chrna:-1--1	DATA	NA	NA	-1	1.10171	1.72337	2.04883	1.18885	4.24298	5.78836	5.68076	5.17916	7.09959	7.57817	8.117
39918	DATA	43493	512	58	ref|NM_009035|gb|BC051387|gb|AK153526|ens|ENSMUST00000037618	chr5:53029194-53029253	0		0	TGCTTATATCTCATTTCGGTTCTTTTGTTTATTTTAGTAAGAATTGAAACAGACTATAAG	39894	0	A_52_P100028	Rbpsuh	NM_009035	-1	chrna:-1--1	DATA	NA	NA	-1	0.691881	1.72446	1.63673	0.949126	3.11411	11.1285	10.9663	11.1881	12.8509	12.5631	12.7792
18624	DATA	20229	238	84	ref|NM_026646|gb|BC050887|gb|AK158985|ens|ENSMUST00000019226	chr7:137847513-137847454	0		0	CAATAATTTAGTTCTCCAGCTTGGTGACTCTTCTGATAGAGCCCTACTCCTGGACAGAGA	18622	0	A_51_P447329	Slc25a22	NM_026646	-1	chrna:-1--1	DATA	NA	NA	-1	-0.0403405	1.72571	1.84089	1.06675	3.61365	8.24812	8.66549	8.57344	10.4862	10.5604	9.96313
12111	DATA	13160	155	70	ref|NM_133206|ens|ENSMUST00000095176|gb|AK076756|gb|AK079338	chr8:110223063-110223122	0		0	CGTTGTGGGTCTGTCTTTAAAAAGTGTTTACAAACAACAAAAAATTCTATAAAAAAGTCT	12172	0	A_52_P17112	Znrf1	NM_133206	-1	chrna:-1--1	DATA	NA	NA	-1	-0.174938	1.72598	1.79814	1.04181	3.49213	11.9171	12.1237	12.352	13.9814	13.6334	14.1724
20415	DATA	22167	261	67	ref|NM_028680|gb|AK047217|gb|AF274590|ens|ENSMUST00000046777	chr16:49519994-49520053	0		0	GAAATTAGCAGGACTCTGGAAAAGATTGGCAGCCGAGAAAAGTACATTAACAATCAACCT	20474	0	A_51_P511480	Ift57	NM_028680	-1	chrna:-1--1	DATA	NA	NA	-1	-0.00614648	1.7278	1.68465	0.975026	3.24301	10.0289	10.0124	9.97987	11.9599	11.5553	11.5599
6951	DATA	7603	90	38	ref|NM_019549|gb|AK038804|gb|AK033872|gb|AK138831	chr11:16924192-16924133	0		0	CTGCCCTGGTTCACTACACTCAATGACTGTGGAGGACTGAAACGCTTAAATTTGTGAACT	6908	0	A_51_P238357	Plek	NM_019549	-1	chrna:-1--1	DATA	NA	NA	-1	-0.325511	1.72858	1.64569	0.952045	3.11239	14.3361	14.0022	14.3237	15.9119	15.8308	15.8563
7394	DATA	8086	96	11	gb|BC066073|gb|AK036691|riken|9830163M10|ens|ENSMUST00000035930	chr6:28172525-28172466	0		0	TCCTTCTCAGTGCTTTGCACTAAAATATACTGTGAAAGGAATTTAGACTGTAATTGTTGC	7327	0	A_51_P212840	AA407452	BC066073	-1	chrna:-1--1	DATA	NA	NA	-1	-0.309504	1.72869	1.86164	1.07691	3.56493	9.17259	8.50646	8.5401	10.6929	10.4104	10.7007
14338	DATA	15585	184	30	gb|BC023245|gb|AK053578|riken|E130111P15|tc|NP647132	chr6:116670912-116670853	0		0	ATCACTCCATTAACAAGTGAGCTATAAAGGGATACGTTGATTGTTACTATAAATGGAGTG	14288	0	A_52_P89025	Rassf4	BC023245	-1	chrna:-1--1	DATA	NA	NA	-1	-0.126635	1.73006	2.03915	1.17866	3.88526	4.06419	3.19236	2.95897	5.38903	5.4256	5.51832
3334	DATA	3736	44	81	ref|NM_133990|gb|AK154675|gb|AK143292|ens|ENSMUST00000033418	chrX:30929922-30929981	0		0	TAAGTGGTCCTGTCAATTCTGTGTTTTATTGAGAGGGAGACAAATGGAGCTCCAACTATT	3329	0	A_52_P552194	Il13ra1	NM_133990	-1	chrna:-1--1	DATA	NA	NA	-1	-0.497385	1.73141	2.19286	1.26652	4.51607	7.94694	7.06869	6.92108	10.0528	9.3446	9.11792
6583	DATA	7198	85	58	gb|BC060127|gb|AK047638|gb|AK081408|riken|C030004B18	chr4:125778459-125778400	0		0	TGGTTTTTACTGTAATGTGTAGCTTTAATGTCTCTCTCCGTTATGGACCCATAAAAGTAT	6633	0	A_52_P126513	Eif2c3	BC060127	-1	chrna:-1--1	DATA	NA	NA	-1	-0.339751	1.73259	1.7101	0.987024	3.25606	7.91751	8.33937	8.23329	9.81912	9.78088	10.0205
13157	DATA	14288	169	8	ref|NM_011191|ref|NM_011190|ref|NM_001029855|gb|D87910	chr14:50455635-50455438	0		0	AGAGAGTGAATGCTGTCAAGACCAAAGTAGAAGCTTTCCAGACAACTATTTCCAAGTACT	13163	0	A_51_P361535	Psme2b-ps	NM_011191	-1	chrna:-1--1	DATA	NA	NA	-1	-0.151956	1.73327	1.81625	1.04788	3.4628	15.076	14.3949	14.6819	16.6516	16.4289	16.5211
27638	DATA	30036	354	31	ref|NM_029499|gb|AK153495|gb|BC027496|ens|ENSMUST00000099672	chr19:11106389-11106448	0		0	GCCACCATCAGAACACCAAGGGAAAAATGTTCCAGAAAATGTATATAAGAACCACTCAGA	27593	0	A_52_P393488	Ms4a4c	NM_029499	-1	chrna:-1--1	DATA	NA	NA	-1	0.140834	1.73446	2.91924	1.68309	7.46817	11.4968	9.76544	9.62237	14.3568	12.8954	12.3901
23955	DATA	26022	307	12	ref|NM_153134|gb|BC056347|gb|AF322649|ens|ENSMUST00000049020	chr7:21322375-21322434	0		0	AGAAGTGACGTTTTGTTATTCAAACCCGGAGACTTGAAGGAGACTGACATCTCGTTGAAA	23965	0	A_51_P251915	Irgq	NM_153134	-1	chrna:-1--1	DATA	NA	NA	-1	0.0638809	1.73527	2.03786	1.17437	4.25146	6.26378	6.68868	6.59441	7.94694	8.75967	8.95383
29696	DATA	32291	380	76	ref|NM_021436|ref|XM_978266|gb|BC057598|ens|ENSMUST00000030032	chr4:48672681-48672740	0		0	TATCGCAGCCATTATTGGAGCAGTACAGATCGCCATTATAGTAGCAATCGTCATGTGCAT	29687	0	A_51_P222381	Tmeff1	NM_021436	-1	chrna:-1--1	DATA	NA	NA	-1	0.185528	1.73671	2.15933	1.24334	4.27813	3.41562	4.2874	4.63124	6.59345	5.97917	6.23964
13971	DATA	15177	179	47	ref|NM_153457|ref|NM_001007596|ens|ENSMUST00000078505|ens|ENSMUST00000021497	chr12:70161653-70161594	0		0	GGATGGATTCATCTCTAATAACACTATATAGAATTGTAGGCCAATGTTTTAGCATTTCCC	14009	0	A_52_P424959	Rtn1	NM_153457	-1	chrna:-1--1	DATA	NA	NA	-1	-0.134136	1.73702	1.87239	1.07793	3.60652	1.97059	2.4436	NaN	4.30576	4.38891	4.02641
10620	DATA	11548	136	73	ref|NM_026202|ref|NM_001025615|gb|AK147820|gb|AJ534985	chr16:27106090-27106150	0		0	GATCGGCCTCGAAAATGGACTCGTATAGCACATATTACTTCTTATAGCACATATTACTGA	10608	0	A_51_P107438	Ccdc50	NM_026202	-1	chrna:-1--1	DATA	NA	NA	-1	-0.210548	1.73862	1.59802	0.919127	3.0296	10.3381	10.2991	10.4589	12.0759	11.8593	11.955
18243	DATA	19813	234	8	ref|NM_175648|gb|AK040770|gb|AK080092|ens|ENSMUST00000064767	chr7:100411898-100411839	0		0	TGGCCATGCTTTGGTTGAAGAATGAGAATACCTGGAGTATAAACTCACAAGTGTTTTTAC	18170	0	A_51_P274803	A530023O14Rik	NM_175648	-1	chrna:-1--1	DATA	NA	NA	-1	-0.0477258	1.73894	2.68026	1.54132	5.32182	5.21179	3.35746	3.18677	6.89708	6.83316	6.06657
10517	DATA	11435	135	45	ref|NM_144539|gb|AK089525|gb|AK030148|ens|ENSMUST00000062219	chr1:171609320-171609261	0		0	AACAAGAATGGCACCTGCGTAATCAATCTGACATGTTCCACGGATCAGGACGGGGAGAAT	10555	0	A_52_P261262	Slamf7	NM_144539	-1	chrna:-1--1	DATA	NA	NA	-1	-0.212957	1.73931	1.64144	0.943732	3.12413	11.3701	11.2564	11.4744	13.1683	12.962	12.8949
37047	DATA	40330	475	40	ref|NM_172689|gb|AK128929|gb|AY553221|ens|ENSMUST00000037907	chr4:40344331-40344272	0		0	AGTGGAAGGACTTTCATTTTGAAAGGATACAGTTCGATCCTGCAGAAATGTCCGTATGAC	37082	0	A_52_P479001	Ddx58	NM_172689	-1	chrna:-1--1	DATA	NA	NA	-1	0.449641	1.73939	2.54108	1.4609	6.40381	7.40646	6.64677	6.5195	8.35126	10.2437	9.60105
8212	DATA	8948	106	23	gb|BC067413|gb|BC025091|gb|BB143451|nap|NAP092695-001	chr7:64592806-64592747	0		0	CCAAGGGGAAAATAAAGATTGTATTTTGTATTCTTCTTTGAACCCCATGGGTTCCTTTTT	8151	0	A_51_P111612	Soat1	BC067413	-1	chrna:-1--1	DATA	NA	NA	-1	-0.280137	1.74118	2.04728	1.1758	4.27404	9.57753	9.37794	9.04459	11.9754	11.07	11.0965
39376	DATA	42869	505	29	ref|NM_198618|gb|BC098311|gb|AK158868|ens|ENSMUST00000046659	chr4:126681600-126681659	0		0	CCACACCTGTGGCTGTTCCCACATCCCTTTGAGTATCCCAGGAAAAATAAAACCGCAGAA	39399	0	A_52_P138806	Dlgap3	NM_198618	-1	chrna:-1--1	DATA	NA	NA	-1	0.623633	1.74201	2.23544	1.28325	4.56556	2.06063	3.30424	NaN	5.31765	4.93377	4.42517
1779	DATA	2092	25	52	ref|NM_011410|gb|BC046511|gb|BC044865|ens|ENSMUST00000000208	chr11:83259377-83259436	0		0	TTCTGTCTTAAAGGAAAACATTGTATCTCTTGTATGTAAGACAGTCTACAGGCTGGTCTT	1824	0	A_51_P183812	Slfn4	NM_011410	-1	chrna:-1--1	DATA	NA	NA	-1	-0.632645	1.74689	2.26172	1.29472	4.84164	1.94603	NaN	NaN	5.4625	4.3546	4.69181
25662	DATA	27851	328	56	ref|NM_177368|gb|BC092226|gb|AK018506|ens|ENSMUST00000061506	chr10:104648993-104648934	0		0	AGGGATTTATGGTGGATCATTGCAGACAGTGCTAAAAATGTAGAGCACAAGACAAGTTTA	25635	0	A_51_P288916	Tmtc2	NM_177368	-1	chrna:-1--1	DATA	NA	NA	-1	0.0992613	1.74693	2.00422	1.14728	4.04295	6.75906	6.20648	6.12643	8.83376	8.17779	8.0931
3648	DATA	4067	48	72	ref|NM_139228|gb|BC054784|gb|AJ313479|ens|ENSMUST00000017836	chr11:80435546-80435605	0		0	CAAATAGCCCTCTTCCCTAGTCTCCACCTGGAGAGACACAGAGAAGTTCTGAGGATAGCC	3634	0	A_51_P140374	Rhbdl3	NM_139228	-1	chrna:-1--1	DATA	NA	NA	-1	-0.479168	1.74859	1.72784	0.988128	3.30299	5.81325	5.5923	6.00164	7.45333	7.42981	7.70756
40040	DATA	43640	514	35	ref|NM_026004|gb|AK011894|gb|BC038029|ens|ENSMUST00000031793	chr6:56846071-56846012	0		0	AAGTGAGTTTTGTAGTTTGGTGTTCTGCAGTTTCTAGGGCATTCTCCCAGGTGGGTGTAT	39997	0	A_51_P255360	Nt5c3	NM_026004	-1	chrna:-1--1	DATA	NA	NA	-1	0.709989	1.74977	2.03599	1.16357	4.09182	12.1344	11.4579	11.4401	14.0236	13.85	13.2668
5531	DATA	6067	72	32	gb|AK154578|gb|AK078525|gb|BC059832|riken|F630048N11	chr15:101199369-101199428	0		0	GTACAATTTATTAGAAAGGACTGTAAAATAGCCACTTAGACACTTTACCTCTCCAGTATG	5478	0	A_52_P373893	Acvr1b	AK154578	-1	chrna:-1--1	DATA	NA	NA	-1	-0.383715	1.75215	1.58319	0.903569	3.00075	10.7816	10.7515	10.8254	12.3847	12.2592	12.4642
39332	DATA	42818	504	63	ref|NM_007832|gb|BC060062|gb|X77731|ens|ENSMUST00000031311	chr5:88722683-88722741	0		0	CTGCTGAGAGTGCCTGTGGACACACTGTCCTTCATAGTTTGCTTGCTTTGTAGAATGTTT	39311	0	A_51_P500713	Dck	NM_007832	-1	chrna:-1--1	DATA	NA	NA	-1	0.618124	1.75663	2.09545	1.19288	4.05719	11.126	9.99061	10.3137	12.3689	12.6684	12.6794
17460	DATA	18957	224	2	ref|NM_011546|gb|D76432|gb|U26259|ens|ENSMUST00000025081	chr18:5978371-5978430	0		0	TTTTAATAGGAAACTCTTACACTTTGACACTCACTGTGTGCGACTCATAGCATGCCGCTC	17386	0	A_52_P546635	Zfhx1a	NM_011546	-1	chrna:-1--1	DATA	NA	NA	-1	-0.0638177	1.75714	1.93338	1.1003	3.78509	7.07095	6.75274	6.35309	8.85063	8.77791	8.3484
16081	DATA	17463	206	38	ref|NM_028913|gb|BC050101|gb|AK016669|gb|AK015213	chr7:39793783-39793842	0		0	CTCCAAACACAAGTCAGATTTCAGTAGACCCAGCAGACCTGACACTATAGATACTTGGAC	16035	0	A_51_P470460	4933405K07Rik	NM_028913	-1	chrna:-1--1	DATA	NA	NA	-1	-0.0918869	1.75794	2.50468	1.42478	6.57103	2.22296	2.10935	NaN	5.84311	4.6793	3.88454
39765	DATA	43314	510	49	ref|NM_001033339|gb|AK154458|gb|AK089273|ens|ENSMUST00000024696	chr17:21810053-21809994	0		0	ACTCCTCTAATTCTCAACTAGTCCTACTGATCACAGTGGGATGGTGACTGTACTCTGACT	39731	0	A_51_P187262	Mmp25	NM_001033339	-1	chrna:-1--1	DATA	NA	NA	-1	0.671034	1.7594	3.12734	1.77751	8.40567	5.46899	4.39183	2.9901	8.60475	6.96302	6.66518
26729	DATA	29024	342	39	ref|NM_008173|gb|AK156323|ens|ENSMUST00000097592|ens|ENSMUST00000025300	chr18:39790865-39790806	0		0	AGTCCATGAGTATTGAATTCCCAGAGATGTTAGCTGAAATCATCACTAATCAGATACCAA	26686	0	A_52_P254174	Nr3c1	NM_008173	-1	chrna:-1--1	DATA	NA	NA	-1	0.121539	1.75969	1.88902	1.07349	3.79061	6.68885	6.69903	6.50249	8.95975	8.22455	8.37313
4066	DATA	4513	54	8	ref|NM_183193|gb|BC096623|gb|AK045276|ens|ENSMUST00000060356	chr7:131817738-131817797	0		0	CCTCCAGAATTTAACTCTCCAGCCTTTCCAAGCCTGTTTATATTCAGTGACTGGCTTTTG	3991	0	A_51_P261204	Foxi2	NM_183193	-1	chrna:-1--1	DATA	NA	NA	-1	-0.455141	1.76031	2.89429	1.6442	7.38102	5.12504	3.86413	3.13086	8.03248	6.25234	6.51809
18882	DATA	20507	242	22	ref|NM_018734|gb|AK132266|gb|U44731|ens|ENSMUST00000029935	chr3:142466047-142466106	0		0	TTGTTAAAAAGAGCTCTTGTTAAAACGCACAAGTGGGTTTTCATAAGAGAATGTATGAGG	18821	0	A_51_P165244	Gbp4	NM_018734	-1	chrna:-1--1	DATA	NA	NA	-1	-0.0356164	1.76075	3.59545	2.042	6.00146	13.4128	10.033	9.65279	14.8222	14.6766	14.3862
25858	DATA	28065	331	15	ref|NM_019807|gb|AK020693|gb|AF210243|gb|AK029273	chr9:104030447-104025573	0		0	GGCGTCCTGGTCAATGAAATCCTCAAGAATATGAAGCTTGCAACTCAGCCACAGAAGTAT	25869	0	A_51_P275764	Acpp	NM_019807	-1	chrna:-1--1	DATA	NA	NA	-1	0.103313	1.76154	2.66039	1.51026	7.82601	3.62656	3.15502	NaN	7.40049	5.39786	5.47597
34999	DATA	38104	449	24	ref|NM_009667|gb|BC040366|gb|D85596|ens|ENSMUST00000005829	chr7:106711043-106715936	0		0	GAGTAACCCCCACAGAGACTTTTATAATGTGAGAAAGGTAGACACACACATTCATGCAGC	35019	0	A_51_P512801	Ampd3	NM_009667	-1	chrna:-1--1	DATA	NA	NA	-1	0.343955	1.76336	1.9972	1.13261	3.85282	4.94143	4.94843	4.0815	6.74191	6.65893	6.5621
9210	DATA	10012	118	67	ref|NM_008576|ens|ENSMUST00000023850|ens|ENSMUST00000100167|gb|AF022908	chr16:14020013-14020072	0		0	CTCTGAGCTCCTGCAGCAAAGAGGCATCTTCTACAGCATGGCCAAGGATGCTGGCTTGGT	9192	0	A_52_P491507	Abcc1	NM_008576	-1	chrna:-1--1	DATA	NA	NA	-1	-0.248424	1.76397	1.68067	0.952774	3.18677	11.4875	11.8754	11.6937	13.3433	13.3794	13.3761
33660	DATA	36636	432	1	ref|NM_031183|gb|AY338955|gb|AK003919|ens|ENSMUST00000047997	chr11:97133587-97133646	0		0	GGATAGGTTTTTGTCTGGCCTGCTCTTTATCAAATCTAGGTTTCTCAGCTGCCTGTCCTT	33583	0	A_52_P383577	Sp6	NM_031183	-1	chrna:-1--1	DATA	NA	NA	-1	0.291774	1.76472	2.28618	1.29549	5.24814	3.80845	3.98807	4.41553	7.18323	6.05597	5.83138
11367	DATA	12350	146	25	ref|NM_178825|ref|NM_029495|ens|ENSMUST00000022591|gb|AK017174	chr14:72612583-72620272	0		0	GAGTAATAAACTAGAGGAGAAAAAGCAACTTCAAGAAGACATCAGAAGAGCCACATTTCG	11313	0	A_52_P582374	Epsti1	NM_178825	-1	chrna:-1--1	DATA	NA	NA	-1	-0.192032	1.76576	1.94237	1.10002	3.75949	7.0455	6.32068	6.35888	8.71071	8.51136	8.33012
7789	DATA	8511	101	11	gb|BC067037|gb|AK035424|ens|ENSMUST00000099312|riken|9530039H04	chr2:136812400-136812459	0		0	TAGCATGACAAAGAGAACTTGGGTGAAGTTTTCTACTTGTGGAGACCCATTTGGACTGGG	7797	0	A_52_P325029	2210009G21Rik	BC067037	-1	chrna:-1--1	DATA	NA	NA	-1	-0.294527	1.7667	1.73267	0.980739	3.31644	8.48823	8.53912	8.18571	10.258	10.1853	9.96778
23700	DATA	25743	303	73	ref|NM_009873|ens|ENSMUST00000042410|gb|AF132482|gb|AK078973	chr5:3479226-3521510	0		0	TCGCAGAAAGCCTCTTTTTCGTGGAAGTTCAGACGTGGATCAACTAGGAAAAATCTTGGA	23766	0	A_52_P417489	Cdk6	NM_009873	-1	chrna:-1--1	DATA	NA	NA	-1	0.0586589	1.76731	1.62878	0.921613	3.09198	7.80614	7.99149	7.97644	9.52568	9.66084	9.47389
40972	DATA	44808	528	13	ref|NM_027514|ens|ENSMUST00000043517|gb|AK038747|gb|AB195430	chr7:17586015-17585956	0		0	AAACCCTAAATCATCCCCAAAACTCTGTAAGTCCTATCAGGGAATAAAATGTGTGTGAAA	40911	0	A_52_P162695	Pvr	NM_027514	-1	chrna:-1--1	DATA	NA	NA	-1	1.00626	1.76757	1.96772	1.11324	3.81089	11.8178	12.2714	11.3912	13.977	13.6324	13.7742
14513	DATA	15775	186	50	ref|NM_026202|ref|NM_001025615|gb|AK147820|gb|AK012190	chr16:27106335-27106394	0		0	TCCTGGGATGTAGTAATTCTATAAAATTATTACACAGTTGCTAGTCATAGGATATTGGCG	14479	0	A_52_P181605	Ccdc50	NM_026202	-1	chrna:-1--1	DATA	NA	NA	-1	-0.123319	1.76881	1.63241	0.922888	3.09709	7.86355	7.66593	7.87228	9.51319	9.34707	9.43873
13769	DATA	14951	176	76	tc|TC1418474|nap|NAP041020-1|nap|NAP114026-1	chr16:16903720-16903661	0		0	TGCACTATTCACATACCTTGAAAATGACCTAAATTCTCACAATGATTTCAACCCTGTATG	13759	0	A_52_P418381	TC1418474	TC1418474	-1	chrna:-1--1	DATA	NA	NA	-1	-0.138106	1.76953	2.22341	1.2565	4.81689	1.94169	2.20245	1.40282	NaN	NaN	4.68667
35015	DATA	38120	449	40	ref|NM_008385|gb|AF040094|gb|AK004601|gb|AY007563	chr4:124245823-124245882	0		0	TACTGAGCATCTCATGGTCAGATACTTGGACTAACTGAAGTCCCTGAAGGAGAATGGCTT	35049	0	A_51_P166695	Inpp5b	NM_008385	-1	chrna:-1--1	DATA	NA	NA	-1	0.344534	1.77448	2.02395	1.14059	4.1673	10.0858	9.76155	9.58834	12.3575	11.6289	11.521
37000	DATA	40279	474	74	ref|NM_053182|gb|AK156000|gb|AF250192|ens|ENSMUST00000091347	chr3:9702196-9700148	0		0	AGACCCGACTCTTACAGAAGAGGAGATCTCAGCAATGTATTCCTCAGTGAATAAGCCTGG	36989	0	A_51_P335945	Pag1	NM_053182	-1	chrna:-1--1	DATA	NA	NA	-1	0.447291	1.7748	1.74913	0.985537	3.39639	3.5771	3.60644	3.60399	5.62776	5.14719	5.25998
5751	DATA	6311	75	21	ref|NM_145226|gb|AB067534|gb|AF453830|ens|ENSMUST00000044833	chr5:119987634-119987575	0		0	ACTAGACACCCTAGGAACCAGACATCTCTAGATCTTCTAGTCTGCTGTTCATCTACCATG	5769	0	A_51_P472867	Oas3	NM_145226	-1	chrna:-1--1	DATA	NA	NA	-1	-0.374033	1.77737	2.09378	1.17803	4.12084	10.4193	10.0244	9.36074	12.1449	12.1854	11.7554
574	DATA	728	9	48	ens|ENSMUST00000057015|ens|ENSMUST00000090583|gb|AK049322|gb|AK088400	chr14:12595079-12599207	0		0	ATGGTTCTTGCATTAGTCTTTGTGCGCAAGCTCATGGATCTCTGTTTCACAAAGAGAGAA	612	0	A_51_P279997	ENSMUST00000057015	ENSMUST00000057015	-1	chrna:-1--1	DATA	NA	NA	-1	-0.879467	1.77872	1.69901	0.955185	3.24123	10.9465	10.8704	11.1741	12.566	12.8065	12.7156
3150	DATA	3544	42	59	ref|NM_133661|gb|BC019211|gb|M97632|ens|ENSMUST00000032200	chr6:121390824-121390883	0		0	ACAGCTTGTCACCTCTCAGTCCTTTCCAAGTGAGCTCTAGGAAGCTGAGTCTGCCAAGTG	3124	0	A_51_P323812	Slc6a12	NM_133661	-1	chrna:-1--1	DATA	NA	NA	-1	-0.509303	1.77954	3.17817	1.78596	8.32876	5.9389	3.8592	3.67402	8.87449	7.17596	6.9562
16725	DATA	18160	214	55	ref|NM_008357|ens|ENSMUST00000034148|gb|DQ083236|gb|AK155616	chr8:80892201-80892142	0		0	TGCAGGTTATTTTACATGAGTACAGTAACATGACTCTTAATGAAACAGTAAGAAACGTGC	16695	0	A_52_P15461	Il15	NM_008357	-1	chrna:-1--1	DATA	NA	NA	-1	-0.0790294	1.78041	2.39148	1.34322	4.77113	8.90474	7.46749	7.55286	10.5421	10.5721	9.98535
13864	DATA	15060	178	15	gb|BC069183|gb|AK146054|gb|AK083304|ens|ENSMUST00000073378	chr1:85560865-85560922	0		0	AGTGGCCATTTCTAATGTGATAAGAAGTACATTTCCTTTTCTTGAGAGCCTCCGAGACTG	13804	0	A_52_P127720	Sp100	BC069183	-1	chrna:-1--1	DATA	NA	NA	-1	-0.136274	1.78253	2.14277	1.20209	4.6514	6.05777	5.71294	6.09082	8.76671	7.87324	7.6499
2503	DATA	2863	34	58	ref|NM_139308|gb|AK083125|gb|BC017524|ens|ENSMUST00000028845	chr2:127039397-127039456	0		0	CTTTAACCTTCTGTTGCCTATTCAGTTCTGTGCCAAGGAAACAGCTAACTCCCCAGTGTT	2476	0	A_51_P390496	Stard7	NM_139308	-1	chrna:-1--1	DATA	NA	NA	-1	-0.558495	1.78517	1.64319	0.920467	3.12583	10.8339	10.9281	11.0067	12.6913	12.4936	12.5133
13035	DATA	14151	167	41	ref|NM_026102|ref|NM_172464|gb|AK147480|ens|ENSMUST00000095639	chr12:69934308-69934367	0		0	AGGAGAGGTGTTCGACAAAGACCTTTCAAAACTCAAACGGAACCGGAAACGCATTTCCAA	13072	0	A_51_P302192	Daam1	NM_026102	-1	chrna:-1--1	DATA	NA	NA	-1	-0.154646	1.78541	1.81497	1.01656	3.53844	6.696	6.77983	7.01673	8.3502	8.78117	8.8061
7469	DATA	8171	97	11	ref|NM_008129|gb|AK172387|gb|AK184377|ens|ENSMUST00000029769	chr3:122027477-122030112	0		0	TAAATCCCGATGAAAGAGAAGAAATGAAAGTTTCTGCAAAACTGTTCATTGTAGGATCGA	7478	0	A_51_P320089	Gclm	NM_008129	-1	chrna:-1--1	DATA	NA	NA	-1	-0.30657	1.78626	2.01136	1.12602	4.03457	9.13283	8.90254	9.58645	10.943	11.0974	11.6155
12692	DATA	13787	163	17	gb|AK042290|riken|A630079A06|tc|NP578766|tc|TC1562481	chr4:115887975-115888034	0		0	TCCTTTATTTGGTCTAGTTTTGAGAATATATTATGTTCTCCTTAAGAAATTGTGTATTGG	12705	0	A_51_P196455	AK042290	AK042290	-1	chrna:-1--1	DATA	NA	NA	-1	-0.162543	1.78674	2.08794	1.16857	4.40726	2.42617	2.07464	1.97461	NaN	NaN	4.84339
7425	DATA	8118	96	43	ref|NM_146717|gb|AK154347|ens|ENSMUST00000052975|riken|F630022F24	chr1:174008813-174008872	0		0	ACAAAGAGGTGAAGGAAGCCGTGAAGAGGGTCAGTGAAAAGATCAGAACTTTGTTGAGAG	7386	0	A_51_P194503	Olfr433	NM_146717	-1	chrna:-1--1	DATA	NA	NA	-1	-0.30834	1.78778	2.54398	1.42299	5.32845	3.98708	2.41183	4.02565	5.54768	6.18542	6.32341
21912	DATA	23797	280	82	ref|NM_133919|gb|AF074266|gb|AY749168|ens|ENSMUST00000081312	chr5:103037050-103037109	0		0	GTTTCGATGTAAGAAAGACACAGTGATGAAGTATTCTCGTACTCTCAGTGAACACTTCAA	21908	0	A_51_P500949	Aff1	NM_133919	-1	chrna:-1--1	DATA	NA	NA	-1	0.0224879	1.7889	2.22419	1.24332	5.02454	4.27424	4.04847	3.92825	7.0818	5.83395	6.00777
16509	DATA	17924	211	74	gb|AK018313|riken|6530402L05|nap|NAP116410-1|nap|NAP107856-1	chr2:155566083-155566024	0		0	GTGACTCTACATGGTTTCTCATTTACATTAATCTCTGATAATAAAACATCCTGGTCTTTT	16574	0	A_52_P371949	Itgb4bp	AK018313	-1	chrna:-1--1	DATA	NA	NA	-1	-0.0833028	1.79095	1.74692	0.975411	3.37939	6.93997	6.85171	6.99821	8.83658	8.42289	8.77117
7607	DATA	8320	98	75	ref|NM_013923|gb|AK166197|gb|AK147768|ens|ENSMUST00000022890	chr15:36374797-36374738	0		0	TAAGGATAGAAATCTCTGAAAGTAGAGTTAACATCAGTTGTCCAGAATGCCCTGAACGGT	7597	0	A_52_P463009	Rnf19	NM_013923	-1	chrna:-1--1	DATA	NA	NA	-1	-0.301499	1.79188	1.98144	1.10578	3.8939	3.23922	3.54125	4.00418	5.59403	5.31643	5.8185
40583	DATA	44301	522	16	ref|NM_033524|gb|AK155065|gb|AB063495|ens|ENSMUST00000028829	chr2:116918168-116918227	0		0	AGACATGTCAGCTTTCAAGATGAGGATGAGATTGTTAGAATAAATCCTCGAGATATCTTA	40525	0	A_51_P422996	Spred1	NM_033524	-1	chrna:-1--1	DATA	NA	NA	-1	0.832979	1.79346	2.63462	1.46902	5.3215	5.48043	5.32841	3.53212	7.51364	7.29568	7.4355
20253	DATA	21989	259	59	ref|NM_133206|ens|ENSMUST00000095176|gb|AK182732|gb|BC006765	chr8:110222929-110222988	0		0	TTCTGCACTGACTTCCAGAAAATGGTCCTCCCTGAGGACACCCAGTGGATGAGAGAAGAA	20303	0	A_52_P17115	Znrf1	NM_133206	-1	chrna:-1--1	DATA	NA	NA	-1	-0.00935983	1.79353	1.75292	0.977354	3.39423	13.0408	13.1073	12.9472	15.0227	14.579	14.7524
1165	DATA	1413	17	53	ref|NM_133232|gb|BC052400|gb|AK154607|ens|ENSMUST00000100411	chr2:11431766-11429504	0		0	CTTACAACTTCTTCCGCCCTGACAATGAGGAAGCCATGAGAGTCCGAAAACAGTGTGCCT	1212	0	A_52_P138126	Pfkfb3	NM_133232	-1	chrna:-1--1	DATA	NA	NA	-1	-0.724074	1.79501	2.35697	1.31307	5.5521	4.88126	5.40446	4.82985	8.26029	6.86824	7.05796
35477	DATA	38633	455	43	ref|NM_029472|gb|BC061011|gb|AK016340|ens|ENSMUST00000009237	chr10:75470811-75470752	0		0	TCATGAAAGACTGGTGAAGTTACCAAACTGGGACTGTTCGACACTAGACCCTACGATCAA	35514	0	A_52_P519569	4930583C14Rik	NM_029472	-1	chrna:-1--1	DATA	NA	NA	-1	0.366175	1.79858	2.61018	1.45124	6.55807	2.50214	3.5117	2.63143	6.3349	5.60488	4.53604
32001	DATA	34826	410	61	ref|NM_018782|gb|AF146525|ens|ENSMUST00000074262|ens|ENSMUST00000099944	chr2:84176691-84176632	0		0	CACTTTAACCCTCTTTATAACTTCTCTTGTAGACTAGACAAAGAGTTCATTATCTCTGTG	31978	0	A_52_P58949	Calcrl	NM_018782	-1	chrna:-1--1	DATA	NA	NA	-1	0.242691	1.7986	2.16658	1.20459	4.57817	5.60756	6.14102	6.30481	7.60574	8.35354	8.59383
12511	DATA	13590	160	75	ref|NM_019549|gb|AK038804|gb|AK138831|gb|AK050340	chr11:16924057-16923998	0		0	AAGCAAGGGATGTCCTTATTGGTCAAACATTAATTTTCATAAAATCCAGGAGTAAGATGG	12502	0	A_51_P238354	Plek	NM_019549	-1	chrna:-1--1	DATA	NA	NA	-1	-0.166496	1.79937	1.75785	0.976921	3.36102	13.2038	12.8189	13.1941	14.8297	14.7411	14.9194
16361	DATA	17766	210	1	ref|NM_030253|gb|BC070466|gb|AK050032|ens|ENSMUST00000023622	chr16:35646460-35646519	0		0	CAAGCAGAAGGGGTTGAGAGAACTGACAAAATGATAAATAACAGGTTACCTGTTCAGAAT	16283	0	A_51_P218984	Parp9	NM_030253	-1	chrna:-1--1	DATA	NA	NA	-1	-0.0860227	1.79985	2.61125	1.45081	5.22654	10.4286	8.35549	9.44908	12.2603	11.8751	11.9315
22372	DATA	24302	286	77	ref|NM_033524|gb|AK155065|gb|AB063495|ens|ENSMUST00000028829	chr2:116912833-116912892	0		0	ACAGTTGTTACCAGTGAACCTTACAGAAGCTCAGACATAAGACCGTTACCCTTTGAAGAT	22363	0	A_52_P637689	Spred1	NM_033524	-1	chrna:-1--1	DATA	NA	NA	-1	0.031095	1.801	1.92172	1.06703	3.88505	6.60433	6.69025	6.61276	9.00761	8.3169	8.34798
1499	DATA	1791	22	6	nap|NAP042509-1	chr18:50317440-50317499	0		0	AAGATAGCCTTTATCCTACCTTATGTTTCATAGATAAGTTTGTGTTATACTAATTTTGTC	1425	0	A_52_P1438	NAP042509-1	NAP042509-1	-1	chrna:-1--1	DATA	NA	NA	-1	-0.668412	1.80198	2.98397	1.65594	10.1501	2.01974	2.10711	NaN	6.86357	NaN	NaN
33850	DATA	36853	434	48	ref|NM_026331|gb|BC040399|gb|AF361699|ens|ENSMUST00000037064	chr14:64104566-64104507	0		0	TAAGAGTGGCCTAGTGTTGCTTTCCGAATGTCTTAAAATACCTGTGGTCAAGATTGTTTT	33817	0	A_51_P343429	Slc25a37	NM_026331	-1	chrna:-1--1	DATA	NA	NA	-1	0.298521	1.80414	1.93499	1.07253	3.84015	10.1111	9.87942	9.58445	12.1439	11.6057	11.6303
40995	DATA	44833	528	38	ref|NM_011529|gb|AK147727|gb|BC026148|ens|ENSMUST00000078074	chr2:61584140-61584199	0		0	GGTGGTTTTGGATTTGTAACGCTAGAGAACGCTTTCTCGTGAGCCAAATGTAAGATTGAT	40958	0	A_51_P377547	Tank	NM_011529	-1	chrna:-1--1	DATA	NA	NA	-1	1.02262	1.80757	1.57561	0.871677	2.98157	11.987	11.9744	11.9435	13.594	13.5434	13.4943
39695	DATA	43236	509	56	ref|NM_008328|gb|AK144663|gb|AF022371|riken|G730021F06	chr1:173886521-173886462	0		0	ACTCCTCTTGAACTCCATGAAAGAAACTTCAAGGAAAACCTGGAGCCTGTAAATACATTT	39744	0	A_51_P237856	Ifi203	NM_008328	-1	chrna:-1--1	DATA	NA	NA	-1	0.66109	1.8103	2.73984	1.51347	5.43685	12.1953	10.389	10.1172	13.9323	13.6371	13.3516
12659	DATA	13750	162	65	ref|NM_009883|gb|X62600|tc|NP380300|tc|TC1556065	chr2:167483001-167483059	0		0	GAGAACCTTTTCCGTTTCGAGCATTAAAGTGAAGACATTTTAATAAACTTTTTTGGGAGA	12638	0	A_52_P63553	Cebpb	NM_009883	-1	chrna:-1--1	DATA	NA	NA	-1	-0.163291	1.81465	1.85787	1.02382	3.57852	15.2081	14.7881	14.6287	16.7315	16.6257	16.8413
19025	DATA	20661	244	6	ref|NM_001005605|ref|NM_178803|gb|BC025467|gb|BC057681	chr6:140702419-140702478	0		0	CAGAAATGTGTAACTTGTCAGTACTGTATCAAACAAATGTTGCATAGAGATAATAGAGCG	18950	0	A_52_P59422	Aebp2	NM_001005605	-1	chrna:-1--1	DATA	NA	NA	-1	-0.0326923	1.81561	2.17214	1.19636	4.48082	5.12296	4.88489	5.76764	7.90435	7.13217	7.25537
17490	DATA	18989	224	34	ref|NM_134448|gb|AF396879|ens|ENSMUST00000097785|tc|NP446895	chr1:34517635-34517694	0		0	GACATCTGGCGGAAAAAATACATGAGGTGGATGAACCATAAGAAATCGAGAGTGATGGAT	17446	0	A_52_P184304	Dst	NM_134448	-1	chrna:-1--1	DATA	NA	NA	-1	-0.0632069	1.81622	1.9595	1.07889	3.8937	3.54517	3.0662	3.59044	5.10039	5.30013	5.6798
13134	DATA	14263	168	68	ref|NM_010162|ens|ENSMUST00000077273|gb|X96639|gb|BC004741	chr15:53130175-53130116	0		0	TGTGACAAAATTGCCTCCAATCAAAGTGACCCAGAAGAAACAGTATAAGGAGACAATGAT	13119	0	A_51_P416689	Ext1	NM_010162	-1	chrna:-1--1	DATA	NA	NA	-1	-0.152377	1.81725	1.66442	0.915901	3.16821	9.25727	9.44666	9.41443	11.0799	11.0906	10.9411
18216	DATA	19782	233	62	ref|NM_001002268|gb|BC080779|gb|AB183545|ens|ENSMUST00000041168	chr10:14107075-14107016	0		0	CTGTTCCAGTGCTATTTTCTATGAATATAGCAGCATCGTTTCCTTTTTCAGTGAAATTTC	18272	0	A_52_P414645	Gpr126	NM_001002268	-1	chrna:-1--1	DATA	NA	NA	-1	-0.0483724	1.81965	1.59335	0.875636	3.01677	8.12896	8.18044	8.07787	9.73429	9.74883	9.6842
9896	DATA	10759	127	49	ref|NM_175437|gb|AK033694|gb|BC043137|ens|ENSMUST00000077475	chr5:20329338-20329397	0		0	TTAAATACCACCTCAAATACTGAAACCTTTGGTCTGACTCTCCCTAAGTTTTGGGTATAG	9939	0	A_52_P55651	A530088I07Rik	NM_175437	-1	chrna:-1--1	DATA	NA	NA	-1	-0.229961	1.81972	2.25409	1.2387	4.53068	7.9011	7.02326	6.6871	9.79117	9.31033	9.27224
11832	DATA	12859	152	24	ref|NM_009373|gb|AK143712|gb|AF076928|ens|ENSMUST00000047109	chr2:157861076-157861017	0		0	CCAACAGCTACCTGCTGGCTGAGAGAGATCTCTACCTGGAGAATCCCGAAATCAAGATCC	11776	0	A_51_P182794	Tgm2	NM_009373	-1	chrna:-1--1	DATA	NA	NA	-1	-0.181326	1.81996	2.39949	1.31843	4.80065	6.75669	7.51533	8.36022	9.78776	10.1784	9.86455
28493	DATA	30974	365	34	ref|NM_001039530|gb|BC021340|gb|DQ372930|ens|ENSMUST00000042665	chr16:35507178-35507119	0		0	TGACTAGCCAACCAATGTTACAGACACTTTCATTCAAAGTAAATATGTCATTGTCTTCAC	28523	0	A_51_P514712	Parp14	NM_001039530	-1	chrna:-1--1	DATA	NA	NA	-1	0.159388	1.82179	2.29556	1.26006	4.56718	14.6474	13.404	13.5134	15.8957	16.1985	16.3572
30636	DATA	33314	392	79	ref|NM_025658|ens|ENSMUST00000025581|gb|AK008968|gb|AK003110	chr19:11232973-11234949	0		0	CTGTCAATTGCAGCAGGAGTGAACCTACAAAGCCATGATCATCAGCAGTCTAAGTGTGAA	30629	0	A_51_P294505	Ms4a4d	NM_025658	-1	chrna:-1--1	DATA	NA	NA	-1	0.209276	1.82816	3.08081	1.6852	8.87371	9.22837	7.698	7.46139	12.4496	10.855	10.3256
14504	DATA	15764	186	39	ref|XM_484397|ref|XM_988404|ref|XM_001001521|ref|XM_902438	chr14:73250838-73250779	0		0	GATTCCGAAAGTGGGTCATATGAAGCGAATTCTCCAGGGAATTAAAGAGCTTGAACGGAA	14460	0	A_52_P371922	Dgkh	XM_484397	-1	chrna:-1--1	DATA	NA	NA	-1	-0.12348	1.82852	1.87715	1.0266	3.69108	7.93975	8.19501	8.32527	10.3237	9.84703	9.92074
3604	DATA	4020	48	25	ref|NM_021319|gb|AB084140|gb|AF315578|gb|AF392055	chrUn_random:174550-174491	0		0	ATCACCTTGGCTGGTGACTTAGGTCTGACCTTCCTCCACAGGTCCCAGACTTGGAGTCCT	3545	0	A_52_P636427	Pglyrp2	NM_021319	-1	chrna:-1--1	DATA	NA	NA	-1	-0.482133	1.82917	1.94165	1.06149	3.79099	3.25576	2.60664	NaN	4.73418	5.03716	5.03281
24405	DATA	26502	312	67	ref|NM_080844|gb|AK050295|ens|ENSMUST00000028046|ens|ENSMUST00000064725	chr1:160964484-160964543	0		0	GGGAGAGTGGCTAATCCTTGTGTGAACTAAAATATTCTTAATCTTTGCACCTTTTCCTAC	24386	0	A_52_P409746	Serpinc1	NM_080844	-1	chrna:-1--1	DATA	NA	NA	-1	0.0731485	1.83173	1.80077	0.983094	3.47298	2.83492	2.85409	2.49312	4.50411	4.68025	4.40007
25846	DATA	28053	331	3	ref|NM_010344|ref|XM_904332|gb|BC056357|ens|ENSMUST00000033992	chr8:32465210-32465269	0		0	GGGAGGAACCGATCGAGTTTACGCCCAGCTTCTACAGATCTCTGTATTTTAATCAGGAAT	25846	0	A_52_P346738	Gsr	NM_010344	-1	chrna:-1--1	DATA	NA	NA	-1	0.103074	1.83367	2.08477	1.13694	4.08483	11.0915	12.0056	11.9395	13.7448	13.7084	13.8377
40324	DATA	43975	518	30	ref|NM_016676|gb|BC052735|gb|AK202554|ens|ENSMUST00000021001	chr12:3171138-3168338	0		0	CAAATATAAACATCGAAAAGGCGTTCCTCACATTAGCTGAAGACATCCTCCGAAAGACCC	40279	0	A_51_P357858	Rab10	NM_016676	-1	chrna:-1--1	DATA	NA	NA	-1	0.765507	1.83561	1.77637	0.967726	3.42496	11.8018	11.9497	12.1193	13.9106	13.6497	13.6395
9497	DATA	10328	122	43	ref|NM_020559|ref|XM_974610|gb|AK133283|ens|ENSMUST00000074082	chr9:105963643-105963584	0		0	AAGCTGCTGGTCACGTGGAAGCGAGTTGGGCTGGTTCTGAAGCCACATTCGTCAGCTGAA	9455	0	A_51_P128929	Alas1	NM_020559	-1	chrna:-1--1	DATA	NA	NA	-1	-0.240731	1.83643	1.80926	0.985205	3.5157	15.2487	15.1406	14.9564	17.1321	16.9153	16.726
7437	DATA	8130	96	55	ref|NM_148924|gb|BC060162|gb|BC056222|ens|ENSMUST00000023176	chr16:3421359-3421418	0		0	TGTTCTGAATGTGGAGAAAGCTTCTCTCGGAGCTCACGTCTTACAAGTCATCAAAGGACT	7408	0	A_52_P452494	Zfp263	NM_148924	-1	chrna:-1--1	DATA	NA	NA	-1	-0.307813	1.83807	2.01585	1.09672	3.9802	8.47787	8.38765	9.08773	10.4148	10.8623	10.7237
24571	DATA	26681	314	76	ref|NM_029688|gb|BC049957|gb|AK089976|ens|ENSMUST00000041500	chr2:151850353-151850412	0		0	ATGAACTATGTACTAGGAAGTAAAGGAAAACCCAGGTCACCATGGCTTCAGTGAGAGAAG	24562	0	A_51_P330125	Srxn1	NM_029688	-1	chrna:-1--1	DATA	NA	NA	-1	0.0766628	1.83908	1.9518	1.06129	3.82192	10.6912	11.3546	11.1173	12.8652	12.9394	13.2139
11755	DATA	12774	151	24	ref|NM_030682|gb|AK143721|gb|AY009154|ens|ENSMUST00000059349	chr5:64279746-64279687	0		0	CAAGCATGGACTTTTTTGGGCAAACCTAAGAGCATCCATTAATGTTAAGCTGGTTAACCA	11775	0	A_51_P495581	Tlr1	NM_030682	-1	chrna:-1--1	DATA	NA	NA	-1	-0.183017	1.84029	2.02545	1.10062	4.04765	10.9081	10.3696	10.2685	12.8526	12.4966	12.2734
26577	DATA	28858	340	43	gb|AK019700|riken|4930526G11	chr14:64147055-64146996	0		0	TGGGATTGGCTGTAGGATTTCCCTCTATTCTACTGTCCTGATCCTGTCTTCGCAGCACCT	26538	0	A_51_P178377	AK019700	AK019700	-1	chrna:-1--1	DATA	NA	NA	-1	0.118298	1.84068	2.09387	1.13755	4.30371	5.09035	5.52659	4.87651	7.71359	7.04321	7.01825
33247	DATA	36182	426	57	ref|NM_178892|gb|AK028529|gb|BC068173|ens|ENSMUST00000047906	chr3:65655900-65655959	0		0	TAGAGCTGTACAGATGTCTCAGTGAATCAGTCTGTTTAAGCACTTATCAGGGCTTCCACA	33220	0	A_51_P514961	Tiparp	NM_178892	-1	chrna:-1--1	DATA	NA	NA	-1	0.278584	1.84154	1.81382	0.984949	3.54901	11.247	11.1928	11.1569	13.2641	12.771	13.0031
39072	DATA	42532	501	32	ref|NM_177320|ens|ENSMUST00000021283|gb|AK089483|gb|AK171279	chr11:68575830-68576067	0		0	CGTGTTGCTGCAGGTTTACCAGACAGAGCTGACCTTTGTCACCGGGGAGAAGACCACAGA	39099	0	A_51_P173331	Pik3r5	NM_177320	-1	chrna:-1--1	DATA	NA	NA	-1	0.588607	1.84242	1.93191	1.04857	3.81125	7.75408	8.24878	8.16985	10.2646	9.90587	9.79794
22377	DATA	24307	286	82	ref|NM_017370|ens|ENSMUST00000074898|gb|AK150430|gb|AK150830	chr8:108175463-108175404	0		0	TGTGTACGTGAGGGCGACCGACCTGAAGGACTGGGTTCAGGAAACCATGGCCAAGAACTA	22373	0	A_51_P235945	Hp	NM_017370	-1	chrna:-1--1	DATA	NA	NA	-1	0.0312651	1.84264	3.2959	1.78868	8.41934	12.1487	10.2375	9.54791	14.9888	13.6609	13.1722
40448	DATA	44129	520	14	ref|NM_008358|ref|NM_133836|gb|AY219715|gb|AY219716	chr2:11663284-11669785	0		0	AAGTGGCCATCTCTACATCGGTCCTCTTGGTTGGTGCAGGGGTTGTGATGGCTTTCCTGG	40385	0	A_52_P55902	Il15ra	NM_008358	-1	chrna:-1--1	DATA	NA	NA	-1	0.795276	1.84266	2.68809	1.45881	7.06619	6.87285	5.95746	5.94104	9.9414	8.79285	8.10137
542	DATA	696	9	16	ref|NM_013599|gb|BC046991|gb|AK159292|ens|ENSMUST00000017881	chr2:164695457-164695516	0		0	TCTGGCGTGTGAGTTTCCAAAATGAGGTGAACAAGGTGGACCATGAGGTGAACCAGGTGG	549	0	A_51_P401797	Mmp9	NM_013599	-1	chrna:-1--1	DATA	NA	NA	-1	-0.891915	1.84322	2.75122	1.49261	7.15276	8.50031	9.81037	9.21095	10.9619	12.7956	12.0179
1449	DATA	1732	21	32	ref|NM_198600|gb|AK152550|gb|BC059846|ens|ENSMUST00000044081	chr13:66408934-66408875	0		0	GTGAAGCCTGTTGCTAAAGAATATTTATGAACACTGGTCCATAGCCTGTACTAATTTACA	1476	0	A_52_P380329	Pols	NM_198600	-1	chrna:-1--1	DATA	NA	NA	-1	-0.675691	1.84356	1.73851	0.943019	3.33244	9.88858	9.62261	9.67521	11.5562	11.5003	11.3455
17020	DATA	18469	218	24	gb|BC020137|gb|XM_898907|ens|ENSMUST00000027257|ref|XM_921847	chr1:38123998-38123163	0		0	ACGAGACAGTTACAGAAGTTTGGATAGAAGACCCTTATATTAGACAAACTCATCAGCTCT	16962	0	A_52_P203837	Mitd1	BC020137	-1	chrna:-1--1	DATA	NA	NA	-1	-0.0727982	1.84561	2.27232	1.2312	4.55232	8.75664	8.29411	7.46749	10.6126	10.4672	10.2554
190	DATA	243	3	73	ref|NM_009642|gb|AK152467|gb|AF102548|ens|ENSMUST00000030865	chr4:147071266-147071207	0		0	ACATTATCTACATTAGCATCTTCTACTCGAGTGTTGCCACTGGGGACACTGGCCGCTTCG	252	0	A_51_P271208	Agtrap	NM_009642	-1	chrna:-1--1	DATA	NA	NA	-1	-1.10171	1.84615	1.84744	1.0007	3.594	7.63406	7.86509	7.45333	9.68721	9.49305	9.31454
20993	DATA	22799	269	19	ref|NM_008987|ens|ENSMUST00000029421|gb|X83601|gb|BC022176	chr3:66326370-66326429	0		0	TTCGGTGCGTAATAGACGAATGAAGGAGAGACTTGAGATTGTCTTTGTTTATCTTGGCAA	21009	0	A_52_P26161	Ptx3	NM_008987	-1	chrna:-1--1	DATA	NA	NA	-1	0.00517248	1.8486	2.75976	1.4929	7.36266	6.57022	5.63867	5.35769	9.69412	8.02546	8.12629
36273	DATA	39502	465	62	ref|NM_019925|ens|ENSMUST00000021729|gb|AF083442|gb|AK089866	chr12:110377655-110377596	0		0	TCTTGTTGGACTTGTTAACTATCCAGTGTTTGACATGAAGGTGGAGAAGAGTTTCTGCTT	36328	0	A_51_P177340	Gpr132	NM_019925	-1	chrna:-1--1	DATA	NA	NA	-1	0.407168	1.85204	2.37915	1.28461	4.96891	2.42957	3.36496	2.10339	5.39884	5.0452	4.59133
29803	DATA	32404	382	19	gb|AK158308|gb|AK163580|riken|B230397G18|riken|F930102I21	chr8:70075020-70075079	0		0	AAACAACCCAAAACCTCTGTTAATATGATACATGTAATGACTTATTTTTTCATAAACATT	29738	0	A_52_P1053160	Pgls	AK158308	-1	chrna:-1--1	DATA	NA	NA	-1	0.188077	1.85276	1.88498	1.01739	3.64852	4.09627	4.25837	3.68728	5.98287	5.80851	5.90547
24250	DATA	26337	310	72	ref|NM_010878|gb|AK053155|gb|AF043259|ens|ENSMUST00000035050	chr9:100138000-100137983	0		0	AATTATATCTCGTCAAGCATTTGTCTTGATAGTGCTCGTACGAGTGACTGTTCCACAGCT	24236	0	A_51_P182662	Nck1	NM_010878	-1	chrna:-1--1	DATA	NA	NA	-1	0.0696946	1.85308	1.86629	1.00713	3.68668	10.9806	10.8038	10.8527	13.062	12.5772	12.5967
24649	DATA	26763	315	73	ref|NM_016676|gb|BC052735|gb|AK202554|ens|ENSMUST00000021001	chr12:3171158-3171099	0		0	TTTTGAGACTAGTGCAAAAGCAAATATAAACATCGAAAAGGCGTTCCTCACATTAGCTGA	24709	0	A_52_P262967	Rab10	NM_016676	-1	chrna:-1--1	DATA	NA	NA	-1	0.0783111	1.85364	1.82341	0.983691	3.53576	10.7812	10.8207	11.1159	12.8883	12.5528	12.7469
3794	DATA	4221	50	56	gb|BC031151|gb|XM_620286|ens|ENSMUST00000096130|ens|ENSMUST00000001113	chr6:3325898-3325839	0		0	AGAACTTTTCTGCCATTTAGATACCAACTTGGTACAGGGCAAGGAAGATCTGTTACTTCA	3765	0	A_51_P427383	Samd9l	BC031151	-1	chrna:-1--1	DATA	NA	NA	-1	-0.470745	1.85664	2.2137	1.19232	4.4005	9.1061	8.13456	8.06116	10.8091	10.678	10.4558
36302	DATA	39534	466	9	ref|NM_198861|ref|XM_974701|gb|BC053455|ens|ENSMUST00000057194	chr11:62686979-62686920	0		0	CTTCTTAAAGGCAGTAAGTTTCAGAATACCAAGTGTGGAAAATCCAGTTTAAGCTGCAGA	36232	0	A_52_P656800	BC046404	NM_198861	-1	chrna:-1--1	DATA	NA	NA	-1	0.408678	1.86061	2.11845	1.13858	4.33474	6.84185	6.73629	7.414	8.69378	9.35219	9.30151
1939	Mean	2268	27	58	ref|NM_007669|gb|AK170467|gb|AK007630|ens|ENSMUST00000023829	chr17:27293819-27293878	0		0	CTAAGGGAGCTCACAGGACACTGAGCAATGGCTGATCCTTTCTCAGTGTTGAATACCGTG	1994	0	A_51_P363947	Cdkn1a	NM_007669	-1	chrna:-1--1	Mean	NA	NA	-1	-0.613492	1.86264	1.98057	1.06332	3.94925	12.5672	12.9081	12.3739	14.4827	14.9119	14.3963
3731	DATA	4155	49	75	ref|NM_173184|gb|CB058792|gb|AB076565|ens|ENSMUST00000061923	chr8:82621284-82621225	0		0	TGCGAGTGGGGCTGTAGCAAGAGCCAAATTAGCAGCTTGTGCTAGGATCAGGGTTGAGCA	3800	0	A_51_P201581	Rln3	NM_173184	-1	chrna:-1--1	DATA	NA	NA	-1	-0.47446	1.86302	2.06946	1.11081	4.16059	3.35049	3.7356	4.09627	6.12069	5.58959	5.68046
10868	DATA	11812	139	82	gb|BC020137|gb|XM_898907|ens|ENSMUST00000027257|ref|XM_921847	chr1:38122335-38120964	0		0	CTATACATGACCGAGAAATTAGGTTCAACAATGGATGGATGATTAAAATAGGAAGGGCCC	10940	0	A_52_P203833	Mitd1	BC020137	-1	chrna:-1--1	DATA	NA	NA	-1	-0.203954	1.86732	2.00546	1.07398	3.99744	9.62772	9.02652	9.20361	11.5815	11.2205	11.0723
17751	DATA	19272	227	62	ref|NM_177036|ens|ENSMUST00000052605|gb|AK047942|gb|AK163794	chr7:17559509-17559450	0		0	CAAGGATCAGTGACGGCCACTTTGGACTCACGGCGTTTGATTGTAAGATGATAAACTGTA	17805	0	A_51_P467238	Ceacam19	NM_177036	-1	chrna:-1--1	DATA	NA	NA	-1	-0.0574573	1.87038	2.46301	1.31685	5.32596	6.72181	5.8702	5.40003	9.00707	8.09376	8.28023
26610	DATA	28894	340	79	ref|NM_008773|ens|ENSMUST00000037540|gb|L14751|gb|AK156185	chr7:97042828-97042818	0		0	TCAGGATACTCATCTTGCTGTCCCAAGAGTAGCAGGACTCCAAAGTCCCAATCATTTGTA	26603	0	A_51_P287635	P2ry2	NM_008773	-1	chrna:-1--1	DATA	NA	NA	-1	0.119027	1.87428	2.2366	1.19331	4.54142	8.02181	9.02396	8.96742	11.1839	10.7643	10.7748
28660	DATA	31154	367	44	ref|NM_028967|gb|AK171828|gb|AK016990|ens|ENSMUST00000045042	chr19:6067193-6067252	0		0	ACGGTGTGTGAGAACAGGACCCACTCCTGGATCAGAGCATGGTTCTTGGCACATGGGATG	28701	0	A_51_P165182	Batf2	NM_028967	-1	chrna:-1--1	DATA	NA	NA	-1	0.162877	1.87531	2.97348	1.58559	7.27104	12.0871	10.5116	10.1515	14.781	13.5555	13.3341
22402	DATA	24333	287	23	ref|NM_133990|gb|AK154675|gb|S80963|ens|ENSMUST00000033418	chrX:30928921-30928980	0		0	TAGAGGACAAAGACAAGGGGACAATGACCATCAATTCATCTAATCAGGAATTGTGATGGC	22422	0	A_51_P365189	Il13ra1	NM_133990	-1	chrna:-1--1	DATA	NA	NA	-1	0.0318623	1.87579	2.34125	1.24814	4.92879	9.09821	8.25012	7.99702	11.2609	10.5702	10.538
21608	DATA	23469	277	9	gb|M32070|tc|NP057424	chr15:102228196-102228137	0		0	ATGAGGGTGCTTCTGCTCAGCTTCTGCTTATCTTCTCATGCTGCTTTTCATTCAGCGGTG	21615	0	A_52_P26409	M32070	M32070	-1	chrna:-1--1	DATA	NA	NA	-1	0.0168758	1.87615	3.0391	1.61986	11.1307	2.88051	NaN	2.96144	7.58595	5.10598	5.46383
2539	DATA	2903	35	13	gb|BI692008|tc|TC1452049|nap|NAP027265-1|nap|NAP063045-1	chr8:093110072-093110131	0		0	CCAGATCGGAGATGTGGGTACCCAGTGCTTAGCTGCCATCTTGCCAAAACTTCCAGAACT	2550	0	A_52_P382107	BI692008	BI692008	-1	chrna:-1--1	DATA	NA	NA	-1	-0.555995	1.8785	2.50925	1.33577	6.02723	6.50559	5.65672	5.88658	9.31952	8.39577	7.86136
15928	DATA	17300	204	45	ref|NM_007754|gb|D85391|gb|AK137737|ens|ENSMUST00000021201	chr11:76863882-76863823	0		0	TCATGATGAATATGAAGATGAAATTCGCATGATGTCAACTGGCTCTAAGAAGTCCCTCCT	15888	0	A_52_P359965	Cpd	NM_007754	-1	chrna:-1--1	DATA	NA	NA	-1	-0.0947499	1.8822	2.00598	1.06576	4.11098	9.47363	9.47001	9.33002	11.8661	11.1516	11.2739
30473	DATA	33136	390	71	ref|NM_022028|ref|XM_001000965|gb|AK034983|ens|ENSMUST00000021467	chr12:67907288-67907229	0		0	GTACCAGGGAATGCTGAAGTTGCTCTTCATGAAGGAACTGGAGCAGATTGTGAAGTTGTA	30461	0	A_52_P652094	Sav1	NM_022028	-1	chrna:-1--1	DATA	NA	NA	-1	0.20503	1.8836	1.93277	1.02611	3.82161	9.64294	9.34651	9.20972	11.5956	11.2536	11.1483
21732	DATA	23602	278	57	gb|AK016920|gb|AK006425|ens|ENSMUST00000080123|riken|1700027I20	chr12:53492896-53492955	0		0	AGGGTATGTCTGTAATACCACTCCAGCCATCCCATGTGTTTTTAAAGTCTGCTTCAAACA	21706	0	A_51_P288903	Aldoa-ps1	AK016920	-1	chrna:-1--1	DATA	NA	NA	-1	0.019416	1.88507	2.10297	1.11559	4.23918	3.87165	3.28464	3.12821	5.84148	5.418	5.33393
37012	DATA	40293	475	3	ref|NM_007807|gb|U43384|gb|AK171526|gb|AK152257	chrX:7877709-7875782	0		0	AAACTCAAAAAGATCTACTTCTACTGGCTGTGCAGGGACACGCATGCCTTTGAGTGGTTT	37013	0	A_51_P330331	Cybb	NM_007807	-1	chrna:-1--1	DATA	NA	NA	-1	0.447711	1.88734	1.91667	1.01554	3.74378	10.5094	10.1185	10.6406	12.4966	12.2544	12.2676
9553	DATA	10389	123	19	gb|BC013672|gb|XM_898199|ref|XM_358375|ref|XM_908894	chr8:60446430-60446489	0		0	GTCTTACTCAAACAATCATACATGATGAGATGGAATGAATAAGCAAATAGAGTTGCCATC	9570	0	A_51_P234274	BC013672	BC013672	-1	chrna:-1--1	DATA	NA	NA	-1	-0.239173	1.89001	2.72211	1.44026	5.53852	7.17256	5.73993	5.1696	8.75783	8.8696	8.62098
3197	DATA	3594	43	24	ref|NM_133219|ref|NM_023887|ref|NM_008105|gb|BC094572	chr13:40399070-40399129	0		0	CAGATGATGTAGCAAGCCTTAGGATGGTTCATGATCAGTAGGAAGCAAATTCTAAGACCT	3218	0	A_52_P363216	Gcnt2	NM_133219	-1	chrna:-1--1	DATA	NA	NA	-1	-0.506173	1.89028	2.06492	1.09239	4.11717	5.51986	5.4556	4.82064	7.47886	7.414	7.098
17844	DATA	19378	228	83	ref|NM_021604|gb|BC064021|gb|AK147577|ens|ENSMUST00000075787	chr4:155154926-155154867	0		0	TGATCCGAGGCTAGAGGGAGCTGCATGGTATCTTGTTACTAACTCAGTATGTGTCAATGT	17841	0	A_51_P292276	Agrin	NM_021604	-1	chrna:-1--1	DATA	NA	NA	-1	-0.0557055	1.89283	1.88224	0.994405	3.6648	11.284	11.2621	10.8678	13.1148	13.072	12.8739
37128	DATA	40415	476	40	ref|NM_008880|ens|ENSMUST00000034932|gb|BC002012|gb|AF015790	chr9:91931835-91931894	0		0	CAATGAAAGAGGACAGAGAAGATCTGAAGTCTACACAAGGAGATCATATGATTGAGAGAC	37083	0	A_51_P251022	Plscr2	NM_008880	-1	chrna:-1--1	DATA	NA	NA	-1	0.454243	1.89404	2.28069	1.20414	4.74661	3.73163	2.70421	3.41004	5.16584	5.7046	5.8175
23005	DATA	24989	294	84	ref|NM_029688|gb|BC049957|gb|AK089976|ens|ENSMUST00000041500	chr2:151850306-151850365	0		0	GGACTTGGAGACAAGGACTCTCATTTTAATCTTTATGATAGCACTATATGAACTATGTAC	23003	0	A_52_P593200	Srxn1	NM_029688	-1	chrna:-1--1	DATA	NA	NA	-1	0.0445989	1.89526	2.03277	1.07255	4.07421	10.9933	11.5471	11.5212	13.215	13.2668	13.6781
3081	DATA	3471	41	71	ref|NM_011113|gb|BC010309|gb|AK154141|ens|ENSMUST00000002284	chr7:21263487-21263546	0		0	CCCTCGTGTTGTCTTCTTTGGACCTCAGTTTTTCCATGAACCAGAAGAGAATTGGAACAA	3147	0	A_52_P681310	Plaur	NM_011113	-1	chrna:-1--1	DATA	NA	NA	-1	-0.513472	1.89527	1.77606	0.937099	3.42796	13.8228	13.769	13.616	15.6612	15.4402	15.4347
7334	DATA	8019	95	29	gb|AK048708|gb|AK170314|gb|AK141037|ens|ENSMUST00000098838	chr8:30617095-30617036	0		0	TTTCTGTGTGAACGGAGGCGAGTGCTTCATGGTGAAGGACCTGTCAAACCCCTCAAGATA	7359	0	A_52_P369769	Nrg1	AK048708	-1	chrna:-1--1	DATA	NA	NA	-1	-0.311538	1.89599	3.87337	2.04293	21.7235	3.61852	1.58347	NaN	8.5456	5.20453	5.63385
2	Mean	2	1	2			66	Structural	0		1	1	DarkCorner	DarkCorner	DarkCorner	-1	chrna:-1--1	Mean	NA	NA	-1	-2.12201	1.89674	2.70645	1.4269	7.24312	2.81179	3.02108	3.69698	6.91374	NaN	NaN
11775	DATA	12797	151	47	gb|AK134736|riken|4932415E17|riken|6330543G03|tc|TC1477740	chr11:76861227-76861168	0		0	TTGTGCTCATAGGGTTTGGTAAGATGATCTCAAGTAACTACACCAGCTTTGGTGTAGCAG	11815	0	A_52_P183752	Cpd	AK134736	-1	chrna:-1--1	DATA	NA	NA	-1	-0.182623	1.89749	1.76868	0.932112	3.4183	12.4472	12.3637	12.3485	14.3182	14.1247	14.0225
9970	DATA	10841	128	46	ref|NM_178045|gb|AK160584|gb|AK164357|ens|ENSMUST00000035842	chr6:116666654-116666595	0		0	GATATCCAGAATCCTGCATGGGCCCTGTGAGAAAATTGTCAAGATCTTCTTGATGGAAGC	9934	0	A_52_P157150	Rassf4	NM_178045	-1	chrna:-1--1	DATA	NA	NA	-1	-0.227974	1.89751	2.17773	1.14768	4.32807	12.8801	11.8345	12.2362	14.5393	14.536	14.4087
20669	DATA	22450	265	10	ref|NM_008655|gb|BC023815|gb|AK010420|ens|ENSMUST00000015456	chr10:80721228-80721287	0		0	CTATATCTCTCTAGAGGAACGCTGAGACCCACTCCAAACATCTAAAGCAACTGTCGAGTT	20677	0	A_52_P1197913	Gadd45b	NM_008655	-1	chrna:-1--1	DATA	NA	NA	-1	-0.0012648	1.89877	1.9086	1.00518	3.70984	12.6906	12.1336	12.3768	14.2432	14.3195	14.3641
25211	DATA	27365	322	80	ref|NM_145226|gb|AB067534|gb|BC115879|ens|ENSMUST00000044833	chr5:119991003-119990944	0		0	GTAATGCAGGAGAGTTCTCTACCTGCTTCACAGAGCTGCAGAGGGACTTCATTACCTCCC	25205	0	A_52_P516296	Oas3	NM_145226	-1	chrna:-1--1	DATA	NA	NA	-1	0.0898884	1.89996	1.94857	1.02558	3.82104	7.4355	7.35624	7.88617	9.57383	9.33997	9.6098
15649	DATA	17001	201	1	gb|AK087577|riken|E230013H22|tc|TC1518749|nap|NAP010419-001	chr4:125786207-125786148	0		0	TTTTTAGAGTAATGTTTTGCCAGGAAGTTTAACTGACATCTCTGCATAATTTTGACTGGG	15648	0	A_52_P556266	Eif2c3	AK087577	-1	chrna:-1--1	DATA	NA	NA	-1	-0.10002	1.9001	2.10235	1.10644	4.24227	4.50527	4.81094	5.25964	7.2432	6.7248	6.91489
5953	Mean	6522	77	62	ref|NM_008360|gb|BC024384|gb|U66244|ens|ENSMUST00000059081	chr9:50557947-50560075	0		0	TGAAGGATAGTAAAATGTCTACCCTCTCCTGTAAGAACAAGATCATTTCCTTTGAGGAAA	6008	0	A_51_P153565	Il18	NM_008360	-1	chrna:-1--1	Mean	NA	NA	-1	-0.365425	1.90057	2.15818	1.13554	4.60696	9.5964	9.3466	9.25215	12.0462	11.5361	11.0874
33747	DATA	36736	433	16	ref|NM_138628|gb|AF422245|gb|AK137442|ens|ENSMUST00000037964	chr10:17568650-17568709	0		0	ATAGTTCCTTGTGTTCAAACTTGGCTGTACTAATCATAACAACTCATAAGATCTGAAAGC	33760	0	A_51_P315391	Txlnb	NM_138628	-1	chrna:-1--1	DATA	NA	NA	-1	0.294798	1.90267	2.64327	1.38925	5.43729	4.95037	3.40028	3.30687	6.66192	6.66077	6.26465
693	DATA	875	11	25	ref|NM_013632|ref|XM_972632|ens|ENSMUST00000048615|gb|CT010254	chr14:46284201-46284441	0		0	ATGCTGTGTGATGATGCAAGGCCGGTTCCATATGTATGAAGGATACTCACTGTCAAAGGT	710	0	A_51_P488888	Pnp	NM_013632	-1	chrna:-1--1	DATA	NA	NA	-1	-0.837168	1.90364	2.50224	1.31445	5.63578	13.4444	12.6961	12.268	15.9219	15.1839	14.8094
26433	DATA	28700	338	55	ref|NM_008466|ens|ENSMUST00000022496|gb|AK049373|riken|C330037N10	chr14:56231732-56231673	0		0	GTGAAACCCTTAAAGTCACAACCTTCTTGATAGTGTGAATTGTCCCCTTCCAGTTACTTC	26403	0	A_52_P680710	Kpna3	NM_008466	-1	chrna:-1--1	DATA	NA	NA	-1	0.11515	1.90366	1.76729	0.928363	3.40999	11.2777	11.4365	11.3763	13.0276	13.2769	13.0879
16666	DATA	18097	213	77	ref|NM_010751|gb|BC034860|gb|U20614|ens|ENSMUST00000001184	chr6:86725902-86725843	0		0	CCTTGCACGCAAACCTCATGTACCACCTTGACCAATAGCAGCTCTGTCCACTTTGCAGAA	16737	0	A_51_P388607	Mxd1	NM_010751	-1	chrna:-1--1	DATA	NA	NA	-1	-0.0800054	1.90556	2.36155	1.2393	5.51717	5.34861	5.40699	5.12997	8.37922	7.5508	7.04021
2010	DATA	2343	28	48	ref|NM_010437|gb|AK147244|gb|Y15907|ens|ENSMUST00000015645	chr10:13853655-13853714	0		0	TGGATTGCTTTTCTATGTGACGCATGGATTTAACTGTTGCGAAACTAGAACGGAAATGTC	1975	0	A_51_P443754	Hivep2	NM_010437	-1	chrna:-1--1	DATA	NA	NA	-1	-0.605038	1.90648	1.87269	0.982276	3.66996	7.07146	6.91033	7.22059	9.15901	8.8061	8.85533
15922	DATA	17293	204	38	ref|NM_013825|gb|U19271|tc|NP379271|tc|TC1555760	chr2:60222913-60222854	0		0	CAGTTTTCCTAAAATATTTTTCTTGAGGCCTCTTTTAACTATCACTAGGAGTTGTCTCTC	15875	0	A_51_P407351	Ly75	NM_013825	-1	chrna:-1--1	DATA	NA	NA	-1	-0.0948761	1.90656	1.75621	0.921141	3.3743	6.53115	6.37198	6.59758	8.34354	8.18936	8.23644
38164	DATA	41537	489	57	ref|XM_905096|nap|NAP017963-001	chr11:58269840-58269899	0		0	TGTTCGGACCAAAATTGACAGTGATTTGTGGAATGAGAAGAAAGCTAAACCCAGTTCCTA	38215	0	A_52_P164821	LOC631323	XM_905096	-1	chrna:-1--1	DATA	NA	NA	-1	0.5188	1.90669	3.70261	1.9419	8.70028	6.5988	3.91491	3.33165	9.21553	7.89807	7.8396
21173	DATA	22997	271	47	ref|NM_013632|gb|AK008143|gb|XM_992906|ens|ENSMUST00000048615	chr14:46284221-46284461	0		0	GCCGGTTCCATATGTATGAAGGATACTCACTGTCAAAGGTGACATTCCCAGTGAGAGTTT	21216	0	A_51_P488890	Pnp	NM_013632	-1	chrna:-1--1	DATA	NA	NA	-1	0.00840521	1.90688	2.50103	1.31158	5.70795	13.2846	12.4932	12.2143	15.8308	14.9936	14.6708
12049	DATA	13095	155	5	ref|NM_178682|gb|AK129100|gb|BC040401|ens|ENSMUST00000068519	chr12:78842710-78842769	0		0	GGCATTTCAATGTACATTCTTCAAGCACTCCATTTGCAAAGAGAACTTAAAGTCATACTG	12052	0	A_52_P556111	4933426M11Rik	NM_178682	-1	chrna:-1--1	DATA	NA	NA	-1	-0.176394	1.90692	2.28562	1.19859	4.60585	9.61509	8.84358	10.062	11.7121	11.8066	11.8589
1384	Mean	1660	20	45	gb|Z11886	chr2:26466621-26466563	0		0	GGCACTAGGGGAAAAACATATCTGTTCCAAGAAAATAAACTAGTTCTCAGAGCCTTGATT	1347	0	A_51_P508510	Notch1	Z11886	-1	chrna:-1--1	Mean	NA	NA	-1	-0.6863	1.90737	2.09927	1.10061	4.33962	8.55969	8.05111	8.30686	10.8267	10.1197	10.269
3353	DATA	3755	45	15	ref|XM_136331|ref|XM_619701|ref|XM_994254|ref|XM_917721	chr1:173443542-173443483	0		0	GATAAGCTTAGACTTGTCTGCTTTGAACTGAGCTCCAGTTTGGATATGTGGCAGCTGAGA	3366	0	A_52_P326187	LOC240921	XM_136331	-1	chrna:-1--1	DATA	NA	NA	-1	-0.496223	1.90875	3.01208	1.57804	6.8247	9.48034	8.00975	7.21525	11.739	11.3637	10.6389
5631	DATA	6178	73	58	ref|NM_033563|gb|AK149362|gb|AF327568|ens|ENSMUST00000055001	chr1:64319491-64319432	0		0	GAGGGGGAGGGGCTGACACATGCCCTGAAAACAAGAAGAGGGTCCATCGCTGTCAGTTTA	5679	0	A_51_P405280	Klf7	NM_033563	-1	chrna:-1--1	DATA	NA	NA	-1	-0.379254	1.90998	2.02395	1.05967	4.09121	10.0785	10.5328	10.4204	12.7107	12.175	12.218
3283	Mean	3684	44	29	ref|NM_009778|gb|BC043338|gb|K02782|ens|ENSMUST00000024988	chr17:55414626-55414567	0		0	ATTCACAGAATCTATGGTGGTTTATGGTTGTCCCAACTGACTACAGCCCAGCCCTCTAAT	3229	0	A_51_P110301	C3	NM_009778	-1	chrna:-1--1	Mean	NA	NA	-1	-0.500468	1.90999	3.08682	1.61614	7.33028	14.8037	13.2857	12.5059	17.3847	16.2657	16.2053
39873	DATA	43441	512	6	ref|NM_008445|gb|AK147572|ens|ENSMUST00000091999|ens|ENSMUST00000020999	chr12:3322373-3322432	0		0	CTTACTTCTTAGTTACATCTTGGGGGAGGGGGCACTATTTTGTTGAAAAATCAATCCATT	39799	0	A_51_P449507	Kif3c	NM_008445	-1	chrna:-1--1	DATA	NA	NA	-1	0.686448	1.91135	2.08416	1.09041	4.28698	8.32122	8.65907	8.78884	10.9812	10.2777	10.7627
20289	DATA	22025	260	10	ref|NM_011562|gb|M87321|ens|ENSMUST00000035075|ens|ENSMUST00000074412	chr9:110638511-110638452	0		0	GATGGACCAGGACCTCAAAGCATCCAGGACTCCGTGTCAAACGCCGTCTGTGACGACCAC	20214	0	A_52_P23716	Tdgf1	NM_011562	-1	chrna:-1--1	DATA	NA	NA	-1	-0.00857995	1.91192	2.6102	1.36523	6.90906	3.64963	NaN	NaN	7.35287	6.23448	5.59403
2536	DATA	2899	35	9	gb|BC004022|ens|ENSMUST00000098530|ens|ENSMUST00000080846|ens|ENSMUST00000034074	chr8:85435011-85434952	0		0	TATATAGAAAAAGGAGGGAAATGTTTTATGTATACAAAAGTCTGGGGTTTCAAAGCCAGC	2543	0	A_51_P310773	BC004022	BC004022	-1	chrna:-1--1	DATA	NA	NA	-1	-0.556269	1.91651	2.44572	1.27614	5.79899	10.1426	9.50199	9.78147	13.0318	11.7478	11.9837
38613	DATA	42024	495	34	ref|NM_139311|gb|AY050217|gb|AK143814|ens|ENSMUST00000044730	chr11:97791340-97791399	0		0	AGAGAAAAAGAGAGAGATGGTTAGTCTGTTTAACCTGTCTGTCTATCTGTCATTTCTTCC	38643	0	A_51_P243596	Mllt6	NM_139311	-1	chrna:-1--1	DATA	NA	NA	-1	0.55088	1.91729	2.0447	1.06645	4.11827	5.52255	5.27605	4.94489	7.59079	7.0894	7.1974
6379	DATA	6978	83	8	ref|NM_029758|ens|ENSMUST00000069005|gb|AK048902|gb|BC052465	chr12:12438672-12438731	0		0	GGCATTTCTCAAGTGTTTTAGATATTAATAACTAACATTGGGATTTTACTTTGCCAGCCC	6385	0	A_51_P253883	D12Ertd553e	NM_029758	-1	chrna:-1--1	DATA	NA	NA	-1	-0.347612	1.91819	2.50684	1.30687	5.15675	9.98323	8.38678	9.16887	11.5658	11.6736	11.82
11145	DATA	12113	143	43	ref|NM_175090|gb|BC065147|gb|AK046835|ens|ENSMUST00000084526	chr4:61824646-61824705	0		0	CTTCCGAGTAGAAATAGTCTGCTGCAAATCCTAAACTTAAGATCCCTGCGCTAGGTTGCT	11186	0	A_51_P454765	Slc31a1	NM_175090	-1	chrna:-1--1	DATA	NA	NA	-1	-0.197119	1.91867	2.00077	1.04279	4.07463	9.40913	9.24449	9.37653	11.7314	11.2065	11.0946
16718	DATA	18151	214	46	ref|NM_175256|ens|ENSMUST00000038392|gb|AK020573|gb|BC076596	chr16:33441835-33441894	0		0	CAAAGTGACACATTTGCTTACAATGTATTAGTTTTACTTTCCCAAGCAAGTATGAATCGG	16680	0	A_52_P649561	Heg1	NM_175256	-1	chrna:-1--1	DATA	NA	NA	-1	-0.0791402	1.92408	2.2804	1.18519	4.74039	2.48726	3.08013	3.4994	4.98384	5.61151	5.31264
31575	DATA	34360	405	20	ref|NM_008990|gb|BC059941|gb|D26107|ens|ENSMUST00000075447	chr7:17399553-17399494	0		0	CCAAAGGAATCGGACCTTGCACTTGTCCTCAGGCAATAGAATCCAACAGATATGCAAGAA	31589	0	A_51_P475858	Pvrl2	NM_008990	-1	chrna:-1--1	DATA	NA	NA	-1	0.232348	1.9244	2.07573	1.07864	4.23621	4.2286	4.7577	4.43352	6.43752	6.905	6.3045
16372	DATA	17777	210	12	ref|NM_008236|gb|AK053792|ens|ENSMUST00000030782|riken|E130308L17	chr4:151149742-151149889	0		0	TGCGACCCTGTACTCCTCTGCAGCACCTGGGCCTTTGAATAGCTACCTCGAGGGTTACCG	16303	0	A_51_P303308	Hes2	NM_008236	-1	chrna:-1--1	DATA	NA	NA	-1	-0.085873	1.92512	2.00222	1.04005	4.08497	5.82183	5.88971	5.88694	7.69166	7.64853	8.26494
2080	DATA	2420	29	40	ref|NM_133819|gb|AK170862|gb|AK167565|gb|AK082957	chr1:133037736-133037795	0		0	AGAGAAAAAATGTTTAATAGACTGAGGATCGAGTCAAAGGACTTACTGTTGTACAGCAAT	2116	0	A_52_P116372	Ppp1r15b	NM_133819	-1	chrna:-1--1	DATA	NA	NA	-1	-0.598263	1.93214	2.0513	1.06167	4.0592	7.50826	7.49967	6.84979	9.37794	9.25923	9.37444
38451	DATA	41844	493	24	ref|NM_008207|ens|ENSMUST00000066488|gb|L22338|tc|NP052268	chr17:34110796-34110737	0		0	TGAAGAAGAGAGGCTCTAGGACAGGACCCAGGGACAATGTAAATAGTTTACAGCTCAAGG	38472	0	A_52_P189812	H2-T24	NM_008207	-1	chrna:-1--1	DATA	NA	NA	-1	0.538671	1.93215	2.10488	1.0894	4.28527	5.4087	4.99021	4.77777	7.41021	7.23496	6.84616
3016	DATA	3404	41	4	ens|ENSMUST00000016703|gb|AK011431|gb|AK151658|gb|AK151869	chr11:116131260-116131201	0		0	GCTTGGTAGAAAAGGCTAAAGTACAGAAAGCATTTGAACATCCAATACACTCTAAAAATG	3018	0	A_52_P217875	ENSMUST00000016703	ENSMUST00000016703	-1	chrna:-1--1	DATA	NA	NA	-1	-0.518466	1.93268	1.99219	1.03079	3.94467	6.85547	6.92965	7.37835	9.23368	9.00591	8.90046
20831	DATA	22630	267	20	ref|NM_008088|gb|AK017394|gb|AF133184|gb|AK076926	chr11:67764954-67765013	0		0	CAGAGAGCTATGGGTCAGAGAGCACAAAACAGGCAACATCCGCCCAGTGGACATGGAGAT	20848	0	A_52_P622539	Gas7	NM_008088	-1	chrna:-1--1	DATA	NA	NA	-1	0.00186562	1.93415	2.26124	1.16911	4.61804	7.58362	6.9319	6.54126	9.53132	9.14743	9.16174
21907	DATA	23792	280	77	gb|AK140020|ens|ENSMUST00000067970|ens|ENSMUST00000059942|ref|XM_001052089	chr4:53663642-53663701	0		0	AGAACTCTGAGGAACTACTAGAATTTGCAACAAGGTCATTAGATATTAAAGAACCGGAAG	21899	0	A_52_P367294	Fsd1l	AK140020	-1	chrna:-1--1	DATA	NA	NA	-1	0.0223695	1.93538	1.82906	0.945067	3.55831	5.15958	4.94143	5.0686	6.86181	6.75397	7.04101
9743	DATA	10592	125	52	ref|NM_199146|ens|ENSMUST00000033211|gb|AK164938|gb|BC056631	chr7:100528739-100528680	0		0	ATGTAACGTTTCAGCCTAAATGTGGCTACTGGGTTATAGGGATGAAGAATTCATCTGTAT	9786	0	A_52_P199633	AI451617	NM_199146	-1	chrna:-1--1	DATA	NA	NA	-1	-0.233986	1.93634	2.38698	1.23273	4.92067	10.6296	9.60153	9.45379	12.5449	12.1683	12.1327
2872	DATA	3253	39	23	nap|NAP007796-001	chr19:34289812-34289871	0		0	TGAGAAAAGCATGAGCCTTCCTGCCAAGGATTGCTGACAAGCTGCTCTTGATTGTTTCTT	2892	0	A_52_P653054	NAP007796-001	NAP007796-001	-1	chrna:-1--1	DATA	NA	NA	-1	-0.529743	1.94239	3.25504	1.67579	7.33864	12.6794	11.2934	9.89587	14.4928	14.9653	14.1757
7228	DATA	7902	93	82	gb|BC009088|gb|AK075815|gb|M80206|gb|AK157513	chr7:17406949-17406891	0		0	CAAGGTCTCATGCTACCTCCACACGAGTCACCTAAGGACGACATGGAGTCCCATCTGGAT	7301	0	A_52_P188678	Pvrl2	BC009088	-1	chrna:-1--1	DATA	NA	NA	-1	-0.315734	1.94326	1.86205	0.958212	3.64563	9.20694	9.42239	9.29103	11.2015	11.3235	10.9815
38854	DATA	42286	498	41	ref|NM_031167|ref|NM_001039701|gb|AK154601|gb|AK171037	chr2:24357916-24357975	0		0	TTTCTTGACCATTCATTTTATCACTTCTAACCTTGAAACATGTGGAAGTAGCTATGTTCC	38813	0	A_52_P431159	Il1rn	NM_031167	-1	chrna:-1--1	DATA	NA	NA	-1	0.569309	1.94349	2.40579	1.23787	4.98872	11.9612	13.1934	13.0296	15.3227	15.0497	15.0292
10239	DATA	11134	131	84	ref|NM_172722|ens|ENSMUST00000042163|gb|AK049325|gb|AK149758	chr5:120674031-120674090	0		0	CCAGAACTTCCTCACAAATGCATGAAGGACTTTGATCGTGAATTAATTTTTGAGGTATTA	10313	0	A_51_P272563	C330023M02Rik	NM_172722	-1	chrna:-1--1	DATA	NA	NA	-1	-0.22049	1.94537	1.78564	0.917891	3.45037	10.9333	10.9996	11.0956	12.903	12.7936	12.6887
29279	DATA	31829	375	39	ref|NM_145478|gb|BC017621|gb|AK168014|ens|ENSMUST00000042818	chr15:88947531-88947590	0		0	CTCCGCACGCAACCTAAGCGTGCCACCACGGTCTCTTATTTATGGTGTGATCACCCTGGA	29313	0	A_51_P189746	Pim3	NM_145478	-1	chrna:-1--1	DATA	NA	NA	-1	0.175847	1.94545	2.13649	1.0982	4.53087	9.08426	9.27	9.11576	11.7864	10.9602	11.1329
28554	DATA	31043	366	18	ref|NM_008466|gb|BC026885|ens|ENSMUST00000053719|ens|ENSMUST00000022496	chr14:56250867-56250808	0		0	AGATTATGTCATATCACTGGGAGTTGTCAAACCTCTTCTGTCCTTCATCAATCCCTCCAT	28494	0	A_52_P144858	Kpna3	NM_008466	-1	chrna:-1--1	DATA	NA	NA	-1	0.160812	1.94769	2.20652	1.13289	4.65989	8.0336	8.41083	8.65795	10.9659	10.5855	10.1706
21876	DATA	23756	280	41	ref|NM_183262|gb|AK006778|gb|BC047277|ens|ENSMUST00000082067	chr2:129552037-129568632	0		0	TCACATGTGCTGCTTAAACTCCAGGGCTGAACGTCTTGGGTGTTTTTAAACTAGGTCGAT	21835	0	A_51_P372602	Stk35	NM_183262	-1	chrna:-1--1	DATA	NA	NA	-1	0.0217096	1.94868	1.8821	0.965832	3.66448	6.56982	6.89882	6.95048	8.73582	8.6093	8.72031
3549	DATA	3962	47	52	gb|XM_283903|ens|ENSMUST00000046924|ref|XM_990687|ref|XM_974847	chr3:108792317-108792258	0		0	GCTCTGGCTAAGGTAATTTTATGTTGCAATGCTTGAATATTTGGATTGGAAAGTTTGGAA	3595	0	A_51_P196629	B430201A12Rik	XM_283903	-1	chrna:-1--1	DATA	NA	NA	-1	-0.484666	1.94899	2.11471	1.08503	4.22855	11.6994	11.3262	12.1372	13.7773	13.977	13.7527
3290	DATA	3691	44	36	ref|NM_024450|ref|XM_001005022|gb|AK136277|ens|ENSMUST00000026220	chr19:44136086-44136145	0		0	TTCAGGGTAGGTGTCTCAAGCCAAATCCAACCAGCTCTTCCTGGATGTTCTCTGTTAATT	3243	0	A_51_P446045	Scd3	NM_024450	-1	chrna:-1--1	DATA	NA	NA	-1	-0.500148	1.9498	1.78821	0.917124	3.44509	2.74075	2.97771	NaN	NaN	4.63471	4.63875
33526	DATA	36487	430	22	ref|NM_008194|gb|AK169424|gb|U48403|gb|AK169525	chrX:81097745-81091032	0		0	TGATGAAGTCAATTGGTTGGGTTACAACTCAGTCTCCAGAAAGTGGTATCCCATAAATAA	33463	0	A_51_P297671	Gyk	NM_008194	-1	chrna:-1--1	DATA	NA	NA	-1	0.287392	1.94986	2.26796	1.16314	4.59853	7.4888	8.54786	8.32736	10.3672	10.3807	10.42
39916	DATA	43491	512	56	ref|NM_010747|gb|BC031547|gb|AK028112|ens|ENSMUST00000041377	chr4:3716905-3716964	0		0	TGTGATGAGCGCACTGTCACAGGGATATCGAATGCCACGCATGGAGAACTGCCCAGATGA	39890	0	A_52_P34823	Lyn	NM_010747	-1	chrna:-1--1	DATA	NA	NA	-1	0.691681	1.95083	1.98231	1.01613	3.99084	11.0348	10.7812	10.8727	13.1961	12.7475	12.6919
39306	DATA	42789	504	34	gb|XM_898199|ens|ENSMUST00000093485|ens|ENSMUST00000070631|ref|XM_358375	chr8:60363755-60363814	0		0	TTGGATATGTTTGAATCTTGGAGTCTGAATTTACTTCACCTTTCTGACTTAAGTGATGAG	39256	0	A_51_P197910	BC013672	XM_898199	-1	chrna:-1--1	DATA	NA	NA	-1	0.61519	1.95114	2.25747	1.157	4.7179	6.46114	5.60143	5.91728	8.3289	8.53958	7.88379
33262	DATA	36198	426	73	ref|NM_027514|ens|ENSMUST00000043517|gb|AK165873|gb|AK080753	chr7:17586741-17586682	0		0	CTTTTTCTTCCCAGACACTATTCTGACTTACGTCTCCATTACAAACATTTTATTGAACTA	33249	0	A_52_P628590	Pvr	NM_027514	-1	chrna:-1--1	DATA	NA	NA	-1	0.279255	1.95136	1.92118	0.984533	3.75078	8.17116	8.49933	8.66052	10.3453	10.3663	10.3829
7313	DATA	7996	95	6	ref|NM_010723|ens|ENSMUST00000029933|gb|AF074600|gb|AF102817	chr3:144086890-144082241	0		0	TCATCAATGGCCATTTGAATTCACTTCAGAGCAATCCACTACTGCCAGACCAGAAGGTCT	7317	0	A_52_P153864	Lmo4	NM_010723	-1	chrna:-1--1	DATA	NA	NA	-1	-0.312262	1.95278	2.0573	1.05352	4.17645	9.40182	8.96413	9.01576	11.4861	10.9281	11.1394
2710	DATA	3086	37	26	gb|AK028004|riken|1190003C09|tc|TC1536224|nap|NAP090445-1	chr19:10131260-10131319	0		0	AGACTTAGTTGTTACATTGTTTAGGTAGCTTTTCTTGTGATCATCTTCTCTGTGTAACTG	2732	0	A_51_P462533	AK028004	AK028004	-1	chrna:-1--1	DATA	NA	NA	-1	-0.542683	1.95308	3.08105	1.57754	8.13331	NaN	1.74164	NaN	6.63588	5.26198	5.16362
31601	DATA	34390	405	50	ref|NM_133721|gb|AJ344342|gb|BC049939|ens|ENSMUST00000044165	chr9:118578986-118579045	0		0	TACCTTCAGCTTTGTGTAGCCAAAAAAGCCATGAGTCTAAGCTGGTCCTAGGAGTCAAAC	31643	0	A_51_P382970	Itga9	NM_133721	-1	chrna:-1--1	DATA	NA	NA	-1	0.232924	1.9571	1.80838	0.924007	3.51391	6.9701	6.98042	7.01455	8.95947	8.68896	8.74177
33100	DATA	36025	424	70	ref|NM_010479|gb|BC054782|gb|AK160912|gb|M12571	chr17:33067000-33066941	0		0	TAGTTTGTCCTGCAATCAAGTCCTAGACTTAGGGAAACTAAACTGTCTTTCAGTTACTTT	33086	0	A_51_P117952	Hspa1a	NM_010479	-1	chrna:-1--1	DATA	NA	NA	-1	0.273967	1.95755	2.19827	1.12297	4.55844	11.1114	10.5348	10.4101	12.6448	13.2423	12.764
34362	DATA	37404	441	4	ref|NM_009099|gb|AF220014|ens|ENSMUST00000076922|ens|ENSMUST00000071069	chr7:100465512-100465453	0		0	CATATTGCTTCTAGCAGATAGAAGGTATCAGATACTGTATCTGTTAAGTTTTTTCTACCC	34364	0	A_51_P275454	Trim30	NM_009099	-1	chrna:-1--1	DATA	NA	NA	-1	0.316871	1.95764	3.54526	1.81099	8.01273	11.3279	8.00276	10.0926	13.3369	13.41	13.3121
25356	DATA	27525	324	70	gb|AK045200|gb|AK172081|riken|B130046C19|riken|F830035G05	chr18:65843295-65843354	0		0	GTAGTGAACATACTGGTGTACAGAAGTCAGGTTAAAATGATGCTAACTGGCTTTGATCAG	25343	0	A_52_P472888	Malt1	AK045200	-1	chrna:-1--1	DATA	NA	NA	-1	0.0930065	1.95785	2.62633	1.34144	5.84262	7.72708	6.84398	6.25615	10.0531	9.15397	9.49916
13978	DATA	15184	179	54	ref|NM_181754|ens|ENSMUST00000065335|gb|AY255553|gb|AY288427	chr13:19119438-19119379	0		0	ACTATATGATAGTCATTGTTGTCATAGCTGTTGCGTTGATTCTCTTGGGTTTCCAGGTCT	14022	0	A_52_P63748	Gpr141	NM_181754	-1	chrna:-1--1	DATA	NA	NA	-1	-0.134026	1.95794	2.62884	1.34266	6.49175	5.21603	4.3758	4.36623	8.10755	6.78022	6.95681
36283	DATA	39512	465	72	gb|AK046811|riken|B830013D20|tc|TC1501343|nap|NAP009063-001	chr3:79260269-79260210	0		0	TACAATGATTTCTGATATCTGAGAGATACTCCTTTAGATACTATGCATCAGACTTGTACC	36348	0	A_52_P341320	AK046811	AK046811	-1	chrna:-1--1	DATA	NA	NA	-1	0.407786	1.95796	2.78613	1.42298	5.99445	6.86511	5.51193	5.0048	8.74826	8.22574	8.76625
34782	DATA	37866	446	41	ref|NM_009223|gb|BC038475|gb|AK210118|ens|ENSMUST00000089011	chr16:10753809-10753868	0		0	CCTTTTTAAGTGTATACCAGAGCCGTACACTCCAATGGTTAGTAAGTCATAACTTCTCTT	34746	0	A_52_P295067	Snn	NM_009223	-1	chrna:-1--1	DATA	NA	NA	-1	0.334732	1.95884	2.26576	1.15668	4.84856	8.09473	7.69697	7.40884	10.2566	10.2343	9.50685
21867	DATA	23746	280	31	ref|NM_133209|ref|NM_001024932|ref|XM_001000355|gb|AJ400847	chr5:136770356-136770297	0		0	GCTGCAGGATTGTGCTGTGAAACATCACCATTCTTGGATAGACATAGAAGATAACCCCCA	21817	0	A_51_P381060	Pilrb	NM_133209	-1	chrna:-1--1	DATA	NA	NA	-1	0.0215218	1.96356	2.25076	1.14626	4.60976	9.26945	8.71256	8.29345	10.9795	11.226	10.8222
396	DATA	519	7	9	gb|AB026045		0		0	TATGCTAGAAATCTGCAATGCTGAGCCATCTCTGCTATTGGATGTAAAGCTTGCTGGTGT	396	0	A_51_P302977	Ms4a4c	AB026045	-1	chrna:-1--1	DATA	NA	NA	-1	-0.951439	1.96381	2.83745	1.44487	8.04114	3.79945	NaN	4.4904	7.77181	5.84859	7.18182
5650	DATA	6199	73	79	ref|NM_008987|ens|ENSMUST00000029421|gb|X83601|gb|BC022176	chr3:66326415-66326474	0		0	TGTTTATCTTGGCAAAATACTGAATACACAGTTGAAGGGAAGGCTTGAGAGAGGGCTCCG	5716	0	A_51_P374726	Ptx3	NM_008987	-1	chrna:-1--1	DATA	NA	NA	-1	-0.378349	1.9649	2.91371	1.48288	8.44686	6.43548	5.53255	5.46761	9.849	8.15463	8.17314
969	DATA	1198	15	8	gb|AK052477|riken|D430032J08|nap|NAP086493-1	chr8:29710659-29710600	0		0	AAAGATATTCCTACTGGACAATTTGGAAAATAAGGATAGATGTTAAGAATAAAACTCACA	971	0	A_52_P755197	D430032J08Rik	AK052477	-1	chrna:-1--1	DATA	NA	NA	-1	-0.765178	1.9665	2.67063	1.35806	6.89877	NaN	3.15764	2.96648	6.88116	NaN	NaN
40088	DATA	43700	515	10	gb|BC006925|gb|AK033541|ens|ENSMUST00000001583|ref|XM_898363	chr13:72775550-72775609	0		0	TGGAAGAAGAGCATCCAGTGTCTCACAAAAAGTCCAAAAAGAAGTCTAAAAAACACAAGG	40092	0	A_52_P13305	Ell2	BC006925	-1	chrna:-1--1	DATA	NA	NA	-1	0.718235	1.96824	2.54569	1.29338	5.32996	7.75673	8.83289	7.36222	10.6389	10.308	10.642
26350	DATA	28609	337	49	ref|NM_026405|gb|AK088661|gb|AK159102|ens|ENSMUST00000019974	chr10:10245086-10245027	0		0	GCCAAGTTTCTGTAGTGTAAAACCTGGAAGAAAGTAGACCATGTCTAGTTTTGTCTGTGG	26390	0	A_51_P293688	Rab32	NM_026405	-1	chrna:-1--1	DATA	NA	NA	-1	0.11344	1.9708	1.84524	0.93629	3.59387	12.4878	12.2704	12.3135	14.3396	14.1144	14.1535
3057	DATA	3447	41	47	ref|NM_153457|ref|NM_001007596|ens|ENSMUST00000101331|ens|ENSMUST00000078505	chr12:70161985-70161926	0		0	CCTGGTACCATAATCTTAGAGGCAAACTTTGAGACAGGTGTTTTGAGGCTCTTCCTGTAC	3099	0	A_51_P444264	Rtn1	NM_153457	-1	chrna:-1--1	DATA	NA	NA	-1	-0.515129	1.97149	2.24851	1.14051	4.79882	5.7324	5.26609	5.12429	8.00688	7.67319	7.18824
37404	DATA	40711	479	81	ref|NM_008714|gb|Z11886|gb|AK090118|ens|ENSMUST00000028288	chr2:26466680-26466621	0		0	TATGTACTTTTATTTTCCACAGAAACACTGCCTTTTTATTTATATGTATTGTTTTCTATG	37475	0	A_52_P183088	Notch1	NM_008714	-1	chrna:-1--1	DATA	NA	NA	-1	0.470396	1.97181	2.21826	1.12499	4.74801	7.26568	6.77882	7.12731	9.75475	8.94515	9.12669
16600	DATA	18027	213	7	ref|NM_010344|ref|XM_904332|gb|BC056357|ens|ENSMUST00000033992	chr8:32465796-32465855	0		0	GGAACAAAGTGCATTAAAGTTAGACTTGAGGCTGGTTAGGTAAAGGAGAAATGACAGTAC	16605	0	A_51_P359625	Gsr	NM_010344	-1	chrna:-1--1	DATA	NA	NA	-1	-0.0814649	1.97225	2.3675	1.20041	4.88071	11.1049	11.0067	12.089	13.6986	13.6361	13.9682
34128	DATA	37153	438	8	gb|AK037633|gb|BB696659|riken|A130030N17|tc|TC1412210	chrX:81153760-81153701	0		0	AGGTATCTTACTGTATAACTAACCTTAGGTTGGCATAAAGTTGTCATATTCACTATGTCG	34055	0	A_52_P1020291	Gyk	AK037633	-1	chrna:-1--1	DATA	NA	NA	-1	0.308513	1.97556	2.27175	1.14993	4.68934	5.0052	4.12609	4.23656	6.46069	6.93282	6.78956
25320	DATA	27486	324	31	ref|NM_028767|gb|BC057110|gb|AK004693|ens|ENSMUST00000024790	chr17:46004831-46004772	0		0	TTCCCTCCTTCACTTAAGTTATTGTGTTAAACCAAAGTTTACAGTGTCTGTTGGTAGCAA	25270	0	A_51_P492893	Foxp4	NM_028767	-1	chrna:-1--1	DATA	NA	NA	-1	0.0921041	1.97625	2.2494	1.13821	4.68829	2.99484	3.53402	3.83331	6.00974	5.42528	5.67535
34873	DATA	37962	447	52	ref|NM_020559|ref|XM_979671|gb|AK133283|ens|ENSMUST00000074082	chr9:105964979-105964920	0		0	ACACAGAGATCTGTGATGAGTTGATGACCAGGCATAATATCTACGTCCAGGCCATCAATT	34917	0	A_52_P129756	Alas1	NM_020559	-1	chrna:-1--1	DATA	NA	NA	-1	0.33859	1.97704	1.91442	0.968324	3.7594	12.3621	12.469	12.1125	NaN	14.3694	14.1268
27794	DATA	30206	356	31	tc|TC1491311|nap|NAP032490-1	chr1:84321435-84321376	0		0	GGTCTGTACCTAACATCTTTTAGTGGGACCATAGTTAAGATACAGATAAATGGAAATGTT	27741	0	A_52_P492189	TC1491311	TC1491311	-1	chrna:-1--1	DATA	NA	NA	-1	0.144211	1.9772	2.07852	1.05125	4.31218	8.97166	8.93345	8.90519	11.3627	10.6365	11.0467
21543	DATA	23399	276	24	gb|AK016584|riken|4932704I17|tc|NP352073|tc|TC1553115	chr9:18309432-18308321	0		0	ATCACTGTGGGAAAGCATTTAGCGATCCCTCATCCCTCAGACTTCATACCAACCTTGATA	21489	0	A_51_P451685	Zfp558	AK016584	-1	chrna:-1--1	DATA	NA	NA	-1	0.0155303	1.97724	2.46959	1.24901	5.9384	3.12388	3.48222	3.50025	6.59856	5.30649	5.61008
628	Mean	796	10	31	ref|NM_008689|gb|M57999|gb|AY521462|gb|AY521463	chr3:135379151-135379090	0		0	TGAAAATAGTATTTTCCCCGTTTTATGCATTTTACATTTGTAAATATGTTTTCTAATCAA	580	0	A_51_P283759	Nfkb1	NM_008689	-1	chrna:-1--1	Mean	NA	NA	-1	-0.857486	1.97841	2.43781	1.23221	5.33868	9.32921	8.88771	9.92869	11.8878	11.3559	12.2154
18162	DATA	19726	233	6	ref|NM_028287|gb|AK052071|gb|BC067065|gb|BC089514	chr10:33710485-33708769	0		0	TCTGACCTCACTGAGAGTAAAGTGCCGCATTATTGATTTTCACAAGTCAACTGGTCCTTT	18166	0	A_51_P313803	2700019D07Rik	NM_028287	-1	chrna:-1--1	DATA	NA	NA	-1	-0.0494293	1.98124	2.0014	1.01017	3.96653	9.44794	8.9928	8.97714	11.1233	11.2719	11.0269
25116	DATA	27266	321	66	ref|NM_177036|ens|ENSMUST00000052605|gb|BC107227|gb|BC107228	chr7:17565284-17565225	0		0	CCGGGATCACGGTAGCCATCATCATTGGGAGTCTTGCTATCGGGTCACTACTTGTATGTG	25178	0	A_52_P504237	Ceacam19	NM_177036	-1	chrna:-1--1	DATA	NA	NA	-1	0.0879642	1.9815	2.34895	1.18544	5.25744	1.86546	1.30671	1.42433	4.48045	3.54229	3.62062
7198	DATA	7869	93	49	gb|AK162420|gb|AK017758|gb|AK163003|riken|5730508B09	chr3:127709358-127709299	0		0	CAACAGGGCAAATAGCATGGCATGGGGTTGCAGTGAGATGGTGTAGTTCTTGTAAAGTAA	7242	0	A_51_P317512	5730508B09Rik	AK162420	-1	chrna:-1--1	DATA	NA	NA	-1	-0.316826	1.9845	1.82335	0.918795	3.5497	12.1008	12.1003	12.0951	14.0776	13.8649	13.8238
26113	DATA	28343	334	38	gb|BC042449|tc|TC1447892	chr9:89542817-89542876	0		0	CCAGCTGGGTAGACCCTGTGTACTCCCTTAGAGTCAACCTGACATTAAATTCTTTCACAA	26070	0	A_52_P536025	Rasgrf1	BC042449	-1	chrna:-1--1	DATA	NA	NA	-1	0.108456	1.9869	2.56599	1.29145	5.46793	1.79211	NaN	1.69291	4.49891	4.66125	5.03123
38596	DATA	42007	495	17	gb|XM_990154|ens|ENSMUST00000052678|ref|XM_904364|ref|XM_972856	chr14:5741192-5743818	0		0	ATCTGTGACCTGAACCTGAAGATCCCGGAGATCAACAGCAGTGACATGTCTGCCCATGTC	38611	0	A_52_P286970	Flnb	XM_990154	-1	chrna:-1--1	DATA	NA	NA	-1	0.549986	1.98694	2.44036	1.2282	5.25512	3.60438	4.71836	4.43794	6.94459	6.83107	6.30609
40608	DATA	44329	522	44	ref|NM_146415|ref|NM_146416|ens|ENSMUST00000073468|ens|ENSMUST00000078172	chr7:80778317-80778376	0		0	TATGTGGCCATATGCTTTCCTCTACGTTACTCTCTCATTATGACCAAGGTTCGCTGTGTG	40575	0	A_51_P485537	Olfr291	NM_146415	-1	chrna:-1--1	DATA	NA	NA	-1	0.838362	1.98785	2.46533	1.2402	5.60562	2.43078	2.63396	3.27989	5.04116	4.8479	5.85156
38501	DATA	41901	493	81	ref|NM_025564|gb|AK006303|gb|AK013310|gb|BC027505	chr6:131358963-131357990	0		0	GGTTCTCTTATTGATGTAAATCAGTCAAAGGATCCTGAAGGCCTTCGTGTATTTTACTAT	38571	0	A_51_P187018	2010012C16Rik	NM_025564	-1	chrna:-1--1	DATA	NA	NA	-1	0.542683	1.98896	1.79505	0.902504	3.46899	9.39412	9.54399	9.40535	11.32	11.2196	11.189
15116	DATA	16432	194	27	ref|NM_007609|ens|ENSMUST00000027012|gb|Y13089|gb|U59463	chr9:5253886-5253945	0		0	TATGAATTCAAGACCAGCCTAAGCAACACAGTGGGATTCTGTTCCATAGACAAGCAAACA	15062	0	A_51_P511787	Casp4	NM_007609	-1	chrna:-1--1	DATA	NA	NA	-1	-0.111364	1.9894	2.4198	1.21634	4.99567	13.8888	12.7615	12.7893	15.4928	15.5185	15.6877
37804	DATA	41148	485	8	ref|NM_172488|gb|AK153349|gb|AK033565|ens|ENSMUST00000062789	chr14:71705096-71705037	0		0	TTTGTCTATAAATCAAGGCCAGGGCTGTTCAGTTAAGTATTTGGTAGATGCCAACTTTTG	37810	0	A_51_P427171	9030625A04Rik	NM_172488	-1	chrna:-1--1	DATA	NA	NA	-1	0.494803	1.99086	2.2701	1.14026	4.92319	8.31916	7.77156	8.06914	10.8198	10.1763	9.97405
8699	DATA	9479	112	44	ref|NM_011163|gb|AK028602|ens|ENSMUST00000024884|riken|4732414G15	chr17:77153441-77153382	0		0	TCCTTGTTGTTCTTTCAGACTTGCTTTGTAGAATATTGGTAGTTACTTTGTGCCTTTGTA	8660	0	A_52_P559919	Eif2ak2	NM_011163	-1	chrna:-1--1	DATA	NA	NA	-1	-0.263521	1.99089	2.39922	1.2051	5.12145	9.9495	8.91297	9.18537	12.1327	11.5672	11.5456
37750	DATA	41089	484	34	ref|NM_028472|gb|AF454954|gb|AY263358|ens|ENSMUST00000071982	chr9:23363828-23363887	0		0	TTTCATTTTTTGCATATGTCATGAGTCTCCTCATTACTTATGTGTGCAATGGATATGACC	37701	0	A_52_P437421	Bmper	NM_028472	-1	chrna:-1--1	DATA	NA	NA	-1	0.491446	1.99288	1.86338	0.935022	3.63772	2.18871	2.09656	1.95077	4.07146	3.86985	3.88489
38316	DATA	41702	491	52	ref|NM_008198|gb|BC005451|gb|M57890|ens|ENSMUST00000025229	chr17:32953037-32952681	0		0	TCTCATTGTTCACAAGAGAAGCCGCTTCATTCAAGTTGGTGTGATTAGCTGGGGAGTAGT	38365	0	A_51_P413866	Cfb	NM_008198	-1	chrna:-1--1	DATA	NA	NA	-1	0.529068	1.99318	3.83141	1.92226	11.8347	10.8465	8.73866	7.86059	14.2175	12.4591	12.2633
26448	DATA	28717	338	72	ref|NM_008380|gb|AK134991|gb|CT010380|ens|ENSMUST00000042603	chr13:15394279-15394338	0		0	TCAACATTTGCTGTAAGAAACAGTTCTTTGTCAGCTTCAAGGACATTGGCTGGAATGACT	26435	0	A_51_P239750	Inhba	NM_008380	-1	chrna:-1--1	DATA	NA	NA	-1	0.115571	1.99622	2.94683	1.4762	9.32969	9.55005	9.18813	9.11426	13.4665	11.7335	11.493
39841	DATA	43400	511	50	ref|NM_199016|gb|BC027749|gb|AK090098|ens|ENSMUST00000024757	chr17:42221954-42221895	0		0	TAATTCACCATGTCTTATTAATTTCAAAACTAAGGATCCATGCAAGGAGTGGTGTTACAG	39880	0	A_51_P207934	Enpp4	NM_199016	-1	chrna:-1--1	DATA	NA	NA	-1	0.682356	1.99701	2.3719	1.18772	5.13946	5.68564	4.83363	5.05522	7.84505	7.7505	7.09463
1055	DATA	1294	16	19	ref|NM_010878|gb|AK053155|gb|AK054051|ens|ENSMUST00000035050	chr9:100138199-100138140	0		0	AAACGAATAATTTGGTTCAAAATCTTTATATGGAAGAATTCTTTTATTGCTGTTTCTTTA	992	0	A_52_P54439	Nck1	NM_010878	-1	chrna:-1--1	DATA	NA	NA	-1	-0.744638	1.99726	1.90501	0.953814	3.76066	9.12836	8.98468	9.12669	10.9164	10.8505	11.1878
15260	DATA	16587	196	12	ref|NM_011529|gb|AK147727|gb|BC026148|ens|ENSMUST00000078074	chr2:61557539-61558304	0		0	CTACTTCTCGTGGATTCTAGTCGAGATAACAGTTATGGCTATGTACCTTTGCTTGAAGAC	15191	0	A_52_P578266	Tank	NM_011529	-1	chrna:-1--1	DATA	NA	NA	-1	-0.108157	2.00059	2.84634	1.42275	6.63892	8.20772	8.3056	6.68978	11.0877	10.2586	10.3958
11018	DATA	11977	141	77	ref|NM_008359|ens|ENSMUST00000002976|gb|U31993|gb|AK036587	chr6:120508163-120508222	0		0	CAAGTGTGTTGCTCATTCCTTGAATATTTATTCTGTACCTACTATTCATCAGACATTTGG	11088	0	A_51_P348280	Il17ra	NM_008359	-1	chrna:-1--1	DATA	NA	NA	-1	-0.200186	2.00252	2.35765	1.17734	5.23065	8.46157	8.52369	9.06723	11.5952	10.7439	10.7864
26580	DATA	28862	340	47	gb|AK078093|gb|AK040085|riken|6330442C03|riken|A430057L12	chr7:70395721-70395662	0		0	GCACCTTTGATGTTGAGATCTAAAGCGCCCGTCTCAAATTGTCAAACTTTTGAGAGCTGA	26545	0	A_52_P316841	A430057L12Rik	AK078093	-1	chrna:-1--1	DATA	NA	NA	-1	0.118364	2.00337	3.56435	1.77918	9.0534	5.65069	3.13508	3.15046	8.3982	7.13538	7.09571
24021	DATA	26094	307	84	ref|NM_011407|gb|BC052869|gb|AF099972|ens|ENSMUST00000037994	chr11:83203729-83203788	0		0	AGACAAGATCAATAGTCTTGATTATTCAGCTACTGATCTGGATTGCATCTGTAACCTACC	24099	0	A_52_P425890	Slfn1	NM_011407	-1	chrna:-1--1	DATA	NA	NA	-1	0.065006	2.00376	3.79561	1.89425	10.6277	5.48247	2.65517	2.94432	8.49338	7.38502	6.5904
11183	DATA	12153	143	83	tc|TC1415519|nap|NAP033165-1	chr12:30692561-30692620	0		0	TGCAGTTGACATTAGTCCCCTCAATTCATAACTTTGAAGTAGGCAGTAGAATTTGTGTTA	11262	0	A_52_P535122	TC1415519	TC1415519	-1	chrna:-1--1	DATA	NA	NA	-1	-0.196188	2.00424	2.02573	1.01072	4.02623	11.713	11.1569	11.3736	13.548	13.39	13.3826
22793	DATA	24758	292	23	ref|XM_901358|ref|XM_986389|ref|XM_919665|gb|AK029281	chr12:116974637-116974578	0		0	TTCCATTTATTTAGAGGAATGACCCTAACACTTGTTGCTTCTGTGATTAATTGGATGAAG	22736	0	A_51_P479519	Itgb8	XM_901358	-1	chrna:-1--1	DATA	NA	NA	-1	0.0401344	2.00462	2.55571	1.27491	6.14084	2.23534	NaN	NaN	5.87556	4.58062	5.23653
25421	DATA	27592	325	52	ref|NM_133232|gb|BC052400|gb|AK154607|ens|ENSMUST00000100411	chr2:11423133-11421720	0		0	CACTGCGTGAACAGGACAAGTACTACTATCGCTATCCCACGGGAGAGTCCTACCAGGATC	25468	0	A_52_P362917	Pfkfb3	NM_133232	-1	chrna:-1--1	DATA	NA	NA	-1	0.0944061	2.00472	2.50794	1.25102	6.12953	4.53991	4.88731	4.84117	8.05318	6.80755	6.93148
974	DATA	1204	15	14	gb|AK148276|gb|AK049856|gb|AK083478|riken|D030025E18	chr15:100378220-100378161	0		0	TGTTCCCTATTCACTTGATTGTCACTGAAAACGGTACTTCAACAGTACAGTAACCTGTAA	982	0	A_52_P196476	Slc11a2	AK148276	-1	chrna:-1--1	DATA	NA	NA	-1	-0.764083	2.00563	2.24343	1.11857	4.63689	7.85547	8.66975	8.51267	10.3574	10.6306	10.7802
25668	DATA	27858	328	63	ref|NM_138682|gb|AF300458|gb|BC012209|tc|NP428144	chr6:28761743-28761684	0		0	TGTACAGAGTGGGGAGAGACTTTTTCTTGTATATGCTTATATATTAAATCTATGGGCTGG	25647	0	A_51_P337210	Lrrc4	NM_138682	-1	chrna:-1--1	DATA	NA	NA	-1	0.0993354	2.00695	2.47008	1.23077	5.92204	4.70918	4.89332	4.62195	7.88671	7.18499	6.56301
34660	DATA	37728	444	73	gb|BC048531|tc|NP615491	chr15:98657674-98657617	0		0	CATAGGTTAGTTAGCCTGCGAGCCTCTCCCATGTGTGTGCCAGCATTTTTAAGGTTTTTT	34647	0	A_52_P383137	Rnd1	BC048531	-1	chrna:-1--1	DATA	NA	NA	-1	0.329339	2.00753	1.86281	0.927907	3.63696	5.84906	5.99461	6.06022	7.8909	7.70733	7.89407
40362	DATA	44017	518	72	gb|S79463|gb|AK173247|ens|ENSMUST00000027295|ref|XM_898566	chr1:36790658-36790599	0		0	TGCAAGGAAGAGGTTTCAAGATGTGGGCGTGTTTGTGCATATATGTGTTGGTATGCATGT	40353	0	A_51_P170651	Sema4c	S79463	-1	chrna:-1--1	DATA	NA	NA	-1	0.773231	2.00844	3.30446	1.64528	7.92415	4.39646	5.46072	6.96762	9.04359	9.36	8.33457
1879	DATA	2200	26	75	ref|NM_178395|gb|AK018284|gb|AK030662|riken|6430583A19	chr8:39263546-39265314	0		0	GGCAAAGCCGGTATGAGCAACCCTGCATTAACTATGGAGAACGAGACTTAGTTCTACAAT	1870	0	A_52_P281941	Zdhhc2	NM_178395	-1	chrna:-1--1	DATA	NA	NA	-1	-0.619594	2.0107	2.12863	1.05865	4.36494	5.23541	5.72143	5.72566	7.96249	7.46402	7.6419
35687	DATA	38856	458	11	ref|NM_173743|gb|BC020489|ens|ENSMUST00000081776|ens|ENSMUST00000089452	chr15:77819270-77819329	0		0	CCCAGCCGACACCCATCCTCAGGCATGTCATGGTCCCCTAAATAAACCGTTTCTGTTGTT	35614	0	A_51_P500215	2310016F22Rik	NM_173743	-1	chrna:-1--1	DATA	NA	NA	-1	0.376719	2.01383	3.52863	1.7522	10.7835	8.40702	6.53896	6.17056	11.7209	10.2357	9.74588
8152	DATA	8885	105	45	ref|XM_136331|ref|XM_917721|ref|XM_994153|ens|ENSMUST00000037976	chr1:173445841-173445782	0		0	ACAGCAATGTGATGAATATCCCAACTTCCCTGAGACAAAAAGCCAACGCAACACCTAAAA	8191	0	A_52_P599964	LOC240921	XM_136331	-1	chrna:-1--1	DATA	NA	NA	-1	-0.282111	2.01796	2.78859	1.38189	6.73281	8.10984	7.29912	6.6805	10.7167	10.226	9.51253
16119	DATA	17503	206	78	ref|NM_008358|ref|NM_133836|gb|AY219715|gb|BC022705	chr2:11662756-11669742	0		0	CTCAGGATAACAGAGATTTCTCCCCACAGTTCCAAAATGACGAAAGTGGCCATCTCTACA	16111	0	A_51_P202292	Il15ra	NM_008358	-1	chrna:-1--1	DATA	NA	NA	-1	-0.0908738	2.01806	2.63458	1.3055	6.29083	5.63069	4.84154	4.64066	8.27248	7.69697	7.04716
17280	DATA	18757	221	57	gb|AK082385|riken|C230043N17|tc|TC1418067|nap|NAP084647-1	chr8:23318038-23317979	0		0	GATGCGACTCCCCCACAGAGGGTAGACATTGTCGGTTCTATTTTAACTATCTCTGTTCTA	17330	0	A_51_P384515	C230043N17Rik	AK082385	-1	chrna:-1--1	DATA	NA	NA	-1	-0.0675557	2.02012	3.00527	1.48767	9.57797	3.60858	3.61662	4.17209	8.00619	5.93844	6.46847
24158	DATA	26241	309	61	ref|NM_001040005|gb|AK077880|gb|XR_003880|ens|ENSMUST00000047911	chr11:119596336-119596395	0		0	CTGCTTTTAAAGTCATAACTGTCTGTGTAGTATTACCCACTGTGATGTACAAAATGCATG	24214	0	A_51_P159503	D11Ertd759e	NM_001040005	-1	chrna:-1--1	DATA	NA	NA	-1	0.0679398	2.02101	2.69939	1.33567	5.74355	13.5964	12.1462	12.0984	15.438	15.2524	15.2487
706	DATA	889	11	39	ref|NM_133737|gb|AB035967|gb|AK005632|ens|ENSMUST00000050077	chr6:57705996-57706055	0		0	TGTTGCAAAGACCCCCAATTAGAGCATGAGCGATAGAAATCATGTCATCAGCATTCTGTG	737	0	A_52_P263024	Lancl2	NM_133737	-1	chrna:-1--1	DATA	NA	NA	-1	-0.832717	2.02212	1.86987	0.924704	3.64441	6.49511	6.66111	6.38189	8.42387	8.34066	8.38318
32884	DATA	35787	422	2	ref|NM_021524|ens|ENSMUST00000020886|gb|AK166270|gb|BC018358	chr12:30690185-30690244	0		0	ACTAACATGTTCATTGTACAGATGTGTGGGTTCGTGTTTATGATACACTGCAGCCAGATT	32808	0	A_51_P387235	Pbef1	NM_021524	-1	chrna:-1--1	DATA	NA	NA	-1	0.267189	2.02256	2.29774	1.13606	4.94259	12.9864	12.3053	12.7495	15.4109	14.7102	14.8132
34762	DATA	37844	446	19	ref|NM_007443|ens|ENSMUST00000030041|gb|AK004907|gb|D28812	chr4:62577373-62577048	0		0	CCCTGGTGATGGGTACGAGGAACTAATACGCAGTTGAAGGTGCCAGTCTGCAAGCCAGAG	34706	0	A_51_P145785	Ambp	NM_007443	-1	chrna:-1--1	DATA	NA	NA	-1	0.333722	2.02514	3.0746	1.51822	9.86442	3.68763	2.77606	3.14228	7.45679	5.33393	6.03906
31910	DATA	34728	409	48	gb|M31690	chr2:31527690-31527748	0		0	GAGTACCATCGCCTTCAGAGCAAGGTCACTGCCAAATAGACCCTGACAAAGACGGAGCGG	31953	0	A_51_P338713	Ass1	M31690	-1	chrna:-1--1	DATA	NA	NA	-1	0.240482	2.02528	2.82189	1.39333	6.34994	10.3057	9.11792	8.5739	12.5766	11.9369	11.9497
7114	DATA	7781	92	46	ref|NM_018807|gb|BC037664|gb|BC078453|gb|AK156169	chr2:152969416-152969357	0		0	AAGCAGGTGTGATTGCTTTTTGCTCGTAGATATTATCCTAAGTTGAAATCCCCTAAATCT	7078	0	A_52_P35377	Plagl2	NM_018807	-1	chrna:-1--1	DATA	NA	NA	-1	-0.319711	2.0253	1.74939	0.863768	3.36195	9.6424	9.68684	9.705	11.4507	11.4006	11.4311
28446	DATA	30922	364	67	ref|NM_016969|ens|ENSMUST00000096744|gb|AK052258|gb|BC056355	chrUn_random:1688420-1688361	0		0	ACCCATATGGTCTTAAGACAACTCTGAAGTATTTCTGAGCGTCAGTAATGGCTGCTCGCT	28427	0	A_52_P6119	Myadm	NM_016969	-1	chrna:-1--1	DATA	NA	NA	-1	0.158467	2.02577	1.78942	0.88333	3.45431	10.4126	10.5543	10.4884	12.2688	12.3007	12.2539
24340	DATA	26431	311	81	ref|NM_028767|gb|BC043702|gb|AK004693|ens|ENSMUST00000024790	chr17:46008770-46007273	0		0	CTGTGGATGAGCGGGAATATCAGAAACGGAGACCGCCAAAGATGACAGGGAGTCCCACTC	24413	0	A_52_P307628	Foxp4	NM_028767	-1	chrna:-1--1	DATA	NA	NA	-1	0.0716753	2.02656	2.23374	1.10224	4.56735	3.75309	4.10712	3.22412	6.02825	5.91253	5.84478
14590	DATA	15857	187	47	ref|NM_008359|ens|ENSMUST00000002976|gb|U31993|gb|AK036587	chr6:120508026-120508085	0		0	ACATAGCAAGACCTCAGAGAAATCAATGCAGACATCTTGGTACTGATCCCTAAACACACC	14633	0	A_52_P31577	Il17ra	NM_008359	-1	chrna:-1--1	DATA	NA	NA	-1	-0.121834	2.02815	2.30897	1.13846	5.06581	8.53346	8.75783	9.05783	11.604	10.87	10.802
36868	DATA	40134	473	14	ref|NM_010473|gb|AF132218|ens|ENSMUST00000041981|ens|ENSMUST00000085351	chr7:41513625-41513882	0		0	AATGTGAAAGCTGTCACTGTGATGAGGAGAACATGGGGGAACACTGTGACCAGTGTCAGC	36879	0	A_51_P267751	Hrc	NM_010473	-1	chrna:-1--1	DATA	NA	NA	-1	0.43965	2.02873	2.26911	1.11849	4.77432	3.75846	3.31972	2.99484	5.95874	5.51493	5.40668
1239	DATA	1497	18	52	ref|NM_172689|gb|AK052595|gb|BC027369|gb|BC106095	chr4:40348407-40348348	0		0	CTGAGTGCAATCTCGTCATTCTCTATGAGTACGTGGGCAACGTCATCAAGATGATCCAAA	1211	0	A_51_P393748	Ddx58	NM_172689	-1	chrna:-1--1	DATA	NA	NA	-1	-0.709989	2.03075	2.67155	1.31555	6.09226	9.37468	8.00657	8.56681	11.4087	11.7233	10.8307
23163	DATA	25162	297	2	ref|NM_011637|ref|NM_001012236|ens|ENSMUST00000061973|gb|AF319574	chr9:108768645-108768586	0		0	CAGCATCTACACCCGCCTGTACTGGCAAGCACCGACAGACTCACATACTGCTGAAGGTGA	23163	0	A_51_P400166	Trex1	NM_011637	-1	chrna:-1--1	DATA	NA	NA	-1	0.0483168	2.03369	2.56095	1.25926	5.43479	12.4421	11.3078	11.1349	14.2691	14.2836	14.0149
22993	DATA	24976	294	71	ref|NM_008207|ref|XM_001006861|ref|XM_001002412|ens|ENSMUST00000066488	chr17:34119450-34119083	0		0	GGAGGAAAGAACTTTACCCGAACTGACCCTCCAAAGACAACAGTGACTCATCAGTTCAAA	22982	0	A_52_P581082	H2-T24	NM_008207	-1	chrna:-1--1	DATA	NA	NA	-1	0.0443228	2.03471	2.17358	1.06825	4.56062	6.83836	6.77698	6.44578	9.19588	8.85794	8.52804
7774	DATA	8496	100	81	gb|AK086749|riken|D930049F02|tc|NP570697|tc|TC1560274	chr14:64228728-64228669	0		0	TTGATTTTTCCTATGAAAGACTAAAGTCTTACATCTGTCAAGAAAACACCGATGGTGATG	7769	0	A_52_P677074	AK086749	AK086749	-1	chrna:-1--1	DATA	NA	NA	-1	-0.294986	2.03484	2.65755	1.30602	6.15781	2.68284	3.86881	3.75443	6.63638	5.86164	5.78072
23800	DATA	25859	305	19	ref|NM_009373|gb|AK143712|gb|AF076928|ens|ENSMUST00000047109	chr2:157861036-157859836	0		0	GAATCCCGAAATCAAGATCCGGGTCCTGGGAGAACCCAAGCAAAACCGCAAACTGGTGGC	23817	0	A_51_P182796	Tgm2	NM_009373	-1	chrna:-1--1	DATA	NA	NA	-1	0.0608166	2.0395	2.41156	1.18242	5.07325	7.8578	8.55771	8.99917	10.8273	11.0448	10.7773
1032	DATA	1262	15	72	gb|XM_136178|gb|AK132310|ref|XM_982828|riken|4022402N03	chr1:134646108-134646049	0		0	GTCAGGGACAACTATTGATTGCTTGTGTTCTGATTAGATTGGAAAAATAGATCAACTTCA	1097	0	A_51_P380276	Ppp1r12b	XM_136178	-1	chrna:-1--1	DATA	NA	NA	-1	-0.750262	2.0406	2.36121	1.15711	5.19282	2.03364	2.65044	2.62144	5.23854	4.39183	4.75879
26057	DATA	28283	333	63	gb|BC011338|tc|NP374843|tc|TC1554541	chr9:7880116-7880057	0		0	ACAGATAATGCCCAGCTAATAGAACAGGGTCTGAAGGAGAACGTGAAGAGACAACTGTCT	26113	0	A_52_P434055	Birc3	BC011338	-1	chrna:-1--1	DATA	NA	NA	-1	0.107575	2.04282	2.34723	1.14902	4.90153	5.74611	4.72542	5.34463	7.6448	7.75255	7.46051
13960	DATA	15166	179	36	ref|NM_019448|gb|BC083147|gb|AF220524|ens|ENSMUST00000000746	chr10:77717971-77718030	0		0	ATGAAAGTCTTTCCTAGAACCAGGGCAGATTTCTTCCTAAGGTCTCTTCCCTCCACAGTT	13988	0	A_51_P496720	Dnmt3l	NM_019448	-1	chrna:-1--1	DATA	NA	NA	-1	-0.134388	2.04431	2.34158	1.14541	4.90517	7.71849	8.56052	8.61029	10.7019	10.4468	10.7654
19098	DATA	20741	245	1	ref|NM_013822|gb|BC058675|gb|AK137092|ens|ENSMUST00000028735	chr2:136822609-136822550	0		0	GGAGTATTCTCATAAGCTAGTTGAATACTTGAACCGTAAAATGTCCAGTTAGATCACTGT	19097	0	A_52_P634090	Jag1	NM_013822	-1	chrna:-1--1	DATA	NA	NA	-1	-0.0312651	2.04521	2.59541	1.26902	5.53285	8.57847	9.13349	10.0435	11.8839	11.8899	11.7679
9397	DATA	10220	121	20	ref|NM_010479|ref|NM_010478|gb|AK165042|gb|XM_001002803	chr17:33068730-33068671	0		0	AACGACGGCGACAAGCCCAAGGTGCAGGTGAACTACAAGGGCGAGAGCCGGTCGTTCTTC	9414	0	A_52_P304902	Hspa1a	NM_010479	-1	chrna:-1--1	DATA	NA	NA	-1	-0.243392	2.0463	2.47914	1.21153	5.59262	5.49525	5.21406	4.60502	7.33812	8.10854	7.30509
27466	DATA	29842	352	7	ref|NM_009841|ens|ENSMUST00000061829|gb|CT010355|gb|AK151139	chr18:37101575-37101516	0		0	GGAGCTCCATCATCCCAAGCAGTGGCCTTGTCAGGAACTCTGGCTTTGCTCCTAGGAGAT	27392	0	A_51_P172853	Cd14	NM_009841	-1	chrna:-1--1	DATA	NA	NA	-1	0.136999	2.04692	2.21848	1.08381	4.53778	15.4977	15.2195	14.684	17.2875	17.4475	17.3216
40905	DATA	44720	527	10	ref|NM_172883|gb|AK171069|gb|BC094512|ens|ENSMUST00000031455	chr5:107622800-107622741	0		0	AGGAAGACGATGATGGAATTGGAAATAACTGGTATTGTATGGATAGTGGTCAGTTAGGAT	40905	0	A_52_P658320	Mfsd7	NM_172883	-1	chrna:-1--1	DATA	NA	NA	-1	0.969658	2.04719	3.01783	1.47414	6.83025	7.44921	6.64511	5.28725	9.6027	9.42977	9.40259
37904	DATA	41258	486	33	gb|AK028475|gb|BC062206|ens|ENSMUST00000074733|riken|4631422A03	chr5:93163603-93163662	0		0	TAACTATGTTTGAATTGTGCCAGTGTTGGGTAAATGACTTTTCTGCCTTTGGGGCTCAAT	37856	0	A_51_P211600	Sept11	AK028475	-1	chrna:-1--1	DATA	NA	NA	-1	0.501247	2.04864	1.84729	0.901716	3.59867	11.3866	11.3103	11.4558	13.2462	13.1472	13.3011
1864	DATA	2185	26	60	gb|U76754	chr11:119539265-119537203	0		0	AGTTTCTTATTGCTGAGGTCTTGAGAGTGGATTATTTCAATGTTTCCAAAATCCACTTGC	1841	0	A_52_P648759	U76754	U76754	-1	chrna:-1--1	DATA	NA	NA	-1	-0.621982	2.04998	2.78435	1.35823	6.66576	4.21355	2.76982	NaN	6.91489	5.95496	6.04199
14739	DATA	16018	189	38	ref|NM_026331|gb|BC040399|gb|AF361699|ens|ENSMUST00000037064	chr14:64107741-64107682	0		0	CTATGAGTTTCTGCAGGAGCAAGTCAACCCTCGCCGGGACTACAACCCACAGTCTCACAT	14773	0	A_52_P507688	Slc25a37	NM_026331	-1	chrna:-1--1	DATA	NA	NA	-1	-0.118904	2.05352	2.76458	1.34627	7.49178	4.84863	5.38501	5.43475	8.92346	7.5948	7.44389
7988	DATA	8716	103	46	ref|NM_177091|gb|AK053989|gb|BC111898|ens|ENSMUST00000053065	chr3:108673709-108673650	0		0	TCAGGGTTCATGGATCTCGCAGTCTGTTCTCTATGCTCTGCGCACATTGTAATGGCTTCC	8031	0	A_52_P551987	Fndc7	NM_177091	-1	chrna:-1--1	DATA	NA	NA	-1	-0.287392	2.05798	2.77787	1.3498	6.73736	5.35769	4.87202	4.01133	8.15157	7.35234	7.07073
40389	DATA	44057	519	27	ref|NM_007611|gb|Y13088|gb|D86353|ens|ENSMUST00000026062	chr19:56351317-56351376	0		0	TCATTTTAGGGGAGACCGATGCAAAACCCTGTTAGAGAAACCCAAACTCTTCTTCATTCA	40407	0	A_52_P260114	Casp7	NM_007611	-1	chrna:-1--1	DATA	NA	NA	-1	0.780968	2.05881	2.48234	1.20571	5.52168	5.42613	5.05553	4.45667	7.8194	7.5393	7.02663
22233	DATA	24148	285	8	ref|NM_007752|gb|BC062957|gb|AK043248|ens|ENSMUST00000091309	chr3:19721093-19721152	0		0	ATGTCTTTGACCTTTTCCCTGGAACATACCAAACCTTAGAAATGTTTCCCCAAACACCTG	22237	0	A_51_P493234	Cp	NM_007752	-1	chrna:-1--1	DATA	NA	NA	-1	0.0283791	2.05935	3.5666	1.73191	12.3942	9.87453	8.24607	7.95753	13.5844	11.5723	11.6213
21059	DATA	22871	270	6	ref|NM_178644|gb|AK051349|gb|AK150279|ens|ENSMUST00000034512	chr9:43156786-43156727	0		0	AACTTGAATTCCAGATTTTTAATGCAAAATATTTATCATTTGTACCAGAAATAAAAGTCT	20985	0	A_51_P488991	D9Ucla1	NM_178644	-1	chrna:-1--1	DATA	NA	NA	-1	0.00635889	2.06013	3.24002	1.57272	7.57546	5.71371	6.01965	7.92761	9.33744	9.90041	10.1432
20962	DATA	22767	268	72	ref|NM_015766|ens|ENSMUST00000003274|gb|AK155903|gb|AK155023	chr17:54116438-54116497	0		0	AGCACTGGATAATTCACTTGACTTCTTCAGACCTCAATTTCCAACCCTGTGGGATGATCT	20950	0	A_51_P202633	Ebi3	NM_015766	-1	chrna:-1--1	DATA	NA	NA	-1	0.00446227	2.06079	2.16318	1.04969	4.44	13.2922	12.6926	12.9016	15.3406	14.9519	15.0834
11831	DATA	12858	152	23	ref|NM_007981|ens|ENSMUST00000034046|gb|U15977|gb|AK216738	chr8:45312289-45312348	0		0	AGAGCTACGGAACTATTTCAGGTCGCAGATAGATGAACTGTACGCCACCATCAAGATCTA	11774	0	A_51_P463452	Acsl1	NM_007981	-1	chrna:-1--1	DATA	NA	NA	-1	-0.18135	2.06132	2.66912	1.29486	6.62742	9.24644	8.36852	8.72743	12.2031	11.0803	11.0664
35420	DATA	38571	454	66	ref|NM_011535|ref|NM_198052|ens|ENSMUST00000018748|gb|AK172118	chr5:118918450-118918509	0		0	GGCATCTTACTAACCCATGTGAGGTTTTCATTGTTCATCTTTATGGTGTTTTGGATTGGT	35401	0	A_52_P183368	Tbx3	NM_011535	-1	chrna:-1--1	DATA	NA	NA	-1	0.363507	2.06253	1.95783	0.949236	3.90438	5.97216	6.0523	5.96816	8.14996	7.92918	7.78698
5591	DATA	6135	73	15	ref|NM_030150|gb|AK153342|gb|BC029209|ens|ENSMUST00000017974	chr11:100804055-100803996	0		0	GGAAGATGAACGCAGGAGAATTATTATGCCATGATGTTCTAAGAACTACAACATCCCTCC	5603	0	A_52_P223809	D11Lgp2e	NM_030150	-1	chrna:-1--1	DATA	NA	NA	-1	-0.380946	2.06528	2.26185	1.09518	4.66349	11.5553	11.0006	10.7139	13.4171	13.4136	13.2247
4358	DATA	4827	57	67	ref|NM_011113|gb|BC010309|gb|AK154141|ens|ENSMUST00000002284	chr7:21262233-21262410	0		0	GCGTCTCTCATCAACTGCCGGGGACCAATGAATCAGTGCCTGGTGGCTACAGGCTTAGAT	4419	0	A_51_P112405	Plaur	NM_011113	-1	chrna:-1--1	DATA	NA	NA	-1	-0.438178	2.06569	2.00029	0.968338	4.01733	12.4227	12.5804	12.3695	14.6728	14.4015	14.2991
9623	DATA	10463	124	8	ref|NM_009883|gb|AK143374|gb|X62600|ens|ENSMUST00000070642	chr2:167482463-167482522	0		0	GGCTGCAGAAGAAGGTGGAGCAGCTGTCGCGAGAGCTCAGCACCCTGCGGAACTTGTTCA	9551	0	A_52_P605846	Cebpb	NM_009883	-1	chrna:-1--1	DATA	NA	NA	-1	-0.237208	2.06955	2.29744	1.11011	4.76861	12.0366	11.7969	11.1518	14.0092	14.02	13.8485
27066	DATA	29412	347	2	ref|NM_031195|gb|L04274|gb|L04275|ens|ENSMUST00000026021	chr8:38414668-38414609	0		0	GACACTGCTTGATGTTCAACTCCATACAGAAACACTGCATGTCAGAGTCCGTGAATCTAC	27066	0	A_52_P127130	Msr1	NM_031195	-1	chrna:-1--1	DATA	NA	NA	-1	0.128648	2.07322	1.89264	0.912898	3.71087	11.2129	11.4021	11.3611	13.212	13.1438	13.2982
34936	DATA	38032	448	37	ref|NM_011866|gb|BC113201|gb|AK039249|gb|AK162804	chr17:7696985-7697044	0		0	GAGAAATCCAAACTGTTGATTACAGGTGCACTACAGGTATGCTCTTTCAGTCTATCTGGG	34889	0	A_51_P419017	Pde10a	NM_011866	-1	chrna:-1--1	DATA	NA	NA	-1	0.341321	2.07525	2.51954	1.21409	5.35159	2.9084	2.54341	3.79945	5.63451	5.62405	5.55134
22409	DATA	24340	287	30	ref|NM_009177|gb|AK078469|gb|BC084730|ens|ENSMUST00000092640	chr15:67190070-67190011	0		0	AATACCAGGAAAGGTCTAGCCTCCAAACAAGTTATTTTGTCTTCTGAGTTGGATTGGAGG	22434	0	A_51_P301804	St3gal1	NM_009177	-1	chrna:-1--1	DATA	NA	NA	-1	0.0320336	2.07824	2.08103	1.00135	4.19771	12.4281	11.932	12.1079	14.353	14.1111	14.2469
25823	DATA	28029	330	64	ref|NM_011530|ens|ENSMUST00000025197|gb|U60088|gb|U60089	chr17:32294682-32295269	0		0	AGGGGAAATGACTAATGGAATAAACACAGAAATCGGGGAAAAAGGGGGCCAGTTAGCTGT	25803	0	A_52_P86176	Tap2	NM_011530	-1	chrna:-1--1	DATA	NA	NA	-1	0.102578	2.0879	2.17463	1.04154	4.4808	11.0575	10.4896	10.6797	13.1068	12.9273	12.7166
15301	DATA	16632	196	57	ref|NM_010659|ens|ENSMUST00000007318|gb|M27734|tc|NP379778	chr11:100155878-100155819	0		0	TTCCACAAAAACAGACGTAAAACCCACAAACCTAATGGCCAGAGCATCTCTGGGATGACA	15274	0	A_51_P304200	Krt31	NM_010659	-1	chrna:-1--1	DATA	NA	NA	-1	-0.107459	2.08857	3.00026	1.43651	7.52063	1.65806	1.44973	NaN	NaN	5.46573	NaN
19687	DATA	21373	252	38	ref|NM_031198|ens|ENSMUST00000031533|gb|AK159579|gb|AK156327	chr6:16774507-16774448	0		0	ACATGATGTGAAAGAATCATTGAAGATCACAGTTGTCTACCGAGTTCAGATTTCCTTACA	19639	0	A_52_P127925	Tcfec	NM_031198	-1	chrna:-1--1	DATA	NA	NA	-1	-0.0204615	2.08908	2.76817	1.32507	6.41612	10.8949	9.65884	9.62772	13.2796	12.4285	12.7779
19591	DATA	21273	251	23	gb|AK086122|gb|AK150559|gb|AK043712|gb|AK043773	chr1:64274285-64274226	0		0	ATGTTGAATCTACTTGTCTGAGGGTAAAGGGACCGCTTTGTCACAAATGCTATAGCTTCC	19609	0	A_52_P239424	Klf7	AK086122	-1	chrna:-1--1	DATA	NA	NA	-1	-0.0223159	2.0901	2.24238	1.07285	4.80346	10.004	10.3156	9.97049	12.7453	12.0859	12.1861
34755	DATA	37836	446	11	ref|NM_010840|gb|AK150159|gb|BC052466|ens|ENSMUST00000097788	chr4:147040984-147041043	0		0	TTGAGCCCATCAAAGACAACGATGCTGCCATCCGCAACTACGGCATTGAGCTGGCTGTAA	34692	0	A_51_P386780	Mthfr	NM_010840	-1	chrna:-1--1	DATA	NA	NA	-1	0.333453	2.0956	2.24929	1.07334	4.79849	4.90613	5.34801	5.02272	7.68416	7.32088	7.0197
1644	DATA	1942	23	72	ref|NM_001033543|ens|ENSMUST00000098458|gb|BC030430|gb|AK137306	chr9:100100889-100100830	0		0	TTTTGTGAAGCGTGTGTTAAATGTTATATTTCAACTGGTCTGGAAATGTGCTGTTTACAG	1708	0	A_52_P301935	Fndc6	NM_001033543	-1	chrna:-1--1	DATA	NA	NA	-1	-0.648616	2.09943	2.21706	1.05603	4.73795	7.57109	7.35143	7.46051	10.0629	9.35645	9.61487
19431	DATA	21098	249	18	ref|NM_010818|gb|BC054759|gb|AK148308|gb|BC051984	chr16:45159902-45159843	0		0	GACAAAACTAGTGAAGTTGTTTTCTGTATCTTTTGCTTCATCTGTCTTTATAGAGTGACC	19445	0	A_52_P254095	Cd200	NM_010818	-1	chrna:-1--1	DATA	NA	NA	-1	-0.0253536	2.10102	2.20046	1.04733	4.5231	9.09088	9.70046	9.1549	11.3676	11.5989	11.5811
40720	DATA	44477	524	22	ens|ENSMUST00000057595|ref|XM_001003389|ref|XM_001003885|gb|AK019472	chr16:57434066-57434125	0		0	ACCTGTACTTTGGGAAGATTTGTGCATGGACTGAACAAGAGTATCTGGAACTAACTATGT	40666	0	A_51_P142153	ENSMUST00000057595	ENSMUST00000057595	-1	chrna:-1--1	DATA	NA	NA	-1	0.881263	2.10404	2.55204	1.21292	5.55387	9.44145	8.87577	8.20427	11.5809	11.2164	11.3803
7568	DATA	8278	98	33	gb|AF140220	chr2:84446963-84446904	0		0	GAAGAGTTGGATGTGTTGGTTTTGGATGATGAGGGGAACCAAGTGTCTTACTCCCCCATG	7518	0	A_51_P349182	Ctnnd1	AF140220	-1	chrna:-1--1	DATA	NA	NA	-1	-0.303048	2.10602	2.28179	1.08346	4.90935	4.14694	4.52985	4.07494	6.91373	6.24817	6.43519
37134	DATA	40422	476	47	ref|NM_011941|gb|BC070449|gb|AK013436|ens|ENSMUST00000066058	chr2:119767664-119767723	0		0	AAGGCAGAGTAGTGACATTTCACCAGGTTTAGATAACACAAACCTGTCGAAACCTCAACG	37096	0	A_52_P424000	Mapkbp1	NM_011941	-1	chrna:-1--1	DATA	NA	NA	-1	0.454538	2.10626	2.09491	0.994613	4.27805	6.709	6.90012	7.06088	8.7602	9.14907	9.04546
27924	DATA	30348	358	3	ref|NM_009099|gb|AF220014|ens|ENSMUST00000071069|ens|ENSMUST00000076922	chr7:100468622-100468045	0		0	ATGCTGCAAGTGTATCAAGGACTCATGGATATCCAGCAATACTGGGTTCATATGACTCTA	27851	0	A_52_P442567	Trim30	NM_009099	-1	chrna:-1--1	DATA	NA	NA	-1	0.1472	2.10872	2.33064	1.10524	4.99854	11.3975	10.7307	11.2958	13.2261	13.7858	13.404
38473	DATA	41868	493	48	ref|NM_153118|gb|BC034510|gb|AK019185|ens|ENSMUST00000035373	chr3:122309231-122309172	0		0	GCCTTGTTTATGATAGTGTTCTCTGTTGAGAATATTTTCATGGAATAAAGCAATCTTTTC	38515	0	A_52_P113000	Fnbp1l	NM_153118	-1	chrna:-1--1	DATA	NA	NA	-1	0.540417	2.11432	2.12228	1.00377	4.35986	11.585	11.2408	11.288	13.6479	13.2502	13.5825
15871	DATA	17237	203	67	ref|NM_033601|gb|AF067774|gb|AK155016|ens|ENSMUST00000065454	chr7:17490946-17490887	0		0	TCCACCCTGAGGGACCCAGAGAAACAGAGGGGTCTGGGAGGGCATTGATCACAGTGTAAA	15929	0	A_51_P136542	Bcl3	NM_033601	-1	chrna:-1--1	DATA	NA	NA	-1	-0.0957445	2.11506	2.38763	1.12887	5.27124	13.0454	12.7028	12.3963	15.5407	14.9079	14.8588
16408	DATA	17814	210	49	gb|BC076575|gb|AK052239|gb|BC030442|gb|BC058991	chr9:89828765-89828824	0		0	TTTTTTATTCTAACAGTTTGCACATTTGTTATTATTTTACATAAATGAGTATCTACCCTT	16374	0	A_52_P344036	Adamts7	BC076575	-1	chrna:-1--1	DATA	NA	NA	-1	-0.0852694	2.12162	2.35196	1.10857	5.15377	1.93419	2.01419	1.48818	3.81179	4.547	4.13365
24452	DATA	26551	313	31	ref|NM_007981|ens|ENSMUST00000034046|gb|AK004897|gb|BC056644	chr8:45312597-45312656	0		0	GGGGAACCCATAAAAGTGCTAAGTTATTTAAGACTTCTTCAACCAATAAGGTGGATGCTA	24477	0	A_52_P597618	Acsl1	NM_007981	-1	chrna:-1--1	DATA	NA	NA	-1	0.074173	2.12258	2.88132	1.35746	7.59235	9.00591	8.14767	7.94694	12.0519	10.8022	10.8904
3596	DATA	4012	48	17	ref|NM_130796|gb|BC063089|gb|AF408408|ens|ENSMUST00000037864	chr13:110748869-110748810	0		0	CGTTCTCGGTCCTATTGAAGCATTTCAGTATCTAAGCATACTGCAATGTTAATACCCAAG	3529	0	A_51_P457800	Snag1	NM_130796	-1	chrna:-1--1	DATA	NA	NA	-1	-0.482422	2.12263	1.97191	0.928993	3.92035	11.163	10.98	11.2003	13.1639	12.975	13.1202
15421	DATA	16757	198	12	ref|NM_025286|gb|BC029183|gb|AK008473|ens|ENSMUST00000084530	chr4:61731047-61731106	0		0	TGTGGTGCCTTAAGCAAGTAGCTGTGACCAAAGGGAACATGGAGAGACCAGAAGCTGGAG	15351	0	A_52_P32402	Slc31a2	NM_025286	-1	chrna:-1--1	DATA	NA	NA	-1	-0.105124	2.12264	3.18401	1.50002	7.62241	11.3812	10.8763	9.2021	13.7188	13.7056	13.5872
8767	DATA	9552	113	32	gb|XM_204030|ens|ENSMUST00000030584|ens|ENSMUST00000097874|ref|XM_910375	chr4:128528379-128528437	0		0	TGCAACAATATGGAAATCCAAGTGGACATTGAAGCCAAACCAAGTCACTATCAGTTGGTT	8796	0	A_51_P475156	Ibrdc3	XM_204030	-1	chrna:-1--1	DATA	NA	NA	-1	-0.261493	2.12334	2.10718	0.992387	4.30379	9.82953	9.72813	9.44967	11.9641	11.7488	11.616
4076	DATA	4525	54	20	ref|NM_016969|ens|ENSMUST00000096744|gb|AK089538|gb|AK052258	chrUn_random:1688651-1688592	0		0	GGCACCTTTTCCTAAACGATTCTCTGTGCTATTTAAACAAACCCAACAAAAATATCCACA	4013	0	A_51_P108978	Myadm	NM_016969	-1	chrna:-1--1	DATA	NA	NA	-1	-0.454419	2.12649	1.97173	0.927223	3.92998	10.1626	10.2292	10.0814	12.2801	12.0383	12.0699
13843	DATA	15036	177	76	gb|AK002703|riken|0610030G03|tc|NP360098|tc|TC1554394	chr11:78261347-78261406	0		0	CTAGGCCTATCTACTATCTAGGTAAACAGACCAGGATGTCATACAGAGTTAGACCCTCGT	13910	0	A_52_P611650	Tlcd1	AK002703	-1	chrna:-1--1	DATA	NA	NA	-1	-0.136747	2.12681	2.35099	1.10541	5.03106	2.08811	2.69258	1.98677	NaN	NaN	4.84004
17473	DATA	18970	224	15	ref|NM_007807|ens|ENSMUST00000015484|gb|AK152257|gb|AK153154	chrX:7870397-7870338	0		0	TCCAGTCTGTAAGCTGAAAAAGAAGAACACATTTATTTACTGACAGAAATGATCTGCTCC	17412	0	A_52_P444628	Cybb	NM_007807	-1	chrna:-1--1	DATA	NA	NA	-1	-0.0635168	2.1346	2.35511	1.1033	5.22273	12.3135	12.5128	12.6952	14.4087	14.9586	15.2195
17205	DATA	18678	220	63	ref|NM_029204|gb|AK015947|gb|BY715512|riken|4930532K22	chr17:6524152-6524211	0		0	TCCAGTCGCCATAAGTAGAACTGTTAAATTTGGTAGAAGTTTCTCCAGCTGACCAGATTC	17186	0	A_51_P477018	Rnaset2	NM_029204	-1	chrna:-1--1	DATA	NA	NA	-1	-0.0690815	2.1347	2.02612	0.949133	4.06458	5.18941	5.50019	5.37561	7.49548	7.28691	7.36117
33999	DATA	37018	436	43	ref|NM_027320|gb|AK131884|gb|AK008161|ens|ENSMUST00000010502	chr11:101566736-101566795	0		0	GTTGGACAAGCTGGAGATCTTCTTTGGCAAGGCCAAGAATGGAGGTGGGGATGTAGAGAC	33963	0	A_51_P414889	Ifi35	NM_027320	-1	chrna:-1--1	DATA	NA	NA	-1	0.303738	2.14072	2.35323	1.09927	5.02282	11.9865	11.5108	11.212	14.094	14.0017	13.6734
7533	DATA	8239	97	79	ref|NM_010479|ref|NM_010478|gb|AK165042|gb|XM_001002803	chr17:33067322-33067263	0		0	CTGACAAGAAGAAGGTGCTGGACAAGTGCCAGGAGGTCATCTCCTGGCTGGACTCCAACA	7604	0	A_52_P52803	Hspa1a	NM_010479	-1	chrna:-1--1	DATA	NA	NA	-1	-0.304107	2.14129	2.41429	1.12749	5.3805	8.85732	8.628	8.23502	10.7988	11.4313	10.7331
24448	DATA	26547	313	27	ref|NM_008462|gb|BC064711|gb|AF253057|ens|ENSMUST00000032306	chr6:131316111-131303480	0		0	TTGTTTTAGATTGCTCACAGAACAAAGGCAAGCAAGTGGAAGGATACTGGTTCTGCTGTG	24470	0	A_51_P269703	Klra2	NM_008462	-1	chrna:-1--1	DATA	NA	NA	-1	0.0740827	2.14203	2.14191	0.999942	4.46279	4.16021	4.18805	4.05864	6.58325	6.16805	6.08134
32424	DATA	35294	416	19	ref|NM_172623|gb|AK156085|gb|AK077228|ens|ENSMUST00000059873	chr17:46417732-46417791	0		0	AAAGGCCACTATGACGGGGTCACATTTTATTCCTTTTTTATGTTATGTGTGGGAGAATAA	32362	0	A_51_P468558	Treml4	NM_172623	-1	chrna:-1--1	DATA	NA	NA	-1	0.253893	2.14248	2.0696	0.965986	4.21685	8.13667	8.0488	8.24342	NaN	10.0164	10.4063
36838	DATA	40104	472	69	ref|NM_011138|gb|BC105920|gb|BC105921|gb|X57941	chr7:21884308-21883146	0		0	GTCCCAAGCTTCTAGCAGTCTGAGCACAACAGTTACTACCTTATCCTCAGCTGTGGGGAC	36823	0	A_51_P166728	Pou2f2	NM_011138	-1	chrna:-1--1	DATA	NA	NA	-1	0.438242	2.14248	2.15636	1.00648	4.42104	7.53602	7.01673	7.27864	9.29255	9.4777	9.53022
28353	DATA	30820	363	50	ref|NM_175188|gb|AK163081|gb|AK152592|ens|ENSMUST00000039540	chr8:64926721-64926780	0		0	AACCAAAGCACGGGCATCACGTTGCACACATCTGGGATCCATATCCATGAACTTTGTAAT	28397	0	A_51_P121031	March1	NM_175188	-1	chrna:-1--1	DATA	NA	NA	-1	0.156587	2.14291	2.76873	1.29204	6.66967	12.5239	11.5531	11.4066	15.1596	14.2363	14.3939
13567	DATA	14728	174	23	gb|BM939341|tc|TC1542302	chr12:12441854-12441913	0		0	TGCAACATCTAATAAGAGTGTAATGGAATCTGAAATCACCAAGTCTTGTTGGCTATTTCC	13507	0	A_52_P692166	BM939341	BM939341	-1	chrna:-1--1	DATA	NA	NA	-1	-0.142384	2.14667	2.78284	1.29635	6.25177	4.95593	4.1024	3.38997	6.83836	6.92384	7.03462
26075	DATA	28303	333	83	ref|NM_027482|gb|AK162420|gb|BC116791|ens|ENSMUST00000057198	chr3:127709647-127709588	0		0	TATGTACAGCAGTAAAACACCAGACATTTGATAGCCATGTATGTAACTGATATACACTTG	26149	0	A_52_P23308	5730508B09Rik	NM_027482	-1	chrna:-1--1	DATA	NA	NA	-1	0.107821	2.1472	2.09314	0.974824	4.25708	11.2744	10.9088	11.1545	13.3672	13.1145	13.1353
11333	DATA	12314	145	74	ref|NM_207231|gb|BC065791|gb|AK138099|ens|ENSMUST00000042971	chr11:98098736-98098677	0		0	CCCACTCCTCTGAAATGTCAAGGATCTATAGGACCTACTTATTTTGTCTTTGTGTCATGA	11398	0	A_52_P203691	Arl5c	NM_207231	-1	chrna:-1--1	DATA	NA	NA	-1	-0.192716	2.14921	2.50156	1.16395	5.37465	12.1333	11.154	11.1807	14.0183	14.03	13.9243
35738	DATA	38912	458	67	ref|NM_029204|gb|AK015947|gb|BY715512|riken|4930532K22	chr17:6524132-6524191	0		0	TCTGGGAAAACTAGCTTGAGTCCAGTCGCCATAAGTAGAACTGTTAAATTTGGTAGAAGT	35720	0	A_51_P477019	Rnaset2	NM_029204	-1	chrna:-1--1	DATA	NA	NA	-1	0.379285	2.15288	1.97263	0.916273	3.91422	6.08909	6.34173	6.27802	8.20476	8.20037	8.22161
25839	DATA	28046	330	81	ref|NM_009510|ens|ENSMUST00000085833|ens|ENSMUST00000064234|ens|ENSMUST00000097429	chr17:6278077-6278038	0		0	GGTCCTTCAGAGTGTACGGGTACAGGACTCTCCGATACAAAATTCTCATGCTTATCTGTT	25835	0	A_51_P413348	Vil2	NM_009510	-1	chrna:-1--1	DATA	NA	NA	-1	0.102941	2.15326	2.27132	1.05483	4.93298	12.2135	12.2455	12.271	14.1326	14.5383	14.873
28746	DATA	31243	368	48	ref|NM_178061|gb|AK039841|gb|BC020028|gb|AK155217	chr4:35092171-35092112	0		0	GGGGAAAGCCTGCAGTTTCTCTGGAAGCATCCAAGCCGTTTCCCTCATGGGCAGTTTCAC	28709	0	A_52_P258338	Mobkl2b	NM_178061	-1	chrna:-1--1	DATA	NA	NA	-1	0.164669	2.15339	2.30468	1.07026	4.89483	6.76709	6.61831	6.12996	9.05447	8.74108	8.63386
2021	DATA	2354	28	59	gb|BC052824|gb|AK017904|gb|AK088087|ens|ENSMUST00000005907	chr1:165832436-165832495	0		0	AACGGTAAGATGTCTTACCTTCATGAAGACCATGCTTTTAAGAGTGCAAATAACTTGTGT	1997	0	A_52_P75298	Cd247	BC052824	-1	chrna:-1--1	DATA	NA	NA	-1	-0.603956	2.15342	2.86206	1.32907	7.45205	3.45992	2.38617	NaN	6.49008	5.59088	5.21757
17166	DATA	18633	220	18	ref|NM_007972|gb|BC003877|gb|BC050219|gb|AK171096	chr8:13029994-13030053	0		0	TGGCATCTACACAAAGGTCACGACCTTCCTCAAGTGGATTGACAGGTCCATGAAAGCCAG	17105	0	A_51_P174961	F10	NM_007972	-1	chrna:-1--1	DATA	NA	NA	-1	-0.0698453	2.1634	3.17972	1.46978	7.95023	12.6623	11.9989	10.6401	15.3536	14.7949	14.692
25080	DATA	27226	321	26	gb|AK035610|riken|9530076L18|nap|NAP078840-1	chr13:15397823-15397882	0		0	TCCAAAATTTGAAAAGCCTTTAATGCTTAAGATCTTAGTTTCTTCATGGTGTGCTTTCCC	25104	0	A_51_P303791	9530076L18	AK035610	-1	chrna:-1--1	DATA	NA	NA	-1	0.0872118	2.16419	3.28359	1.51724	11.8706	4.58399	3.89807	4.33837	8.8476	6.9861	6.83751
15803	DATA	17165	202	80	ref|NM_010501|gb|AK153226|gb|AK151032|gb|L32974	chr19:34289919-34289978	0		0	CAATTTTCCAGTCAGCAAACCTCATTACTAATCATGTAGGGAATGGAGCTTAAAGCAGAC	15798	0	A_51_P359570	Ifit3	NM_010501	-1	chrna:-1--1	DATA	NA	NA	-1	-0.0971198	2.16731	3.21165	1.48186	7.75334	13.0424	11.4379	11.0238	15.187	15.2656	14.6864
29694	DATA	32289	380	74	gb|XM_884335|gb|AK050497|ref|XM_904314|ref|XM_976325	chr10:58744199-58744258	0		0	CTCCGGGCATTCCTTGTCATAATGTAGCTTATTCAGTAAATATGACATTTTAAGCTACTT	29683	0	A_52_P98625	Ankrd57	XM_884335	-1	chrna:-1--1	DATA	NA	NA	-1	0.185462	2.16756	2.11552	0.975992	4.31285	9.87876	9.55254	9.49954	11.8915	11.7	11.6859
31609	DATA	34399	405	59	ref|NM_019777|gb|BC037446|gb|AK220324|ens|ENSMUST00000062108	chr1:131159410-131159351	0		0	TCACAAGGCACTCAGAAGCAATAGAAACATTCATATTGTACCCCTACACTGTGAGACCAA	31657	0	A_51_P222280	Ikbke	NM_019777	-1	chrna:-1--1	DATA	NA	NA	-1	0.23317	2.16827	2.07994	0.959262	4.23344	9.55575	9.35163	9.31262	11.3274	11.6469	11.4855
23305	DATA	25314	298	69	ref|NM_133731|gb|BC055854|gb|AB010778|ens|ENSMUST00000041649	chr17:22178685-22177343	0		0	TTAATCCTTCTGGTGCTGCTGACTTCCACAGCTCCCATCAGTGCTGCCACCATCCGAGTG	23290	0	A_51_P363258	Prss22	NM_133731	-1	chrna:-1--1	DATA	NA	NA	-1	0.0509394	2.16952	2.46131	1.13449	5.45294	7.57449	6.77208	7.20112	9.94377	9.31714	9.67069
12315	DATA	13377	158	32	ref|NM_007464|gb|U88908|gb|AK156097|ens|ENSMUST00000013949	chr9:7872827-7872768	0		0	ATTGCCTGCACTCCTGAAATTCTCAGAAAGATTTACAATGTTGGCATTTATGGTTCAGAA	12263	0	A_51_P449171	Birc3	NM_007464	-1	chrna:-1--1	DATA	NA	NA	-1	-0.170552	2.17072	2.53046	1.16573	5.49132	11.8562	10.7502	11.1441	13.7786	13.72	13.8432
34863	DATA	37952	447	42	ref|NM_153400|gb|AB094663|gb|AB094664|gb|BC106964	chr5:109507466-109507407	0		0	CAAATATTACAAGATAAACGGCACCACCACCACTCGAACTCTCATCAAAGCCTATGGGAT	34898	0	A_51_P498526	P2rx2	NM_153400	-1	chrna:-1--1	DATA	NA	NA	-1	0.338228	2.17139	2.46326	1.13442	5.70172	6.74132	6.56474	6.46336	9.17838	8.51267	9.46815
990	DATA	1220	15	30	ref|NM_007494|ref|NR_002687|ens|ENSMUST00000053865|gb|M31690	chr2:31526070-31527709	0		0	CGCCACTGGCTTCATCAATATCAACTCGCTCAGGCTGAAGGAGTACCATCGCCTTCAGAG	1013	0	A_52_P361165	Ass1	NM_007494	-1	chrna:-1--1	DATA	NA	NA	-1	-0.760242	2.17764	2.9315	1.34618	7.41324	10.3988	9.34748	9.11263	13.1825	12.2238	12.2471
10441	DATA	11354	134	49	ens|ENSMUST00000016144|gb|AK077275|gb|L43371|gb|AK195536	chr13:110023643-110023700	0		0	TAAAGAAAATGAAGCCTGTCACTAAAACACGTGTTCCCACCTCTACATTTTTATTGAAAG	10406	0	A_51_P189105	ENSMUST00000016144	ENSMUST00000016144	-1	chrna:-1--1	DATA	NA	NA	-1	-0.21498	2.18123	2.42231	1.11053	5.52131	7.26722	7.49913	7.52766	10.3472	9.47946	9.73429
1663	DATA	1965	24	10	gb|AK122234|gb|AK083591|gb|BC046627|riken|D030051B22	chr12:115493902-115493961	0		0	TTCTTTGCATCCACAATCATTTGCCAATGTATATGCAGATGAACTAGTTTCTGTACCACT	1589	0	A_52_P450183	Rapgef5	AK122234	-1	chrna:-1--1	DATA	NA	NA	-1	-0.645638	2.18523	2.12093	0.970575	4.37929	7.48591	7.50752	7.5996	9.40077	9.76851	9.78655
22817	DATA	24784	292	49	nap|NAP000727-001	chr4:40352237-40348522	0		0	AGACCAAGACCATTCTCTTCGTGAAGACCAGAGCACTCGTGGATGTAATGACCTCTTTAT	22782	0	A_52_P510790	NAP000727-001	NAP000727-001	-1	chrna:-1--1	DATA	NA	NA	-1	0.0404459	2.18549	2.8032	1.28264	6.79729	7.70254	6.49738	6.93647	9.84165	10.3163	9.38809
33623	DATA	36594	431	44	ref|NM_007670|gb|AK144132|gb|AK146668|ens|ENSMUST00000097981		0		0	CATGTGTGGGGATTCACCTGCAAAATGGCATTTATAGAAACTGAGAAGTCACCTCCAGCT	33658	0	A_52_P498241	Cdkn2b	NM_007670	-1	chrna:-1--1	DATA	NA	NA	-1	0.290451	2.18616	2.5709	1.17599	6.09529	7.49115	8.02703	7.61567	9.69378	10.5849	10.5678
16173	DATA	17564	207	54	ref|NM_010577|gb|BC053431|gb|AK211202|ens|ENSMUST00000023128	chr15:103333468-103333409	0		0	GGGTTGATCTGGAGCCCAGTCTCGGATTCTAAGAACCTATGCTAGCAGACCCAAGGTGGC	16222	0	A_52_P364140	Itga5	NM_010577	-1	chrna:-1--1	DATA	NA	NA	-1	-0.0898503	2.1865	2.15652	0.986291	4.43003	10.1164	10.5724	10.3479	12.5292	12.596	12.3811
1223	DATA	1481	18	36	ref|NM_009896|gb|AF180302|gb|AB000677|gb|AF120490	chr16:10461593-10461534	0		0	GAGGGTCTCTGGCTTCATTTTTCTGCTGTGCAGAATATCCTATTTTATATTTTTACAGCC	1180	0	A_51_P279606	Socs1	NM_009896	-1	chrna:-1--1	DATA	NA	NA	-1	-0.714021	2.1871	3.96958	1.815	17.1465	11.5513	9.61731	9.75308	15.776	13.5314	13.5231
23801	DATA	25860	305	20	ref|NM_021394|ens|ENSMUST00000029018|gb|AF136520|gb|AX775969	chr2:172951057-172950998	0		0	CGGGAGGGGGGACACTGCTGAATGCACTGTACTTTTATAAAAAGGTGTACCTCTGAAAAA	23819	0	A_51_P184936	Zbp1	NM_021394	-1	chrna:-1--1	DATA	NA	NA	-1	0.0608436	2.18751	3.47078	1.58664	8.58826	11.9603	9.55396	10.1041	14.2136	14.1343	13.6829
2499	DATA	2859	34	54	gb|XM_990154|ens|ENSMUST00000052678|ref|XM_904364|ref|XM_972856	chr14:5761263-5761322	0		0	GATGGGTACCCCTCTTATGACCCATGAGAGGCCTTAATGACCAAGACACTAGCACGTGCA	2468	0	A_52_P222350	Flnb	XM_990154	-1	chrna:-1--1	DATA	NA	NA	-1	-0.558841	2.19088	2.20314	1.0056	4.66394	9.06891	9.05876	9.09879	11.5372	11.327	10.9717
9602	DATA	10439	123	69	ref|NM_031198|ens|ENSMUST00000031533|gb|BC064770|gb|BC052832	chr6:16786164-16786105	0		0	ATTTCTTCAGCTAATGCTGGTCTCACGGATGCTCCTTGTCCAAGTATTCTACCCATGAGA	9665	0	A_52_P658679	Tcfec	NM_031198	-1	chrna:-1--1	DATA	NA	NA	-1	-0.237744	2.19649	3.02297	1.37627	8.34447	7.32329	6.45135	6.1778	10.4903	9.19917	9.33186
2767	Mean	3144	37	84	ref|NM_013464|gb|AK155380|gb|D38417|gb|AK014512	chr12:33345083-33345024	0		0	CACTTAGAGCACCACTAGACTGAGGGATTAACTTCTAGATGAAATTCTAAGACTCTTGTG	2847	0	A_51_P449133	Ahr	NM_013464	-1	chrna:-1--1	Mean	NA	NA	-1	-0.538174	2.19813	2.31666	1.05393	4.90862	8.85505	8.40264	8.19671	10.6379	10.9435	10.823
7579	DATA	8291	98	46	ref|NM_001029841|ref|NM_009192|gb|AK037901|ens|ENSMUST00000066840	chr15:66865346-66865287	0		0	GAGTGAGGGTTATCCAGGTGCTCTTATTCCCATGGATCTACAAGGAATACAAGGCTTGTT	7541	0	A_52_P513177	Sla	NM_001029841	-1	chrna:-1--1	DATA	NA	NA	-1	-0.302567	2.1996	2.11888	0.963302	4.32737	10.5139	10.2394	10.5956	12.6805	12.5483	12.4767
26771	DATA	29068	342	83	gb|BC015289|gb|AK157021|gb|AK170780|gb|AK171715	chr7:16939939-16939880	0		0	TGCCATGGTCACACCCACGCTGGCTGCTGATTGGATAAGGAGGTCCCACCCCTTTGTTTT	26769	0	A_51_P179131	Vasp	BC015289	-1	chrna:-1--1	DATA	NA	NA	-1	0.122351	2.20255	2.22999	1.01246	4.74162	11.5322	11.3357	11.3494	13.9451	13.5536	13.4085
36230	DATA	39455	465	15	gb|AK021154|riken|C030046M01|tc|TC1422129	chr16:72729301-72729360	0		0	CAACTAAAACAGGCCATATAATTTTAGGGTATACTTTGTATTATGCCTGTAGATCTGGAC	36241	0	A_52_P1123316	C030046M01Rik	AK021154	-1	chrna:-1--1	DATA	NA	NA	-1	0.404752	2.20357	2.2366	1.01499	4.69128	3.64171	3.69597	NaN	NaN	6.17984	5.83927
6529	DATA	7142	85	2	ref|NM_024495|ens|ENSMUST00000029071|gb|AF231123|gb|BC064050	chr3:14664364-14664423	0		0	GGTCAACCCAATCGGAACACGGAGGTAGCAAATACAACGGAACTCAGACATTCCAATAAT	6529	0	A_51_P153765	Car13	NM_024495	-1	chrna:-1--1	DATA	NA	NA	-1	-0.341979	2.20384	2.33704	1.06044	4.9387	11.4371	11.9812	11.2582	13.845	13.9644	13.8783
10139	DATA	11028	130	63	gb|AK017897|ens|ENSMUST00000042861|ref|XM_203312|ref|XM_920212	chr10:12641098-12641039	0		0	GTTTATCCTCTCTGGAAAGTTCCTTGGTGCTATATGGTTTTGAATGACATTCACTTCAGT	10116	0	A_51_P513568	Stx11	AK017897	-1	chrna:-1--1	DATA	NA	NA	-1	-0.223291	2.20618	2.36413	1.0716	5.27769	8.94101	9.09261	8.97541	11.8196	11.1708	11.1111
36664	DATA	39919	470	54	ref|NM_181545|ref|XM_993341|gb|AY261798|ens|ENSMUST00000038141	chr11:83085015-83084956	0		0	TCTATGTAGCAGATAAGTGTTATGATTTCTTGCGTAAAGGCTATTCTCTCCAAGATATTG	36634	0	A_52_P543489	Slfn8	NM_181545	-1	chrna:-1--1	DATA	NA	NA	-1	0.428602	2.20723	2.94953	1.3363	7.60353	7.43124	6.1699	6.54744	10.3069	9.45022	9.23999
31255	DATA	34004	401	4	gb|BC096528|gb|BC053994|gb|AK173140|ens|ENSMUST00000048623	chr2:146068296-146068237	0		0	CCATCATTATTTACCCAATGAAGAATCATATGTTCTTTATCACGATAACGAAGAAGCCTG	31257	0	A_52_P556390	BC053994	BC096528	-1	chrna:-1--1	DATA	NA	NA	-1	0.224333	2.20858	2.28537	1.03477	4.86953	4.03416	3.54983	3.71629	6.31762	5.93419	5.90457
6249	DATA	6840	81	40	ref|NM_010908|gb|AK038631|ens|ENSMUST00000085851|ens|ENSMUST00000032815	chr7:25693965-25693284	0		0	GGCGATGAATATGATGACATCGTGGTTCACAGTGGCAGGAGCCAAAACCGACAACCGCCT	6287	0	A_51_P259459	Nfkbib	NM_010908	-1	chrna:-1--1	DATA	NA	NA	-1	-0.35297	2.21031	1.98356	0.897412	3.95162	11.6808	11.5866	11.5101	13.5193	13.6149	13.594
29076	DATA	31602	372	67	ref|NM_008575|gb|BC003750|gb|AK083349|ens|ENSMUST00000067398	chr1:132902295-132902236	0		0	GACGTTGCTGGCCTGCCTTGGTGGTTTCTAGGGAATTTGAGAAACAACTGTATTCCTAAA	29061	0	A_51_P176954	Mdm4	NM_008575	-1	chrna:-1--1	DATA	NA	NA	-1	0.171556	2.22147	2.47908	1.11597	5.77226	6.07483	6.02361	6.02329	8.9338	7.99838	8.6268
30207	DATA	32847	387	37	ref|NM_032396|gb|BC082546|gb|AB059617|ens|ENSMUST00000020662	chr11:5146730-5146671	0		0	AAGACTCTTGGGTGGTGGGGAGGTATAGTGTAGGATGAGTTTTCTTGCTTCTTCTCTGTT	30238	0	A_51_P390239	Kremen1	NM_032396	-1	chrna:-1--1	DATA	NA	NA	-1	0.197991	2.22212	2.1641	0.973891	4.4593	5.79476	6.20089	5.9406	NaN	8.23728	8.16386
11592	DATA	12597	149	17	gb|XM_990154|ens|ENSMUST00000052678|ref|XM_904364|ref|XM_972856	chr14:5758558-5758617	0		0	TCCATCTTGGTGGAGTCCGTAACCAGATCCTCAACGGAAACGTGCTATAGCGCCATTCCC	11605	0	A_52_P385409	Flnb	XM_990154	-1	chrna:-1--1	DATA	NA	NA	-1	-0.186907	2.22818	2.35926	1.05883	5.16191	6.58693	6.95681	7.00589	9.45935	9.29394	8.87412
34781	DATA	37865	446	40	ref|NM_153074|gb|AK080022|gb|AK171924|ens|ENSMUST00000052437	chr8:69075899-69075958	0		0	CACCCCCAAAGCAGAAGGAGGGTCAGAAACAACCCTCCGGTCAGTGTGCATGCATGTGAT	34744	0	A_51_P108108	Lrrc25	NM_153074	-1	chrna:-1--1	DATA	NA	NA	-1	0.334683	2.23028	2.07708	0.931306	4.23511	12.1376	12.179	12.2044	14.4249	14.1314	14.1958
33638	DATA	36611	431	61	gb|AK017029|riken|4933432P15|tc|TC1449175|nap|NAP018071-001	chr18:39683045-39683269	0		0	CAGTTCACTCATCATCAGCACAAAGGAGCGTCTTAACATACCGCTTCTTAGCCTTGATCT	33688	0	A_52_P187820	Arhgap26	AK017029	-1	chrna:-1--1	DATA	NA	NA	-1	0.290996	2.23201	2.672	1.19713	6.73578	3.75785	3.47712	3.73285	6.98495	5.81385	6.18503
6573	DATA	7188	85	48	ref|NM_199015|gb|BC030186|tc|NP955304|tc|TC1571384	chr14:54217868-54217809	0		0	AAGAAAGGCAAAGGCAGATGAAGAAGCAGCTTGAGGCACTTGCAGACTTACAACAAACCT	6614	0	A_52_P380369	D14Ertd668e	NM_199015	-1	chrna:-1--1	DATA	NA	NA	-1	-0.340249	2.23211	2.68369	1.20231	6.43026	11.4418	10.9659	10.5702	14.0792	13.7602	13.1897
3563	DATA	3976	47	66	ref|NM_011809|gb|AK038348|gb|AK198126|gb|AK144974	chr16:96027208-96027267	0		0	CATGGTGACCTCAGATCAGCAAGTGACATTGATAAAGAGCCGTTATACCATGAGACCACA	3622	0	A_52_P658122	Ets2	NM_011809	-1	chrna:-1--1	DATA	NA	NA	-1	-0.484016	2.23301	2.32879	1.04289	4.96538	10.8679	11.439	11.3926	13.7287	13.4353	13.5219
23154	DATA	25153	296	78	gb|AK152160|ens|ENSMUST00000025350|ref|XM_989918|ref|XM_975674	chr18:44782843-44782996	0		0	AAATTAGGAATATTGAGTGGTTCTCCATTGAGAAATTGCCCTGTCATAGAAATGACATGA	23147	0	A_52_P678833	Dcp2	AK152160	-1	chrna:-1--1	DATA	NA	NA	-1	0.0480443	2.23351	2.39512	1.07236	5.37585	6.0354	6.26638	6.2248	8.99576	8.46335	8.25285
27508	DATA	29891	352	56	ref|NM_133816|gb|AK041504|gb|BC012284|ens|ENSMUST00000066279	chr1:89057147-89057944	0		0	TGGGGTAGTAGACAGTGAGGCCATGTGGAAACCCGCCTATGACTTCTTACTCACCTGGAG	27480	0	A_51_P322871	Sh3bp4	NM_133816	-1	chrna:-1--1	DATA	NA	NA	-1	0.13799	2.24022	2.55791	1.14181	5.97305	7.04101	6.58017	6.45645	9.73771	8.99917	9.01448
1145	DATA	1392	17	32	ref|NM_021406|gb|AK089439|gb|BC111875|ens|ENSMUST00000048782	chr17:46389066-46389125	0		0	GTGCAGATGCTGTTCATCTCAGTAGGTTTGTTTCCTGACTGAAGAATCAAGCAGGGGTTT	1171	0	A_52_P415116	Trem1	NM_021406	-1	chrna:-1--1	DATA	NA	NA	-1	-0.727969	2.24062	3.43382	1.53253	11.6169	3.97455	3.16908	2.52777	7.74929	6.24916	5.9744
35981	DATA	39182	461	82	ref|NM_033322|gb|AK029671|gb|BC026840|gb|AK081529	chr9:123413998-123413939	0		0	TTAATCATTTGTTTATGTCTTATAAATCTTATATAGAATATTTTGCTCTTTTAAATGTGT	36053	0	A_52_P215597	Lztfl1	NM_033322	-1	chrna:-1--1	DATA	NA	NA	-1	0.39164	2.24322	3.52225	1.57018	9.9875	2.41988	3.67455	4.68627	6.94722	6.663	7.73724
6543	DATA	7157	85	17	tc|TC1496629|nap|NAP033483-1	chr14:12612645-12612704	0		0	GACCTGATATTTTTCATCTATATGAAGTACAAGTCTCTACCTGAGTCTATAATGTGAACC	6557	0	A_52_P333902	TC1496629	TC1496629	-1	chrna:-1--1	DATA	NA	NA	-1	-0.341423	2.24476	2.24031	0.99802	4.76571	10.4003	10.2373	10.2169	12.2565	12.5567	12.7622
132	DATA	185	3	15	ref|NM_011756|gb|BC021391|gb|M57422|ens|ENSMUST00000051241	chr7:25310724-25310682	0		0	TGGTCTCCTGGAATCTTAAGTGCTGTGAAGAGCCGGCTCCCACAATACTATCCTAATTTT	136	0	A_51_P158538	Zfp36	NM_011756	-1	chrna:-1--1	DATA	NA	NA	-1	-1.15687	2.24565	2.21452	0.986135	4.66158	12.2167	12.0291	11.9514	14.5159	14.223	14.1018
5884	DATA	6448	76	73	ref|NM_172893|gb|AK053205|gb|AK036886|ens|ENSMUST00000038398	chr6:39017813-39017754	0		0	TGACTTATAATGATGTTAGTATTGTATTTTTAACTCTTTGCTGACTTTGATGTTTATTAA	5872	0	A_51_P214747	Parp12	NM_172893	-1	chrna:-1--1	DATA	NA	NA	-1	-0.368393	2.24955	2.61629	1.16303	5.91937	9.06559	8.03527	8.49027	11.3926	11.0522	10.9952
29776	DATA	32375	381	75	ref|NM_007616|gb|AK090074|gb|AK035592|ens|ENSMUST00000007799	chr6:17281625-17281684	0		0	ATGTCTGTTCTCCCTAGATACTCAGTTTTATACAAGTCAATTGCTGATCCAAAAGGTTAC	29842	0	A_52_P306845	Cav1	NM_007616	-1	chrna:-1--1	DATA	NA	NA	-1	0.187296	2.25404	2.27331	1.00855	4.81417	12.1279	11.8744	12.3473	14.3205	14.2649	14.5841
4509	Mean	4988	59	58	ref|NM_009969|gb|AK053196|gb|X02333|ens|ENSMUST00000019060	chr11:54204048-54204021	0		0	TCTGAAAACGCTGACTCAGCTTGGACAGCGGCAAGACAAACGAGAGATATTTTCTACTGA	4564	0	A_51_P171075	Csf2	NM_009969	-1	chrna:-1--1	Mean	NA	NA	-1	-0.43033	2.25455	4.14985	1.84066	18.5314	4.26925	1.89491	2.82088	8.59114	6.37501	6.46842
33286	DATA	36224	427	14	ref|NM_026097|ens|ENSMUST00000074515|ens|ENSMUST00000021036|ens|ENSMUST00000071152	chr11:82887377-82887318	0		0	TGCATCTGTGATCATTGGATGGTGATGGTCATCAATGAAGAGGTCTTTCCAGAACGTGGA	33297	0	A_51_P253527	Rffl	NM_026097	-1	chrna:-1--1	DATA	NA	NA	-1	0.280086	2.25685	2.89235	1.28158	6.91279	7.75466	6.94307	6.3218	10.1999	9.72925	9.76744
5409	Mean	5942	70	77	ref|NM_013599|gb|BC046991|gb|AK004651|ens|ENSMUST00000017881	chr2:164695774-164695833	0		0	CCAACCTTTTCCAGCTACTTTAGTCAATCAGCTTATCTGTAGTTGCAGATGCATCCGAGC	5403	0	A_52_P507214	Mmp9	NM_013599	-1	chrna:-1--1	Mean	NA	NA	-1	-0.388398	2.25785	3.43068	1.51944	12.4514	8.22908	9.07704	8.70124	10.9122	13.0757	12.3115
13291	DATA	14428	170	63	ref|NM_178607|gb|AK165427|gb|AK015699|ens|ENSMUST00000059372	chr2:131043561-131043502	0		0	AGGGGCCAGAGTACTGCTCAAGTATACCACAAGTGTAGTGTGATTCCATTACAGCTGCTG	13268	0	A_52_P421364	Rnf24	NM_178607	-1	chrna:-1--1	DATA	NA	NA	-1	-0.148679	2.25941	2.29623	1.0163	4.97542	2.74741	2.91158	2.81667	4.85165	5.43442	5.07827
12658	DATA	13749	162	64	ref|NM_027979|gb|AK009012|gb|AY458654|ens|ENSMUST00000027719	chr1:134036359-134036418	0		0	CATCAACCTTATGGCCTACGACTTCCACAGCTCCTTGGAAAAGACCACAGGGCATAACAG	12636	0	A_51_P253074	Chit1	NM_027979	-1	chrna:-1--1	DATA	NA	NA	-1	-0.163314	2.26062	2.74879	1.21594	6.3669	8.70363	7.47799	7.98434	11.008	10.5874	10.8169
36885	DATA	40151	473	31	ref|NM_022723|gb|AK078630|gb|BC052193|riken|7330410C13	chr15:83684996-83684937	0		0	TAGTCAAAGCTTCTCTCTACCTTGTTTTCCCTCAATGCATGTAATTAAACACTTGTGGAA	36910	0	A_51_P447595	Scube1	NM_022723	-1	chrna:-1--1	DATA	NA	NA	-1	0.440389	2.26065	2.04831	0.906074	4.13111	1.77943	1.92935	1.97471	NaN	3.90259	3.9257
32342	DATA	35206	415	16	ref|NM_008491|ens|ENSMUST00000050785|ens|ENSMUST00000091086|gb|S82469	chr2:32393072-32392828	0		0	GGTATTTTTCCGAAAGACTTCTGAAAACAAGCAATACTTCAAAATTACCCTGTATGGAAG	32356	0	A_51_P510156	Lcn2	NM_008491	-1	chrna:-1--1	DATA	NA	NA	-1	0.251723	2.26721	4.45013	1.96282	12.1727	8.30997	4.87083	5.16436	NaN	10.2389	10.4702
30404	DATA	33060	389	80	ref|NM_178607|gb|AK165427|gb|AK048813|ens|ENSMUST00000059372	chr2:131041885-131041826	0		0	CAATGAGATCACTCTTTCCACACCATTCCTAAGTTTCTGGTAACCTTTTGTGTGGATGTG	30475	0	A_51_P339356	Rnf24	NM_178607	-1	chrna:-1--1	DATA	NA	NA	-1	0.203122	2.26912	2.56298	1.12951	5.71574	3.64357	4.50202	4.47488	6.86262	6.80472	6.64208
32729	DATA	35618	420	3	ref|NM_010710|gb|AK053572|gb|AF124734|ens|ENSMUST00000000253	chr2:38376724-38376783	0		0	AGAGCTTCCGTATTTTCAAAGACTGCCACGTGCCTTAGGAATACTGTTTTATCTTCATAC	32653	0	A_51_P257419	Lhx2	NM_010710	-1	chrna:-1--1	DATA	NA	NA	-1	0.262682	2.26921	3.52399	1.55296	10.8848	6.16356	4.61597	4.46877	9.34384	8.72336	7.75308
33628	DATA	36600	431	50	ref|NM_172796|ref|NM_181545|gb|AY261798|ens|ENSMUST00000038211	chr11:83062629-83062570	0		0	ATGTAGGAAAAAATTACCAATGTGTATATCGTAACTAACTGAGGCTGAAAACAAAGCTGG	33669	0	A_51_P504988	Slfn9	NM_172796	-1	chrna:-1--1	DATA	NA	NA	-1	0.290651	2.26924	2.83711	1.25025	6.60453	8.0419	6.83061	6.84901	NaN	10.0665	9.93246
33822	DATA	36822	434	17	gb|AK033113|gb|AK088394|riken|8030431J09|riken|E430014L16	chr2:103439897-103439956	0		0	CCTGATTTTCAAGCATGAACTTTTTCCATATTAAGCAATACTTCTGTGATTAAAGTGGCC	33763	0	A_52_P107769	8030431J09Rik	AK033113	-1	chrna:-1--1	DATA	NA	NA	-1	0.297589	2.27386	3.59625	1.58156	10.4078	4.21527	4.03477	2.06074	7.53903	6.61101	6.94949
35890	DATA	39083	460	68	ref|NM_172161|gb|AK078062|gb|BC085324|ens|ENSMUST00000059286	chr6:113855424-113855483	0		0	CTAGTTAAGTCAATCACTTGGTGGGTGGTAGCTCAGTATCCTTGTAAGATAACCCTGCTC	35874	0	A_51_P159171	Irak2	NM_172161	-1	chrna:-1--1	DATA	NA	NA	-1	0.387197	2.27714	2.08162	0.914139	4.2349	11.6309	11.4668	11.5424	13.7408	13.5858	13.5583
23115	DATA	25110	296	35	ref|NM_178045|ens|ENSMUST00000035842|gb|AK089460|gb|AK139284	chr6:116661370-116661311	0		0	ACTCCTCACTGATACAGGGCTTACTCATGTACATGTACGTACACCTGCATGTGTAGCAAA	23070	0	A_52_P650307	Rassf4	NM_178045	-1	chrna:-1--1	DATA	NA	NA	-1	0.0470145	2.28076	2.42786	1.0645	5.26027	12.6952	11.9724	12.1344	14.5986	14.7566	14.7304
2482	DATA	2840	34	35	ref|NM_001039530|gb|DQ372930|gb|AK089685|ens|ENSMUST00000042665	chr16:35519534-35518996	0		0	GTGGCAGATGTGATTGTCAATTCAACAACACTCACATTTGATCTCAAATCAGGGGTCTCC	2433	0	A_51_P341767	Parp14	NM_001039530	-1	chrna:-1--1	DATA	NA	NA	-1	-0.55996	2.28157	2.86149	1.25417	6.71593	6.60083	5.33207	5.4601	8.55559	8.84634	8.57553
3502	DATA	3913	47	3	ref|NM_021893|gb|BC066841|gb|AK154403|ens|ENSMUST00000016640	chr19:29087711-29087770	0		0	TTGATGAGTCTCATGTTAATGTCTTGTTTGTATGAAGTTTAAGAAAATATCGGGTTGGGC	3503	0	A_51_P248666	Cd274	NM_021893	-1	chrna:-1--1	DATA	NA	NA	-1	-0.487337	2.28186	2.75966	1.20939	6.35579	12.8706	11.8108	11.7679	15.0347	14.7627	14.9309
5572	DATA	6110	72	75	ref|NM_008506|gb|BC053059|gb|AK146959|ens|ENSMUST00000030407	chr4:122446951-122447010	0		0	GTGGTGTTAACTGTTTTTGTATAAGAAAAACAAAAAACAAAAACCCTCCTGTTGCAAGGG	5561	0	A_52_P93284	Mycl1	NM_008506	-1	chrna:-1--1	DATA	NA	NA	-1	-0.381838	2.28229	3.10569	1.36078	7.88639	5.53611	4.18214	4.0829	8.15587	7.43322	7.52914
15827	DATA	17190	203	20	gb|AK077243|ens|ENSMUST00000099507|ref|XM_924782|ref|XM_001000848	chr19:34313887-34313946	0		0	GTTTCTCAGAAATGAAAGGTCAATCGAGAAGGAAGAGGTTAAACAGCAAACATAGGAAGC	15841	0	A_52_P663686	Ifit3	AK077243	-1	chrna:-1--1	DATA	NA	NA	-1	-0.0966939	2.28389	3.55225	1.55535	9.86966	6.84586	5.75307	4.53004	8.75574	9.49916	9.53082
26527	DATA	28802	339	72	ref|NM_009425|gb|AK153581|gb|U37522|ens|ENSMUST00000046383	chr3:27151623-27151682	0		0	CTACCTGGTATCAGTTTGCAGAGATCTAGAAGACGTCCAGTTTCTAAATATTTATGCAAC	26588	0	A_51_P448741	Tnfsf10	NM_009425	-1	chrna:-1--1	DATA	NA	NA	-1	0.117241	2.29244	3.5705	1.55751	10.1823	5.72509	3.86985	3.80409	8.34147	8.41825	7.35081
35362	DATA	38509	454	4	ref|NM_133871|ens|ENSMUST00000029671|gb|BC111882|gb|BC112402	chr3:151631344-151631285	0		0	ATGAATTCATTAAGAGAGTAGTGAGAGAACAGGGAATGAAGAAGGCACAGAGACTGTGCC	35286	0	A_51_P487690	Ifi44	NM_133871	-1	chrna:-1--1	DATA	NA	NA	-1	0.360541	2.2967	3.61868	1.5756	10.269	9.35163	7.48631	7.25646	12.217	11.6145	11.119
20549	DATA	22314	263	44	ref|NM_009647|gb|AK154374|gb|D85036|ens|ENSMUST00000030252	chr4:100842512-100842571	0		0	TTTTACAGGATGTTATTTGTCTGTCTTGACCTAAGCAACCTGGGGCCATGAGCCTGCTTA	20586	0	A_51_P428582	Ak3l1	NM_009647	-1	chrna:-1--1	DATA	NA	NA	-1	-0.00360022	2.29817	3.23307	1.4068	8.34906	4.79672	6.43914	6.48043	9.35577	8.95533	9.1044
5860	DATA	6424	76	49	ref|NM_026097|ens|ENSMUST00000074515|ens|ENSMUST00000021036|ens|ENSMUST00000071152	chr11:82891712-82891653	0		0	CTGACCGTACGGCAGCTGAAAGAGATCCTGGCTCGTAACTTTGTCAACTATAAGGGCTGC	5824	0	A_51_P253531	Rffl	NM_026097	-1	chrna:-1--1	DATA	NA	NA	-1	-0.369381	2.30288	2.80607	1.21851	6.98345	5.60192	4.81916	4.76664	8.39577	7.65233	7.55785
22751	DATA	24710	291	60	ref|NM_153118|gb|BC034510|ens|ENSMUST00000098637|ens|ENSMUST00000035373	chr3:122317454-122317395	0		0	GTCTGCAGCCTAAATTAGCAGAGACCATGAATAACATTGACCGCTTACGAATGGAAATCC	22803	0	A_52_P19894	Fnbp1l	NM_153118	-1	chrna:-1--1	DATA	NA	NA	-1	0.0392393	2.30428	2.33964	1.01534	5.10479	5.82209	5.59041	5.56044	8.30372	7.81007	7.87807
24524	DATA	26631	314	26	ens|ENSMUST00000098637|gb|AK151930|gb|AK152002|riken|I830043G24	chr3:122360603-122341361	0		0	ATTGAAATTGAACAGAACTATGCGAAACAATTGAGAAATCTGGTTAAGAAGTACTGTCCC	24469	0	A_52_P418313	ENSMUST00000098637	ENSMUST00000098637	-1	chrna:-1--1	DATA	NA	NA	-1	0.075753	2.3077	2.26394	0.981038	4.81168	5.50554	5.22474	5.4865	7.50529	7.63042	7.87291
12060	DATA	13106	155	16	ref|NM_008607|gb|X66473|gb|AK150728|ens|ENSMUST00000015394	chr9:7280046-7280105	0		0	TCATTACTCAAGGCTATGCACACTGGTAGAAGATATTGAGAGAGAAATGGAGGAGATTTC	12070	0	A_51_P184484	Mmp13	NM_008607	-1	chrna:-1--1	DATA	NA	NA	-1	-0.176166	2.30825	2.75316	1.19275	6.41995	13.8988	13.067	12.791	16.2267	15.9557	15.8337
5651	DATA	6200	73	80	gb|AK046736|ens|ENSMUST00000094042|riken|B530033B21|tc|TC1465613	chr11:72388201-72390214	0		0	CAGAAAATACGTATGCCTCCCATATGAAACAATGTTCCGCCCCAAACACTGTGACACGTA	5718	0	A_51_P494403	Fbxo39	AK046736	-1	chrna:-1--1	DATA	NA	NA	-1	-0.378305	2.31347	2.72582	1.17824	6.36939	10.8796	10.0528	9.8871	13.2488	12.9898	12.7583
1510	DATA	1802	22	17	ref|NM_181320|ens|ENSMUST00000051624|gb|AK035652|riken|9530081F05	chr6:134751912-134751853	0		0	GGCTCTTAGCCAGAATAATGACTTAAGTTTGTAATCTCAACATGAACTGCAGACTAACCT	1447	0	A_52_P374825	Dusp16	NM_181320	-1	chrna:-1--1	DATA	NA	NA	-1	-0.667041	2.31524	3.14885	1.36006	8.37031	5.1842	4.47882	3.64539	8.00539	7.08316	7.66642
882	Mean	1090	13	70	ref|NM_011905|ens|ENSMUST00000029623|gb|AF185284|gb|AK005043	chr3:83941532-83941473	0		0	CCTTGGATGAAGGCCAGCAGGAAGTGTTTTGGGTAAATCTGAGAACTGCAATAAAGTCCT	944	0	A_51_P452629	Tlr2	NM_011905	-1	chrna:-1--1	Mean	NA	NA	-1	-0.782565	2.31624	3.29306	1.42172	9.69691	13.0104	11.8693	11.6371	16.2589	15.114	15.0231
456	DATA	580	7	70	ref|NM_175026|gb|BC096384|gb|BC107378|gb|AK080371	chr1:173616913-173618126	0		0	ACATGCAGGTTATCAAAGCTAAGAATTGAGAAACAACCACTCAGTCCTGCTTCCTTTATG	517	0	A_51_P334785	AI447904	NM_175026	-1	chrna:-1--1	DATA	NA	NA	-1	-0.925271	2.3163	3.25228	1.40409	8.30034	11.0299	9.47073	9.35866	13.4128	13.3232	12.8801
39978	DATA	43563	513	43	ref|NM_172648|ref|NM_001033450|ref|NM_008329|ens|ENSMUST00000009340	chr1:173981062-173981003	0		0	AGTGGACAATGGCACAACATCAACTGTAAGGAAGGAGATAAGCTCCACCTCTTCTGCTTT	40011	0	A_51_P377620	Ifi205	NM_172648	-1	chrna:-1--1	DATA	NA	NA	-1	0.699659	2.32199	3.16536	1.36321	8.25538	14.8192	13.5109	13.3471	17.5282	16.8848	16.7604
37068	DATA	40351	475	61	ref|NM_178729|gb|AK029957|ens|ENSMUST00000087465|riken|4932411B07	chr5:43077116-43077057	0		0	GCAGTTGAGCTATACCCTAAGTCTTTAAGGATTTCTACTTATCTCATTGATAAACAGATC	37122	0	A_52_P39533	Fbxl5	NM_178729	-1	chrna:-1--1	DATA	NA	NA	-1	0.451064	2.32232	2.89236	1.24546	7.1269	2.88069	2.78313	1.75353	5.53685	4.9948	5.56277
40915	DATA	44730	527	20	ref|NM_028807|ens|ENSMUST00000021709|ens|ENSMUST00000072646|gb|AK004674	chr12:108947471-108947530	0		0	TCTTTTGGGGCTGCGGAGTCTCCTTTCAGGACTTCAGGCCAGGGAAGGCTTCCCTTTCTA	40924	0	A_51_P204486	1200009I06Rik	NM_028807	-1	chrna:-1--1	DATA	NA	NA	-1	0.975762	2.32384	2.30332	0.991167	4.98043	11.8713	11.8761	12.0158	14.4996	14.1566	14.0169
3987	DATA	4431	53	11	ref|NM_013885|ens|ENSMUST00000037099|gb|CT010279|gb|AK172660	chr4:134604543-134604484	0		0	CCATTTATAACCTTCAACAGCGAAGTCAAGACGGATGTGAATAAGATTGAGGAATTTCTC	3996	0	A_52_P661565	Clic4	NM_013885	-1	chrna:-1--1	DATA	NA	NA	-1	-0.459814	2.32424	2.19693	0.945227	4.56235	6.99821	6.9139	6.65312	9.0832	9.0422	9.03063
39914	DATA	43488	512	53	gb|AK084166|gb|AK170323|riken|F630047G10|riken|D230004K20	chr19:28975459-28975518	0		0	TTTGTCCACTAGTACTATAATGATACACTTCTGTAGTGTTATTTGAACACCTCGTAATGC	39886	0	A_51_P321057	AK084166	AK084166	-1	chrna:-1--1	DATA	NA	NA	-1	0.691307	2.32486	2.81006	1.2087	7.31391	2.73871	2.35183	NaN	5.86671	5.12903	4.73147
33760	DATA	36752	433	32	ref|NM_007693|gb|BC026554|gb|M64278|ens|ENSMUST00000021610	chr12:100060167-100060226	0		0	ACAGGCAGCTTTCTAGAAGTTTCTCTTCCACCTTCTTATCCATGGGGCACAACTGCAATA	33786	0	A_51_P358316	Chga	NM_007693	-1	chrna:-1--1	DATA	NA	NA	-1	0.295322	2.32568	2.70062	1.16122	6.50973	2.12573	2.03455	NaN	4.54315	5.12351	5.32742
6039	DATA	6615	78	70	ref|NM_009728|gb|AK172972|gb|AF156549|ens|ENSMUST00000055764	chr7:55077393-55077452	0		0	TGGGGATTCTAAGAGACAATCCAGCAGTGCTAGTCAGACTGCCCGTTTGTCGTCACTCTT	6023	0	A_51_P320022	Atp10a	NM_009728	-1	chrna:-1--1	DATA	NA	NA	-1	-0.361868	2.32669	2.7095	1.16453	6.69463	5.67935	5.30585	5.12471	8.51184	8.17231	7.55427
36270	DATA	39499	465	59	ref|XM_994228|tc|TC1430488|nap|NAP106693-1	chr1:173562248-173562189	0		0	GACATGTCTGGCAACCTCAACACTTCCTTGTAGTCACCAAGCTACTCTGAAGTCTCCAAA	36322	0	A_52_P127813	LOC623121	XM_994228	-1	chrna:-1--1	DATA	NA	NA	-1	0.406949	2.32707	3.52107	1.51309	10.6904	6.50064	5.1157	4.71261	9.6971	8.87315	8.32191
4316	DATA	4781	57	21	gb|BC082586|gb|BC076568|gb|XM_917083|ref|XM_990742	chr12:74069409-74069468	0		0	CACCAGGGGTTGGTAAAGAAACTTGGAACTATTTGTGATATGTCAACTCAGATGTTTCTC	4334	0	A_51_P224872	Syne2	BC082586	-1	chrna:-1--1	DATA	NA	NA	-1	-0.440007	2.33135	2.19203	0.94024	4.55418	7.69595	7.38139	7.49488	9.76744	9.6384	9.74248
21965	DATA	23861	281	61	ens|ENSMUST00000031356|ref|XM_888097|ref|XM_905678|ref|XM_979232	chr5:92200040-92199271	0		0	TGTGTACCAGTATCAAGATTCCCTGGCAAGATTTTCCTCTACTGTCCTTTCTTCAACCGG	22018	0	A_52_P203440	ENSMUST00000031356	ENSMUST00000031356	-1	chrna:-1--1	DATA	NA	NA	-1	0.0233508	2.33253	3.22572	1.38293	10.4819	2.92734	3.004	2.39721	6.98965	5.30079	5.71527
4396	DATA	4870	58	25	ref|NM_019453|gb|AF143409|ens|ENSMUST00000023180|tc|NP378579	chr16:3378898-3378839	0		0	ATGGATTTCAGGTTACTCTTGACTGTGGTCCAGGCTCCATACAAAATGAAAGAAAATAAT	4342	0	A_51_P464918	Mefv	NM_019453	-1	chrna:-1--1	DATA	NA	NA	-1	-0.435747	2.34033	3.44834	1.47344	10.0981	12.1916	10.4348	10.9343	15.21	13.9791	14.7167
38246	DATA	41627	490	62	ref|NM_010171|ens|ENSMUST00000090417|ens|ENSMUST00000029771|gb|BC024886	chr3:121503165-121503224	0		0	AGCTAACGCTTTGATTCGAACACTAGCATTTGTCACGTTAGGACGAACGGAAACCGTACA	38223	0	A_52_P683413	F3	NM_010171	-1	chrna:-1--1	DATA	NA	NA	-1	0.524268	2.34573	3.04879	1.29972	8.64922	5.48997	6.35643	6.03944	9.75631	8.79459	8.4813
22737	DATA	24696	291	46	ref|NM_008905|ens|ENSMUST00000040056|gb|AK012152|gb|AK166921	chr7:103641586-103641645	0		0	AAGAATTCAAGTGCCTTAGGTTTGTGAGCCACAAAGTCTTGGCTGAGATCAAAGTGCCAA	22775	0	A_51_P230439	Ppfibp2	NM_008905	-1	chrna:-1--1	DATA	NA	NA	-1	0.0389055	2.3466	2.16306	0.921786	4.48778	12.5941	12.5133	12.4752	14.5745	14.6698	14.8274
21771	DATA	23644	279	14	ref|NM_028800|gb|BC046981|gb|AK154780|ens|ENSMUST00000094761	chr4:125584566-125584625	0		0	TCCAGAAGACTCTGGAAGATTACCTACTTGGGGGTAGGCCTTGGAGGGAAATCTGTAGGG	21783	0	A_51_P363657	Stk40	NM_028800	-1	chrna:-1--1	DATA	NA	NA	-1	0.0199731	2.34802	2.29572	0.977729	4.92304	6.29012	6.19407	6.00839	8.67168	8.40551	8.30257
31443	DATA	34218	403	48	gb|AK153119|gb|DV040672|ref|XM_888885|ref|XM_908564	chr19:10728043-10727984	0		0	ACTGAGGGAGCTATCTTTCACAGAGTGTATTCAGTGGTATACGTGGAGCTCAGAAGTAGA	31483	0	A_52_P1020860	AW112010	AK153119	-1	chrna:-1--1	DATA	NA	NA	-1	0.228863	2.34879	4.04633	1.72273	11.9051	12.5783	10.3763	9.80996	15.4567	14.8606	14.5863
13828	DATA	15018	177	58	gb|BC072651|gb|AK043598|riken|A830011I05|tc|NP578391	chr16:33442825-33442884	0		0	ACAGAGGATTTTAACCATGTTACATTCATAGTACAGAGAGGATTCTGTTGCTCTTGGTTG	13877	0	A_51_P437050	Heg1	BC072651	-1	chrna:-1--1	DATA	NA	NA	-1	-0.137087	2.35057	2.2977	0.97751	4.91765	4.72197	5.01655	5.00949	7.1688	7.40002	7.07229
22723	DATA	24679	291	29	ref|NM_027878|gb|BC021433|gb|AK004552|ens|ENSMUST00000020249	chr10:87881342-87881283	0		0	AACTTTTCACAGTACCGAACATGCCCATTGTAACACTGGAACAGAAAGACAGTGGCTGTC	22745	0	A_51_P481482	1200002N14Rik	NM_027878	-1	chrna:-1--1	DATA	NA	NA	-1	0.038642	2.35254	2.48839	1.05775	5.51546	10.8714	10.3242	10.2185	13.1175	12.905	12.8569
16709	DATA	18142	214	37	gb|AK138818|ens|ENSMUST00000074572|ref|XM_622576|ref|XM_909698	chr11:70879637-70875414	0		0	AATTGCTAAGCCCTCAAAACAGGATGGAAGAGATGAAGAAAAGATGTATGAGAATGTTCT	16662	0	A_52_P638457	A430084P05Rik	AK138818	-1	chrna:-1--1	DATA	NA	NA	-1	-0.0793567	2.35486	3.30439	1.40323	9.33219	5.51942	4.49377	3.9466	8.44648	8.07993	7.34656
17736	DATA	19255	227	45	ref|NM_009398|gb|U83903|gb|BC021155|tc|NP381862	chr2:52063795-52063854	0		0	TGAATTTCGGCATTCTGCCTTTTGTAACCTGATATTTTTAACCTTGACATTGTATAGCTC	17773	0	A_51_P315785	Tnfaip6	NM_009398	-1	chrna:-1--1	DATA	NA	NA	-1	-0.0577647	2.35608	2.75068	1.16748	6.50049	2.04788	2.96945	2.12511	5.32941	5.20777	4.85728
2868	DATA	3249	39	19	ref|NM_145636|gb|AK152114|gb|AY099297|ens|ENSMUST00000058429	chr7:122689240-122689181	0		0	AATCTCGATTGCCAGGAGTGAACCTGGACCTCCTGCCCCTGGGATACCATCTTCCCAATG	2884	0	A_51_P325165	Il27	NM_145636	-1	chrna:-1--1	DATA	NA	NA	-1	-0.529933	2.35801	2.76262	1.17159	6.87042	7.46749	7.80163	8.18707	11.0808	10.445	10.2183
37670	DATA	41005	483	35	ref|NM_139197|gb|BC106831|gb|AB084789|ens|ENSMUST00000028172	chr2:28512250-28512309	0		0	CAAAGAAGTGGATTACCTCTTCTGTGTCGATGTGGATATGGTCTTCCGTAACCCATGGGG	37702	0	A_51_P394281	Gbgt1	NM_139197	-1	chrna:-1--1	DATA	NA	NA	-1	0.486583	2.35984	2.93523	1.24383	7.31042	3.99283	2.82616	3.07577	6.59595	6.16607	5.93844
22933	DATA	24908	294	3	ref|NM_008413|gb|AK087255|gb|L16956|riken|E030040D20	chr19:28988559-28988618	0		0	CAGATCTCACCAACATTACAGAGGCATAATAATGTGAATCAAATGGTGTTTCACAAAATC	22857	0	A_52_P309376	Jak2	NM_008413	-1	chrna:-1--1	DATA	NA	NA	-1	0.0428609	2.36088	3.14615	1.33261	9.90267	3.00559	3.25909	3.3951	7.32088	5.8196	5.95774
7432	DATA	8125	96	50	ref|NM_001024932|ref|XM_001000370|ens|ENSMUST00000085889|gb|AK036467	chr5:136789595-136789219	0		0	CTCTCATCAGCCTGTCTGCATGCTGGAAATTCAGCAAGATCAAACGGAGGAAATGACTTT	7399	0	A_52_P667932	LOC545812	NM_001024932	-1	chrna:-1--1	DATA	NA	NA	-1	-0.308025	2.36428	2.68808	1.13696	6.40419	7.43501	7.71187	6.94307	10.301	10.1834	9.66977
13837	DATA	15027	177	67	ref|NM_027835|gb|BC080200|gb|BC025508|gb|AK153018	chr2:62528172-62528113	0		0	GATCTCGGGCTACATAAAATTAAGAAAACTAGCTGAGTCCACATTTACTCTCATAACTTT	13895	0	A_51_P387810	Ifih1	NM_027835	-1	chrna:-1--1	DATA	NA	NA	-1	-0.13686	2.36569	2.74572	1.16064	6.48082	11.5873	10.7278	10.7032	13.9173	13.8537	13.4843
36884	DATA	40150	473	30	ref|NM_020583|gb|AF217484|gb|W08661|ens|ENSMUST00000038142	chr7:74777621-74777680	0		0	CGCTGCAGCATTGTGAACATCCATGGCGCAGTCCTGTATGACAAGTACATCCGACCCGAG	36908	0	A_52_P448253	Isg20	NM_020583	-1	chrna:-1--1	DATA	NA	NA	-1	0.440312	2.36799	2.69818	1.13944	6.68089	8.22319	7.91383	7.79893	10.4935	11.2105	10.3265
27459	DATA	29835	351	85	ref|NM_031167|ref|NM_001039701|gb|AK154601|gb|AK171037	chr2:24354826-24355846	0		0	ATTGCTGGGTACTTACAAGGACCAAATATCAAACTAGAAGAAAAGATAGACATGGTGCCT	27532	0	A_51_P307166	Il1rn	NM_031167	-1	chrna:-1--1	DATA	NA	NA	-1	0.13686	2.3708	3.25643	1.37356	9.53331	6.96929	8.25129	8.02368	11.7176	10.5818	10.7142
22186	DATA	24100	284	45	ref|NM_011227|ens|ENSMUST00000033900|gb|X80332|gb|AK164541	chr8:11422253-11422194	0		0	GCAGTGGCCCTTTACAAGAAGATCCTGAAGTACAAGATGCTGGATGAGAGGGAGATGCCA	22147	0	A_51_P417854	Rab20	NM_011227	-1	chrna:-1--1	DATA	NA	NA	-1	0.0274951	2.37344	2.48319	1.04624	5.53111	10.5625	10.0054	10.0482	12.8915	12.6082	12.566
15635	DATA	16987	200	72	ref|NM_027898|gb|AK083837|gb|AK173194|gb|AK141994	chr7:28072383-28072324	0		0	ACAAGAACCCTCTGGGTTTAATGTATTTATTTGGGAATAATGACCCCAATAAAGGGTTGG	15621	0	A_51_P312885	Gramd1a	NM_027898	-1	chrna:-1--1	DATA	NA	NA	-1	-0.100302	2.37382	2.40627	1.01367	5.30893	10.1419	10.5421	10.3067	12.9666	12.5206	12.7223
32958	DATA	35865	422	80	gb|AK136384|riken|8430421H12|tc|TC1467957|nap|NAP032896-1	chr16:55658648-55658589	0		0	TGTAGATTATATCTTTAGAGGAGAAACAGTTAGATCATGACTAGGCATTGATAAGGAGTG	32952	0	A_52_P384916	AK136384	AK136384	-1	chrna:-1--1	DATA	NA	NA	-1	0.26947	2.3768	2.39697	1.00849	5.25679	4.72604	4.2867	4.49745	7.06944	6.69213	6.93954
7885	DATA	8611	102	26	gb|BC004022|ens|ENSMUST00000098530|ens|ENSMUST00000034074|ens|ENSMUST00000080846	chr8:85450920-85450861	0		0	CAAGCTGGAATTAAAAAACGAACCAGGACGAGCAGATTTGAAGCATATTGTTATAGATGG	7828	0	A_52_P420216	BC004022	BC004022	-1	chrna:-1--1	DATA	NA	NA	-1	-0.291241	2.37843	3.10203	1.30424	8.31723	5.58039	5.52176	4.39079	8.77169	7.94291	8.08441
8356	DATA	9105	108	10	ref|NM_010171|ens|ENSMUST00000090417|ens|ENSMUST00000029771|gb|M57896	chr3:121503205-121503264	0		0	GGACGAACTGAAACGGTACAAACTGGTTAACACTACAGCGCCTTTTGCACAAATGCTTTA	8285	0	A_51_P236846	F3	NM_010171	-1	chrna:-1--1	DATA	NA	NA	-1	-0.27507	2.38179	2.95211	1.23945	8.1697	6.13299	6.68495	6.47238	10.0803	9.22119	8.84516
33014	DATA	35932	423	62	gb|AK136456|riken|9030414N23|tc|TC1416031|nap|NAP032979-1	chr7:100526790-100526731	0		0	ATGTGACACTTTGTAACTGGAGAAACTAAGATATAGCTCTTCTCATGTCTTGATGTTAGG	33071	0	A_52_P371494	AI451617	AK136456	-1	chrna:-1--1	DATA	NA	NA	-1	0.271059	2.38257	3.06569	1.28672	7.66376	9.94025	8.62859	8.67104	12.3473	12.1557	11.934
3461	DATA	3867	46	42	ref|NM_008903|ref|NM_008247|ens|ENSMUST00000070951|ens|ENSMUST00000016144	chr13:110022867-110023397	0		0	GGTTGCTTTGTATGTATCCGATTTCTTCCAGGCACACATTCTTACAAAGAGAGAAAGGAA	3419	0	A_51_P189104	Ppap2a	NM_008903	-1	chrna:-1--1	DATA	NA	NA	-1	-0.489737	2.38366	2.61571	1.09735	6.28291	7.32703	7.50173	7.17979	10.4312	9.72543	9.69903
2291	Mean	2642	32	7	ref|NM_010187|gb|AK171316|ens|ENSMUST00000027966|ens|ENSMUST00000081103	chr1:170937392-170937333	0		0	ACTTCTGTGAGTCCTGAAACCAACAGACACTACGAGATTGGTTCCCAATGGTTGACTGTA	2214	0	A_51_P130095	Fcgr2b	NM_010187	-1	chrna:-1--1	Mean	NA	NA	-1	-0.577029	2.38414	3.17199	1.33045	8.80105	12.9084	12.0257	11.6163	15.972	15.0521	15.0422
19670	DATA	21356	252	21	ref|NM_145523|ens|ENSMUST00000028257|gb|AK050540|gb|AK160268	chr2:62624104-62624163	0		0	CAAACAACGGTGCATTAATTCAGCTATTATCTAAAAGATTGCCAAATGGTTAAATGCCAG	19606	0	A_51_P188126	Gca	NM_145523	-1	chrna:-1--1	DATA	NA	NA	-1	-0.0208377	2.38572	2.97964	1.24895	7.31969	6.12473	5.23984	4.76179	8.49027	8.38481	8.1902
11013	DATA	11972	141	72	ref|NM_172603|ens|ENSMUST00000062307|gb|AK077176|riken|4933417L10	chr14:54145500-54145441	0		0	ACACTGATACCCTGGGTTTATGCTCACTATCATACCAGATTGCCAATATTTAGCACACTT	11078	0	A_51_P262515	Phf11	NM_172603	-1	chrna:-1--1	DATA	NA	NA	-1	-0.20033	2.38843	2.67422	1.11965	6.28848	11.6776	10.9229	11.0644	14.183	13.8597	13.6447
29793	DATA	32392	382	7	ref|NM_153151|ens|ENSMUST00000043923|gb|BC049873|gb|AF356876	chr17:11834711-11835575	0		0	AAACCTTACTTTCTTACTGATGGGACAGGAACTGTCACAACTGCTAATGCAACAGGAATG	29718	0	A_52_P11959	Acat3	NM_153151	-1	chrna:-1--1	DATA	NA	NA	-1	0.187812	2.38877	3.44419	1.44183	10.2528	3.68619	4.32449	2.60851	7.53185	6.3803	7.03961
7859	DATA	8584	101	84	ref|NM_010696|ens|ENSMUST00000052413|gb|U20159|gb|AK153374	chr11:34042912-34042971	0		0	GAAGTCTAAGAGTGCATGGCAGACATGAGATTTTGAACATCCATCCCAAAATACAGTACT	7939	0	A_51_P352875	Lcp2	NM_010696	-1	chrna:-1--1	DATA	NA	NA	-1	-0.292195	2.39047	2.50013	1.04587	5.60776	11.4833	10.8796	11.2302	13.9035	13.5371	13.6528
8507	DATA	9271	110	6	gb|AK015966|riken|4930534K13|tc|NP352340|tc|TC1553171	chr4:128530413-128530472	0		0	AGACCCCTGAATGCAAACAACCCACTCGAGATTTGCAATTCTTCTAAAGCCTCATTCAAA	8434	0	A_51_P475155	Ibrdc3	AK015966	-1	chrna:-1--1	DATA	NA	NA	-1	-0.270009	2.39203	2.43052	1.01609	5.37605	8.09628	7.6331	7.8029	10.4841	10.2411	10.0987
17584	DATA	19095	225	55	ref|NM_009344|gb|U44088|gb|AK148063|ens|ENSMUST00000020424	chr10:110970234-110970293	0		0	ATGACTTTATTTATGGACCTTTGGAAGGATCACCTAACGTAATGGACCTTTGTAGGAACA	17635	0	A_51_P195958	Phlda1	NM_009344	-1	chrna:-1--1	DATA	NA	NA	-1	-0.0611726	2.39391	2.91631	1.21822	7.20669	9.48318	10.6597	10.3586	12.9356	12.9603	13.3546
39694	DATA	43235	509	55	ref|NM_153510|ref|XM_916809|gb|AK041413|gb|BC115565	chr5:136742006-136741574	0		0	AGGACAATGTATGGATCCCAAAGAAAACCCCAAGGATAATAACATCGTGTATGCTTCCAT	39742	0	A_52_P118521	Pilra	NM_153510	-1	chrna:-1--1	DATA	NA	NA	-1	0.66093	2.39686	2.68327	1.11949	6.45646	9.45379	9.84579	9.22267	12.5439	12.2174	11.8108
30062	DATA	32693	385	53	ref|NM_007832|gb|BC060062|gb|AK010700|ens|ENSMUST00000031311	chr5:88712845-88714162	0		0	CTGTGTATAGTGACAGGTACATTTTCGCTTCTAATTTGTACGAATCTGACTGCATGAATG	30110	0	A_52_P602719	Dck	NM_007832	-1	chrna:-1--1	DATA	NA	NA	-1	0.194477	2.3994	3.01358	1.25597	7.40151	6.25615	5.19373	4.88359	8.48633	8.4414	8.44648
7225	DATA	7899	93	79	nap|NAP056404-1	chr9:105965607-105965548	0		0	TTGTGTAGAAAACTCTAGAAGCCCAAGCATGGGCAGCTTTGAAGTGTGACTTTCCACTTA	7295	0	A_52_P586391	NAP056404-1	NAP056404-1	-1	chrna:-1--1	DATA	NA	NA	-1	-0.315827	2.40405	2.44147	1.01557	5.43146	4.88489	5.29298	5.22031	7.52914	7.38838	7.8051
30122	DATA	32756	386	31	ref|NM_148933|gb|BC030719|ens|ENSMUST00000038259|ens|ENSMUST00000038225	chr2:180975581-180975640	0		0	AGACGTATATTTTGCACTGAATGGTGTTTATGGAATCAGTTTTGTACTTGATCATGTGAC	30072	0	A_51_P163038	Slco4a1	NM_148933	-1	chrna:-1--1	DATA	NA	NA	-1	0.19578	2.40413	2.73655	1.13827	6.66537	6.72311	6.23167	6.01502	9.43873	8.70506	9.03565
31159	DATA	33895	399	65	ref|NM_010840|gb|AK150159|gb|BC052466|ens|ENSMUST00000097788	chr4:147044974-147045033	0		0	ATCCCGCATGATCATCCAATACATCCATGACAACTATTTCCTGGTCAACCTGGTGGACAA	31215	0	A_52_P590936	Mthfr	NM_010840	-1	chrna:-1--1	DATA	NA	NA	-1	0.221854	2.40418	2.29791	0.955798	4.9227	7.1023	7.18582	7.354	9.62382	9.57563	9.3364
2038	DATA	2373	28	78	ref|NM_008413|gb|BC054807|ens|ENSMUST00000065796|ens|ENSMUST00000025705	chr19:29011709-29011768	0		0	ACCAAGCAGACTTCCAGAACCAGAACAAAGCTCTGTAGCCTTGTGTCTACACATCCTTAT	2032	0	A_51_P483231	Jak2	NM_008413	-1	chrna:-1--1	DATA	NA	NA	-1	-0.601957	2.40496	2.70882	1.12635	6.69827	10.4534	10.0999	10.0351	13.4076	12.7284	12.5789
26364	DATA	28623	337	63	ref|NM_178607|gb|AK165427|gb|AK205130|ens|ENSMUST00000059372	chr2:131039597-131039538	0		0	CCTATGGGGCTTATTTACTAGATATAACTCCCTCAAAAAAGGTTTATGAAATGCTGAGCC	26417	0	A_51_P263302	Rnf24	NM_178607	-1	chrna:-1--1	DATA	NA	NA	-1	0.113719	2.41387	2.24197	0.928785	4.73489	6.55952	6.74224	6.69067	9.02817	8.7857	8.90446
36961	DATA	40236	474	31	ref|NM_145523|ens|ENSMUST00000028257|gb|AK046347|gb|AF518325	chr2:62622194-62622253	0		0	ACAGACTGGACTACCTAAAATTGAAAGCTCGCGGAACTGTTTTGTATACCTTCCTGTGAA	36911	0	A_52_P287456	Gca	NM_145523	-1	chrna:-1--1	DATA	NA	NA	-1	0.445179	2.41921	2.77356	1.14647	6.78759	7.52512	6.97966	6.73894	10.2185	9.81458	9.53132
34606	DATA	37671	444	16	gb|XM_129972|ref|XM_987520|ref|XM_980580|ref|XM_900114	chr1:105931936-105931995	0		0	TGTATGACACTTGTAACTTCAATTTCAGACAAACTCTTGAACGGAAAACATTGATGTGTG	34542	0	A_51_P274667	Zcchc2	XM_129972	-1	chrna:-1--1	DATA	NA	NA	-1	0.32682	2.42009	2.34889	0.97058	5.06648	6.99358	6.62015	6.96541	9.11986	9.20941	9.29654
12617	DATA	13706	162	21	ref|NM_029145|gb|AK015573|gb|AY226990|ens|ENSMUST00000100646	chr14:46344024-46344083	0		0	ATGGCAAAGAATAATGCTTAGTTTCTCCTAGATATCTCTCACCTTCAATCCCTGTCCTAC	12556	0	A_51_P349528	Rnase10	NM_029145	-1	chrna:-1--1	DATA	NA	NA	-1	-0.164083	2.42011	2.89266	1.19526	7.27932	1.41885	1.77122	NaN	4.99279	4.93687	4.33593
1891	DATA	2216	27	6	ref|NM_008194|ref|NM_212444|gb|AK044308|gb|AK169424	chrX:81132946-81132887	0		0	CTTGACCTAAGAACCCAGTCTACTGTTGAGAACCTTAGTAAAAGAATTCCAGGAAATAAT	1894	0	A_52_P453517	Gyk	NM_008194	-1	chrna:-1--1	DATA	NA	NA	-1	-0.617978	2.43206	3.26784	1.34365	8.93368	3.61915	5.19444	4.35643	8.07255	7.34878	7.5522
8877	DATA	9664	114	59	ref|NM_175026|gb|BC096384|gb|AK080371|ens|ENSMUST00000056071	chr1:173613294-173614595	0		0	AGGCACTAGGAGTTCCTCTAGCAACAATAGCCAAGAGACAGAGACTGAAAAATGTACCCA	8850	0	A_52_P193657	AI447904	NM_175026	-1	chrna:-1--1	DATA	NA	NA	-1	-0.258133	2.43562	3.46697	1.42345	9.83522	10.2957	8.84468	8.592	13.1138	12.7417	12.2778
31597	DATA	34386	405	46	ref|NM_010081|ens|ENSMUST00000088270|ens|ENSMUST00000027309|gb|AF396877	chr1:34406164-34406223	0		0	GAAAGCTGATTTTGATTTCCACACAGGACTTAAGCTGTTAGAAGTGTCTGAACCCTTGGG	31635	0	A_51_P489996	Dst	NM_010081	-1	chrna:-1--1	DATA	NA	NA	-1	0.232827	2.43649	2.47106	1.01419	5.54248	3.86164	3.46283	3.80642	6.2572	5.94376	6.3431
21482	DATA	23330	275	40	ref|NM_172572|ens|ENSMUST00000048336|gb|AK028872|gb|AK154639	chr11:116707539-116707480	0		0	GGCTATACAGGGATGCTAGGGGCTTTTGTTAAGCAAAGAAGCCAGCTCTCCTAAGCCCAT	21517	0	A_51_P412160	Rhbdf2	NM_172572	-1	chrna:-1--1	DATA	NA	NA	-1	0.0145238	2.43825	2.37222	0.972918	5.21889	10.7577	10.7632	10.833	13.3991	13.1202	12.9513
1121	DATA	1368	17	8	ref|NM_008690|gb|AK088585|gb|AK151450|ens|ENSMUST00000024742	chr17:43692455-43692514	0		0	GGTCATGCACGAAGAAGGAGAAGAAATAAATCAACATACTTTCCGATGCTTAGCGCTTAT	1124	0	A_51_P235123	Nfkbie	NM_008690	-1	chrna:-1--1	DATA	NA	NA	-1	-0.732487	2.44042	3.39012	1.38915	9.28436	11.3637	9.67436	11.2621	14.0622	14.2036	14.2047
22727	DATA	24683	291	33	ref|NM_008088|gb|AK076926|gb|U19860|ens|ENSMUST00000041611	chr11:67765624-67765683	0		0	GTTGGCACAAACAGATCATGGCTCCTATCAGTCTCAGATTCCAGATCTAGCATTCCAGAT	22753	0	A_51_P342446	Gas7	NM_008088	-1	chrna:-1--1	DATA	NA	NA	-1	0.0387306	2.44236	2.57874	1.05584	6.01511	8.21154	7.76383	8.00072	10.9153	10.379	10.418
6816	DATA	7456	88	61	ref|NM_025658|ens|ENSMUST00000025581|gb|AK008968|gb|AK003110	chr19:11235020-11236344	0		0	CGCCAATTTAGAAGTCAACCAGCCATCGCTAGTTTGGATGTTTTGATGACAATTTTGAAT	6794	0	A_52_P211956	Ms4a4d	NM_025658	-1	chrna:-1--1	DATA	NA	NA	-1	-0.331166	2.44363	2.71876	1.11259	6.80447	3.27417	3.26915	NaN	6.15904	6.40112	5.4945
16770	DATA	18206	215	16	ref|NM_011246|gb|AK141524|gb|AK028308|ens|ENSMUST00000028823	chr2:117021264-117021205	0		0	AAGGACAGGAAAGATAGTGGGAGACAGTAGTTTTCCTCACAAATTCTTACATTCCAGCCA	16782	0	A_52_P487303	Rasgrp1	NM_011246	-1	chrna:-1--1	DATA	NA	NA	-1	-0.0780218	2.44577	4.72998	1.93394	18.9025	6.85022	3.6069	NaN	10.6542	9.48034	8.95772
12082	DATA	13130	155	40	ref|NM_011386|ref|NM_001039090|ens|ENSMUST00000029194|gb|AB221599	chr3:30929474-30929533	0		0	TGCTCAGAGGATGGAGGAATTCTATATTGAACAGAGAGACTTAGAGAAAAAGCTGGAGCA	12114	0	A_52_P597461	Skil	NM_011386	-1	chrna:-1--1	DATA	NA	NA	-1	-0.175585	2.44888	2.70587	1.10494	6.70907	6.87768	6.57633	6.73173	9.93461	9.17876	9.18998
6905	DATA	7552	89	72	ref|NM_021788|gb|AK088745|gb|AF075136|ens|ENSMUST00000034022	chr8:55867853-55865803	0		0	ACCAGGTCTAAATAAAGCACAACTTGTTGAGATAGTTGGTTGCCACTTTAAGTCTATTCC	6970	0	A_51_P432199	Sap30	NM_021788	-1	chrna:-1--1	DATA	NA	NA	-1	-0.327416	2.45207	2.24705	0.916388	4.73997	10.3712	10.4117	10.1933	12.5091	12.6345	12.5738
2319	DATA	2671	32	36	ref|NM_010187|gb|U51629|gb|AK171316|ens|ENSMUST00000097469	chr1:170937531-170937472	0		0	CTGGATGAAGAAACAGAGCATGATTACCAGAACCACATTTAGTCTCCCTTGGCATTGGGA	2271	0	A_51_P130101	Fcgr2b	NM_010187	-1	chrna:-1--1	DATA	NA	NA	-1	-0.575215	2.45208	3.26802	1.33275	9.65127	12.3715	11.401	11.2773	15.6519	14.5733	14.6287
8578	DATA	9349	110	84	gb|AK035243|riken|9530004N09|tc|NP581021|tc|TC1563110	chr13:101579446-101579505	0		0	CAAATGAAAACCAAGTACAACAAACTTCCCCAAAATCAAGAAGACAAAATAAAGCCACAC	8576	0	A_52_P381562	AK035243	AK035243	-1	chrna:-1--1	DATA	NA	NA	-1	-0.267494	2.45237	3.04716	1.24254	8.37185	1.66883	NaN	1.70055	NaN	NaN	5.57751
4971	Mean	5474	65	34	ref|NM_011610|ens|ENSMUST00000030336|gb|AK153301|gb|AK155385	chr4:144626889-144626830	0		0	GCAATTGCACTGTGTGCTGGACAGAATTCCTGCTTATAAATGCTTTTTGTTGTTGTTTTG	5001	0	A_52_P228621	Tnfrsf1b	NM_011610	-1	chrna:-1--1	Mean	NA	NA	-1	-0.408106	2.4529	2.44652	0.997402	5.40482	14.0486	13.6888	13.5653	16.1563	16.15	16.3359
24819	DATA	26950	318	5	ref|NM_020622|gb|DV053666|gb|AK018571|ens|ENSMUST00000049721	chr16:97856634-97852551	0		0	GAAATCGAGAGAGAAAAAATCAACCACTCAGATCAATCCAGGAACAGATATGCAGGCTGG	24742	0	A_51_P492047	ORF9	NM_020622	-1	chrna:-1--1	DATA	NA	NA	-1	0.0818676	2.4571	3.04234	1.23818	8.03842	2.16175	NaN	3.11806	5.77886	6.28331	5.53611
14869	DATA	16155	191	5	ref|NM_008903|ens|ENSMUST00000070951|gb|AY247795|gb|D84376	chr13:110007447-110012697	0		0	ATCGTTATGAGTATTGGAGAATCTCTGTCTGTTTACTTTAATGTCTTGCATTCGAATTCC	14872	0	A_52_P7937	Ppap2a	NM_008903	-1	chrna:-1--1	DATA	NA	NA	-1	-0.116178	2.45718	3.12361	1.27122	9.15811	4.90231	5.26256	4.51904	8.76479	7.68029	7.60968
1574	DATA	1866	22	81	ref|NM_183201|gb|AK036486|gb|BC117909|ens|ENSMUST00000067443	chr11:83043722-83043781	0		0	GTTTGAAATGTAAGTTCACAAACTGCAAGCTATGATTTCAGGGTGAGTCCAGTTCAGTTT	1572	0	A_51_P413359	Slfn5	NM_183201	-1	chrna:-1--1	DATA	NA	NA	-1	-0.657134	2.45937	2.61813	1.06455	6.01228	7.9207	7.16945	7.60517	10.2795	10.178	10.0922
1023	DATA	1253	15	63	gb|BC058175|tc|NP855576	chr2:127869853-127870534	0		0	ATCTCAGTGCAATGGATCAGTTGGAGAATCTTAACCAAGTGGCACAAAATATCCACGGTG	1079	0	A_52_P348214	Bcl2l11	BC058175	-1	chrna:-1--1	DATA	NA	NA	-1	-0.752561	2.46331	2.18323	0.886296	4.5432	4.28177	4.21273	4.19324	6.48595	6.36239	6.38908
2182	DATA	2526	30	61	ref|NM_130447|gb|AF345951|gb|AF345952|gb|AF345953	chr6:134730000-134729960	0		0	GTACAAAATGGTGATTTTGAGCAAAACTAGACTCTGTGAGAAATGCTGGAAACCGTTCAG	2159	0	A_51_P242634	Dusp16	NM_130447	-1	chrna:-1--1	DATA	NA	NA	-1	-0.587129	2.46389	3.38528	1.37396	10.1764	4.13865	4.72698	5.54041	8.38916	7.51289	8.65983
8447	DATA	9208	109	28	ref|NM_011693|gb|AK030195|gb|AK016465|ens|ENSMUST00000029574	chr3:115901007-115900948	0		0	AACCAAGAGTTTGGAAGTAACCTTTACTCCCGTCATTGAGGATATTGGAAAAGCTCTTGT	8473	0	A_52_P520495	Vcam1	NM_011693	-1	chrna:-1--1	DATA	NA	NA	-1	-0.272054	2.46925	2.60969	1.05688	5.99642	6.91924	7.49481	6.85874	9.75737	9.79579	9.54872
40338	DATA	43990	518	45	ref|NM_172702|gb|BC031720|gb|AK158914|ens|ENSMUST00000075677	chr4:129698285-129698226	0		0	TCACCCTATACACTAAGGCCTGTGGGGGTACCCACCCTATACACTAAGGCCTGTGCTCCA	40305	0	A_51_P325318	Serinc2	NM_172702	-1	chrna:-1--1	DATA	NA	NA	-1	0.767698	2.47862	2.57184	1.03761	5.86821	3.37628	3.74411	3.11741	6.13854	5.9072	5.90759
25231	DATA	27389	323	19	ref|NM_001038621|gb|AK147634|gb|AK018430|ens|ENSMUST00000028052	chr1:160185894-160185835	0		0	TTAAAGGGAAACTAAACCTCTTTTAACGTTCCAGAATTATTCATATAAAGCACACCGTGG	25246	0	A_51_P286610	Rabgap1l	NM_001038621	-1	chrna:-1--1	DATA	NA	NA	-1	0.0902146	2.48027	3.12654	1.26056	9.44982	4.58898	4.66613	4.62304	6.96354	7.89845	8.39577
4185	DATA	4642	55	52	ref|NM_138952|gb|AF461040|gb|AF487539|gb|AK172319	chr4:16065245-16059975	0		0	CCAGATGAAAGACCATCCTTTTTGAAATGCTTAATAGAACTTGAACCAGTTCTGAGAACA	4232	0	A_52_P179785	Ripk2	NM_138952	-1	chrna:-1--1	DATA	NA	NA	-1	-0.447711	2.48042	2.47938	0.999582	5.52772	5.31796	5.82614	5.52465	8.05376	8.13006	7.92309
10563	DATA	11485	136	10	ref|NM_026772|gb|AK003562|gb|BC034884|riken|1110008C05	chr19:5812548-5812489	0		0	GGGAAGACTCTGCTAAAATGGAGCCCCTCCTTTGTTGGTATCGTTGGCTATGCTCCCCAC	10490	0	A_52_P155554	Cdc42ep2	NM_026772	-1	chrna:-1--1	DATA	NA	NA	-1	-0.211773	2.48084	2.34201	0.944038	5.05645	11.737	11.5944	11.9076	14.1825	14.075	14.0074
30665	DATA	33345	393	25	ref|NM_008905|ens|ENSMUST00000040056|gb|AK012152|gb|AK166921	chr7:103641407-103641466	0		0	ACAGACTTTGGGGAACTATAGCCAAATGTGGACTCTGGGAAAACACCTGCAGACATTAGT	30684	0	A_52_P622641	Ppfibp2	NM_008905	-1	chrna:-1--1	DATA	NA	NA	-1	0.210015	2.48219	2.29395	0.924161	4.91183	11.0522	10.9806	10.9034	13.1403	13.2888	13.3889
18436	DATA	20026	236	51	ref|NM_009192|ref|NM_001029841|gb|AK037901|gb|AK163948	chr15:66875949-66873451	0		0	GGGAAAGTTATATTCCAGGGATATGTGTGGCCAGAGTGTACCATGGCTGGCTGTTTGAAG	18402	0	A_51_P341066	Sla	NM_009192	-1	chrna:-1--1	DATA	NA	NA	-1	-0.044041	2.48222	2.69982	1.08767	6.55156	4.81162	5.20841	4.72224	8.00199	7.48226	7.3575
12107	DATA	13156	155	66	ref|NM_175669|gb|AK033761|gb|BC116704|ens|ENSMUST00000053659	chrX:12099226-12099285	0		0	TTAATAGAAGCAAAAAACATCCTCACTTGTCTTGCATCAGCCAGAAGTAGTACAGACCCC	12164	0	A_52_P166275	Gpr82	NM_175669	-1	chrna:-1--1	DATA	NA	NA	-1	-0.175054	2.48224	3.03379	1.2222	8.71951	1.96875	1.68252	NaN	5.60738	4.78014	NaN
11398	DATA	12387	146	62	ref|NM_027496|ens|ENSMUST00000044324|gb|AK017844|gb|BC100327	chr15:31408081-31408022	0		0	CCTGAGCATTCTATACACTAAGAGGTCAGTTTACCTAGAAGTCACCCTTAAAGAACCCCA	11379	0	A_52_P463235	5730557B15Rik	NM_027496	-1	chrna:-1--1	DATA	NA	NA	-1	-0.191368	2.48253	2.37551	0.95689	5.1782	8.63618	8.90616	8.93659	11.2105	11.0813	11.3136
26633	DATA	28917	341	17	ens|ENSMUST00000062945|gb|BC027668|gb|BC031477|tc|TC1518869	chr3:103632555-103632614	0		0	CAGACTGAGCATCACGTCCTCTGACAGATTGGGTGGGCGATTGATTTCTGACAATTAAAA	26645	0	A_51_P309307	ENSMUST00000062945	ENSMUST00000062945	-1	chrna:-1--1	DATA	NA	NA	-1	0.119476	2.4829	2.79056	1.12391	6.71617	2.82809	2.66034	1.94456	5.36781	5.33659	5.10027
35141	DATA	38260	451	10	ref|NM_028523|ens|ENSMUST00000046663|gb|AK043915|gb|AK052189	chr16:58405280-58405339	0		0	GCCAAATTTCTCAAAGTTGACAACAGTCACATTTTATGACCAGTATTATAGTGGGTATAG	35148	0	A_52_P56955	Dcbld2	NM_028523	-1	chrna:-1--1	DATA	NA	NA	-1	0.350378	2.48382	3.03606	1.22234	7.90648	3.37596	NaN	2.25286	5.90362	6.27711	5.68022
33431	DATA	36383	429	3	gb|AK081783|gb|AK156687|ens|ENSMUST00000057567|riken|C130076J06	chr2:24200235-24200294	0		0	TTTCATAGATGAAGAAGCAACAAAATAATGCATACTCCAAAGTCGGTGGGATTGGAGTGG	33432	0	A_51_P408116	Il1f9	AK081783	-1	chrna:-1--1	DATA	NA	NA	-1	0.284346	2.48532	3.90473	1.57111	13.6265	4.99336	3.40087	3.05453	8.51918	7.08535	7.55841
34977	DATA	38078	448	83	ref|NM_013811|gb|AF356520|gb|AK133238|ens|ENSMUST00000035963	chr17:29067432-29067491	0		0	TGTGTGACATCAAGTAAGTTCATCTCTATCTGCCGTGGGCACCAGGAGAGCCACACAGAA	34974	0	A_51_P326631	Dnahc8	NM_013811	-1	chrna:-1--1	DATA	NA	NA	-1	0.343057	2.48607	3.19555	1.28538	9.68218	2.89337	2.20423	NaN	5.60074	5.29426	6.58595
15107	DATA	16421	194	16	ref|NM_172980|ref|XM_983887|gb|XM_355381|ens|ENSMUST00000028652	chr2:122201562-122201621	0		0	GAAATTCCGGTTACCAGACATGAAATTCATTATAGACCCTCTTGAGCCAAAGTATGGTGG	15043	0	A_51_P265444	Slc28a2	NM_172980	-1	chrna:-1--1	DATA	NA	NA	-1	-0.111591	2.48653	3.26801	1.31429	9.29443	10.0994	9.42841	8.74651	13.2179	12.5302	12.3302
15914	DATA	17284	204	29	ref|NM_009778|gb|BC043338|gb|M35659|ens|ENSMUST00000024988	chr17:55435679-55435522	0		0	TTCCAACAACCAACACGGCATCTTGCCTTTGTCTTGGAACATTCCTGAACTGGTCAACAT	15859	0	A_52_P133594	C3	NM_009778	-1	chrna:-1--1	DATA	NA	NA	-1	-0.0950295	2.49267	3.1063	1.24617	9.36695	2.95626	NaN	NaN	6.86752	5.75906	5.56353
12648	DATA	13739	162	54	ref|NM_178751|gb|BC066070|ens|ENSMUST00000041048|ens|ENSMUST00000100567	chr5:135118981-135118922	0		0	TCTCTAAATTCAAGCGTTTCTACTTAAGACATTTCAAAGGCAGAACATGATTGGTGTCTT	12616	0	A_51_P267634	Tmem142b	NM_178751	-1	chrna:-1--1	DATA	NA	NA	-1	-0.163554	2.49321	2.46234	0.987617	5.46128	8.54786	8.06847	8.21356	10.8116	10.6733	10.732
12190	DATA	13246	156	71	ref|NM_011314|ens|ENSMUST00000075982|gb|M11130|gb|BC034858	chr7:42930366-42930425	0		0	CTTCCTATCTAGGAACACTGAAGATGCTCTCTGGGGCAACATAGTATACCTCTCATGTGT	12175	0	A_51_P166886	Saa2	NM_011314	-1	chrna:-1--1	DATA	NA	NA	-1	-0.173388	2.50094	3.37627	1.35	11.6772	3.13344	2.7477	3.00438	7.29133	5.61687	6.10612
638	DATA	806	10	41	ref|NM_021274|ref|XM_975377|gb|AK146144|gb|AF227743	chr5:92334061-92334002	0		0	GCTTTGCATTGTATATGGAAGAACTTGTGTCATCAAGTATGTATCAATGGGTAGTTAAAG	600	0	A_51_P432641	Cxcl10	NM_021274	-1	chrna:-1--1	DATA	NA	NA	-1	-0.855229	2.50395	5.12611	2.04721	20.7149	12.2046	8.90873	8.81682	15.9421	15.0267	14.3396
14369	DATA	15619	184	64	ref|NM_009223|gb|BC038475|ens|ENSMUST00000037802|ens|ENSMUST00000089011	chr16:10751702-10751761	0		0	TACTGGTGCAGTACTCTGCTAAGGGGCCATGTGTGGAAAGAAAGGCCAAGTTGATGACCG	14349	0	A_51_P461020	Snn	NM_009223	-1	chrna:-1--1	DATA	NA	NA	-1	-0.126054	2.50464	3.18553	1.27185	8.85386	1.89313	2.55663	1.36305	5.39485	5.36952	4.60502
40575	DATA	44293	522	8	ref|NM_009926|ens|ENSMUST00000076926|riken|1110017L07|tc|NP380262	chr17:32145178-32145237	0		0	TTATTTAAAACACTTCCCTGTCACCCCAAATAAGTGGAAGAGAAAGGACACTGTGTATTT	40509	0	A_51_P264666	Col11a2	NM_009926	-1	chrna:-1--1	DATA	NA	NA	-1	0.831476	2.51632	2.75431	1.09458	6.55217	7.1651	7.48251	6.61665	9.80453	9.8258	9.89684
1135	DATA	1382	17	22	ref|NM_008400|ens|ENSMUST00000033117|gb|M60778|gb|AK169628	chr7:123430204-123430263	0		0	ACTTGAGAGCCCTGGCTCTGACCAGCTTCAGTCACATGCCACCGTGTATCCTGTCCTTCA	1151	0	A_51_P466378	Itgal	NM_008400	-1	chrna:-1--1	DATA	NA	NA	-1	-0.729178	2.52117	2.94494	1.16808	8.02738	8.2212	8.05318	7.8276	11.5882	10.7469	10.6017
40689	DATA	44432	523	62	ref|NM_009271|ref|NM_001025395|gb|BC039953|ens|ENSMUST00000092576	chr2:157208490-157209421	0		0	CATGAACAAGGGGAGTCTGCTGGACTTTCTCAAGGGGGAAACGGGCAAATATTTGCGGCT	40738	0	A_51_P426214	Src	NM_009271	-1	chrna:-1--1	DATA	NA	NA	-1	0.868554	2.52203	2.90877	1.15334	7.69532	3.99526	3.46127	3.82357	7.17869	6.25578	6.57193
10817	DATA	11759	139	29	ref|NM_013529|gb|BC031928|gb|AB016780|ens|ENSMUST00000020629	chr11:49795118-49795177	0		0	CCAGTTAAAGTCTCTCCTCCTTTCAATATTCTCAGATGGACTCAAATTCCTTAGCTCTCT	10840	0	A_51_P346214	Gfpt2	NM_013529	-1	chrna:-1--1	DATA	NA	NA	-1	-0.20546	2.52629	2.86545	1.13426	7.26871	3.12012	3.15449	3.77796	6.61434	6.07713	5.95746
2850	DATA	3229	38	84	ref|NM_011521|gb|D89571|gb|AK149784|ens|ENSMUST00000017153	chr2:164165329-164165270	0		0	TGGAAGTCATTCCTCGGTTGCACTAGCCACACAAAATGCTCAGTCACCATCCCCCGGGCA	2848	0	A_51_P323248	Sdc4	NM_011521	-1	chrna:-1--1	DATA	NA	NA	-1	-0.531674	2.52992	2.49775	0.987284	5.68688	11.8154	11.6135	11.646	14.4553	14.0428	14.07
12530	DATA	13611	161	11	gb|M89800|nap|NAP057429-1	chr1:75024467-75024532	0		0	ATTCCCCTGAAAGGCCCTTTGCTAGTTCTGCAGGACATCACTCCCCTTGGCCCCTGGAAA	12537	0	A_51_P482571	Wnt6	M89800	-1	chrna:-1--1	DATA	NA	NA	-1	-0.166015	2.53157	2.42532	0.958029	5.37441	6.65799	6.55803	6.8317	8.97574	9.27102	9.0769
4420	DATA	4895	58	50	gb|AK033828|gb|AK054252|riken|E330003K22|riken|9230116L08	chr16:78538651-78538592	0		0	CCTGTCATCACGTTTTGTTTTGATTGTTTGAAGGAGTTGTTTGTTTTACTTTTTGCAAGC	4388	0	A_52_P282430	D16Ertd472e	AK033828	-1	chrna:-1--1	DATA	NA	NA	-1	-0.434695	2.53331	3.36896	1.32986	9.52629	2.92261	3.2464	1.71853	6.28626	5.75891	5.94924
13057	DATA	14179	167	69	ref|NM_144539|gb|AK030148|gb|AK030135|ens|ENSMUST00000062219	chr1:171603472-171603413	0		0	CATTGGAACATACATGATGATACCATGTACCCAAGATGCCAGATACGGAGCTTCAAGGCT	13120	0	A_52_P429609	Slamf7	NM_144539	-1	chrna:-1--1	DATA	NA	NA	-1	-0.154172	2.53964	2.49267	0.981503	5.63475	11.4859	11.1729	11.2552	13.9961	13.6346	13.7614
10111	DATA	10998	130	33	ref|NM_009499|gb|AK157021|gb|AK170780|gb|BC015289	chr7:16940282-16940116	0		0	AGAGGTGCGGAAGGAGCTACAGAAAATGAAAGAGGAAATCATCGAAGTCTTTGTCCAGGA	10064	0	A_52_P219314	Vasp	NM_009499	-1	chrna:-1--1	DATA	NA	NA	-1	-0.224208	2.5404	2.59084	1.01985	6.07715	9.46434	9.39715	9.17652	12.2509	11.796	11.7637
32535	DATA	35414	417	54	ref|NM_178682|gb|AK129100|gb|BC040401|ens|ENSMUST00000068519	chr12:78840380-78840439	0		0	GAAGAGTAGTAAGGCACTCAAAGCAGGAATAGCTCATGCTGGGTCCAGAATGTGGGTCCC	32587	0	A_51_P254906	4933426M11Rik	NM_178682	-1	chrna:-1--1	DATA	NA	NA	-1	0.257137	2.5407	2.68593	1.05716	6.55152	5.36732	5.54914	5.29698	8.49534	7.85072	7.92515
39426	DATA	42922	505	82	ref|NM_008462|gb|BC064711|gb|AF253058|ens|ENSMUST00000032306	chr6:131293516-131293457	0		0	TGTGCATATCTAAATTCATTTTCTACAGAAGAGGATGACCGTGCTAGAAATCATGGTTGT	39501	0	A_52_P147466	Klra2	NM_008462	-1	chrna:-1--1	DATA	NA	NA	-1	0.629426	2.54323	2.76534	1.08734	6.88453	4.49542	4.57526	4.13159	7.57449	7.00992	6.9139
30085	DATA	32717	385	77	ref|NM_023742|gb|AK012137|gb|BC024925|gb|AK044105	chr5:135003855-135003914	0		0	TTGGGTTTGTGTAGCCCACTGGGGTTGCACCTCCTCCTAAAGGTTGGGCTTCTTGCCTCT	30154	0	A_51_P211943	Dtx2	NM_023742	-1	chrna:-1--1	DATA	NA	NA	-1	0.195055	2.55169	2.47418	0.969624	5.58837	11.3396	11.3741	11.2075	14.0119	13.6144	13.7175
1276	DATA	1542	19	12	gb|AK171700|gb|AK011999|riken|F830005J09|riken|2610306O03	chr4:101947595-101947654	0		0	TGCCACAGTTTAATCCGTTCAGTAGACACGTGTTTGACGAGAAAGTAGATCCATCGCTTT	1283	0	A_52_P370274	Pde4b	AK171700	-1	chrna:-1--1	DATA	NA	NA	-1	-0.703511	2.55358	4.03085	1.57851	12.9274	7.59079	5.76439	5.25352	10.6309	9.9495	10.1208
3120	DATA	3512	42	27	ref|NM_023233|gb|AK013959|gb|AK017850|ens|ENSMUST00000039562	chr14:56472946-56473005	0		0	GTTTGGTGGCACTGAACAATGTGGCAGAGTTTATATGCAAATACAAACTATTATAAAGTC	3063	0	A_51_P114714	Trim13	NM_023233	-1	chrna:-1--1	DATA	NA	NA	-1	-0.510672	2.55436	3.01021	1.17846	7.835	9.9119	10.0391	9.08456	12.9651	12.4184	12.6827
30493	DATA	33159	391	9	ref|NM_033322|gb|AK147312|gb|AK041091|gb|AJ297352	chr9:123416042-123415983	0		0	GAAGAGCCATCCTTTTGCGTTAGTGAGTGAACTTTTTAATGTTAGAGAAGCTGGTAACAT	30499	0	A_51_P425833	Lztfl1	NM_033322	-1	chrna:-1--1	DATA	NA	NA	-1	0.205661	2.55655	2.50652	0.980431	5.71108	11.6176	11.4789	11.7171	14.3482	13.942	14.0428
6295	DATA	6889	82	4	ref|NM_212444|ref|NM_008194|gb|AK044308|gb|AK169424	chrX:81090721-81090662	0		0	TGTCTATTGAAATGTGCCATTCAGTATATTCAGATGCTAGTGGATTACACATGTTTGAGG	6219	0	A_52_P120066	Gyk	NM_212444	-1	chrna:-1--1	DATA	NA	NA	-1	-0.351273	2.55733	2.92417	1.14345	7.31523	6.86288	7.8043	7.68583	10.3087	10.3097	10.5071
16558	DATA	17976	212	41	gb|AK156251|gb|AK172394|gb|AK141575|riken|C630032K18	chr7:123431402-123431461	0		0	CTCTCTGGAATCATACGCCCAAATAAACTTACTTGAGTGTGCTAGTTTACCATAGCAACA	16515	0	A_52_P424970	Itgal	AK156251	-1	chrna:-1--1	DATA	NA	NA	-1	-0.0822614	2.56283	2.95283	1.15217	7.58483	9.93287	9.03228	9.34154	12.7192	12.2479	12.198
15474	DATA	16815	198	70	gb|AK086933|riken|E030012O08|tc|NP570666|nap|NAP087643-1	chr19:34010475-34010534	0		0	GGAGAGACTCTTTAAAATGAAAACACAATATAGACTTTTCCAGTGATTCCATCTGTGAAC	15460	0	A_52_P73385	Fas	AK086933	-1	chrna:-1--1	DATA	NA	NA	-1	-0.10391	2.56382	3.15742	1.23153	8.91167	6.95681	5.99575	6.42357	10.0886	9.13437	9.62539
2344	DATA	2696	32	61	gb|AK046860|gb|AK030783|gb|AK040017|riken|B830034B11	chr3:106871950-106872009	0		0	AGCCACAGTTCAAATACTGGTAAGCTTTTCAACGTTTAATGATGTACTTAAGGATTTTCC	2320	0	A_52_P679247	AI504432	AK046860	-1	chrna:-1--1	DATA	NA	NA	-1	-0.572966	2.56388	3.66266	1.42856	14.4617	6.36939	5.84642	5.65501	10.7114	9.16324	8.9842
14170	DATA	15400	182	15	gb|AK008866|gb|AK151977|gb|AK141895|riken|I830044H05	chr4:53581086-53581145	0		0	ATGATTCACCAGAAATTAACATCTAACATCTAGTGTTGCCAAATAGTGTCACTGTACTTC	14109	0	A_52_P281747	2210409B22Rik	AK008866	-1	chrna:-1--1	DATA	NA	NA	-1	-0.130185	2.56639	2.57267	1.00245	5.87606	9.96958	10.2489	10.5288	12.7899	12.829	12.8465
34089	DATA	37112	437	52	ref|NM_008102|ens|ENSMUST00000089959|gb|AK150657|gb|AK152571	chr14:42475290-42475231	0		0	CTGAACGACCCTGTTGGGTCATTCTCTAGAAGTGTTCTTAACAAATGCCTGACATCTCCA	34136	0	A_52_P298002	Gch1	NM_008102	-1	chrna:-1--1	DATA	NA	NA	-1	0.307043	2.56644	2.52876	0.985321	5.75625	8.17076	8.03298	7.77734	10.382	10.6854	10.5
21193	DATA	23018	271	68	ref|NM_009137|gb|AF052505|gb|AK155764|ens|ENSMUST00000034231	chr8:93339853-93339912	0		0	TGGTATTATAAGCTATAGTTATATTTATATAGGAAAGAGGATAAATATATGTGAGGCCAA	21255	0	A_51_P327996	Ccl22	NM_009137	-1	chrna:-1--1	DATA	NA	NA	-1	0.00882129	2.56688	3.49181	1.36033	11.5304	2.76433	1.58865	NaN	6.44723	5.33043	5.20841
10400	DATA	11306	134	1	ref|NM_028523|gb|AK084652|gb|BC066097|ens|ENSMUST00000046663	chr16:58401581-58401640	0		0	TCCTTACAACTCTCCAATGCAGGAAGTGTACCACGCCTATGCTGAACCACTGCCCGTAAC	10318	0	A_52_P576912	Dcbld2	NM_028523	-1	chrna:-1--1	DATA	NA	NA	-1	-0.216148	2.57205	2.97293	1.15586	7.91994	5.25237	5.49117	4.80575	8.53236	8.23575	7.69997
1960	DATA	2290	27	80	ref|NM_010657|gb|AY454345|tc|NP955906|tc|TC1571671	chr4:119575317-119575378	0		0	CATGGCTGGATTAACGTATGTGTGTGGTATATAGATACACAGAGAGAAACCAAAGTGGTG	2035	0	A_51_P100021	Hivep3	NM_010657	-1	chrna:-1--1	DATA	NA	NA	-1	-0.611159	2.57242	3.5069	1.36327	10.287	1.94184	3.37975	3.53782	6.20788	6.59082	6.58141
38929	DATA	42374	499	44	ref|NM_177371|ens|ENSMUST00000062246|gb|AY764130|gb|AF520786	chr4:63163700-63163641	0		0	TCTCTGCTCTACACTGGGAACATGACCTAGGGATGGCCTTCACCAAGAACGGGATGAAGT	38968	0	A_52_P527741	Tnfsf15	NM_177371	-1	chrna:-1--1	DATA	NA	NA	-1	0.574938	2.58193	3.17017	1.22783	8.81429	3.06161	2.82706	2.02052	6.13534	5.90978	5.37457
13107	DATA	14234	168	39	ref|NM_020583|gb|AF217484|ens|ENSMUST00000038142|ens|ENSMUST00000038151	chr7:74779788-74779847	0		0	TGCCCTGAAGGAGGATATGAGCAAGTACACCATCTATGACACGTCCACAGACAGGCTGCT	13069	0	A_51_P510713	Isg20	NM_020583	-1	chrna:-1--1	DATA	NA	NA	-1	-0.152997	2.59382	3.03784	1.17118	8.46264	9.48192	9.02878	9.0838	12.6333	12.4237	11.651
33194	DATA	36126	426	1	ref|NM_010187|gb|U51629|gb|AK171316|ens|ENSMUST00000097469	chr1:170942237-170942178	0		0	TCGCAGCCATTGTTATTATCCTAGTATCCTTGGTCTATCTCAAGAAAAAGCAGGTTCCAG	33116	0	A_52_P545613	Fcgr2b	NM_010187	-1	chrna:-1--1	DATA	NA	NA	-1	0.277024	2.59516	3.42873	1.3212	10.7549	11.777	10.8693	10.6608	15.2048	14.1528	14.2357
20764	DATA	22551	266	26	ref|NM_153511|gb|AK081783|gb|BC116227|ens|ENSMUST00000057567	chr2:24195961-24196020	0		0	CCCAGAGTCTCTTGAACAGGACAAAGGGATTGCCATTTATTTGGGAATTCAGAATCCAGA	20708	0	A_52_P414013	Il1f9	NM_153511	-1	chrna:-1--1	DATA	NA	NA	-1	0.000696503	2.59541	3.18521	1.22725	9.81592	3.66148	NaN	NaN	7.60693	6.42013	6.47784
26349	DATA	28608	337	48	ref|NM_010809|gb|BC006725|gb|X63162|ens|ENSMUST00000034497	chr9:7453874-7453933	0		0	CTTTGTGAAAGGAAGTGCTTTGTTCAGCATGTGCTATGGCAGAACCAAACAGGAGCTATG	26388	0	A_51_P255699	Mmp3	NM_010809	-1	chrna:-1--1	DATA	NA	NA	-1	0.11341	2.60218	3.86922	1.48692	12.5594	5.83492	5.13864	3.71775	8.95383	8.926	8.41912
36126	DATA	39339	463	69	ref|NM_008332|gb|BC050835|gb|AK038027|gb|U43085	chr19:34277058-34277117	0		0	TCATATAAACATTTATTTCAAGAGTATGGAAACACCAGTGGGGATGAAGGGATTGCTGAT	36188	0	A_51_P161021	Ifit2	NM_008332	-1	chrna:-1--1	DATA	NA	NA	-1	0.399643	2.60347	4.19026	1.60949	14.0833	11.2298	9.33166	8.77459	13.8207	14.3631	13.723
21765	DATA	23637	279	7	ref|NM_026004|gb|AK011894|gb|BC038029|ens|ENSMUST00000031793	chr6:56848137-56847245	0		0	CTGGAGTTTATCACTCAAACGTCAAAGTAGTGTCAAACTTCATGGATTTTGATGAAAATG	21770	0	A_52_P77837	Nt5c3	NM_026004	-1	chrna:-1--1	DATA	NA	NA	-1	0.0198498	2.60571	3.08249	1.18297	8.37953	8.91576	8.25237	9.14461	12.2107	11.88	11.4695
5358	DATA	5882	70	17	ref|NM_015790|gb|AK041421|gb|AK220220|gb|AF199027	chr10:77734070-77734129	0		0	TAGATGGGGCATAGTGACTTCTAGAAACCTAACAAGGGAATAAATGTAAGATGTGCTTTC	5295	0	A_51_P520966	Icosl	NM_015790	-1	chrna:-1--1	DATA	NA	NA	-1	-0.390774	2.61089	3.26712	1.25134	9.14091	8.84926	7.90039	7.63778	11.7408	11.3339	11.1141
34437	DATA	37486	442	1	ref|NM_009176|gb|AK013016|ens|ENSMUST00000097912|ens|ENSMUST00000030263	chr4:117309142-117309083	0		0	GGGATAATTTATTTTTAAATTAGATGTCACATTTGGTCCACTTGTTGTGCAGAAAGAGGC	34360	0	A_52_P155692	St3gal3	NM_009176	-1	chrna:-1--1	DATA	NA	NA	-1	0.319857	2.61361	2.84878	1.08998	7.27142	6.95378	7.12264	6.6139	10.1367	9.47663	9.62335
21504	DATA	23357	275	67	ref|NM_021457|gb|AK143101|gb|BC053010|riken|E130102K05	chr5:4760068-4760009	0		0	CAAATGCCGATACATACATAGGACCTAAATTTATCTATGTCTGTCATACCCTAAAATGAC	21565	0	A_52_P597634	Fzd1	NM_021457	-1	chrna:-1--1	DATA	NA	NA	-1	0.0147698	2.61497	2.73449	1.04571	6.71088	9.15979	8.89697	8.775	12.0204	11.5273	11.4875
27639	DATA	30037	354	32	gb|BC023121|gb|AK142078|riken|D230022A22|tc|NP432703	chr1:59009837-59009896	0		0	TTTTTTGTTTTAGGGTCTCACTATGTAACTCACGTGTGGGATTTATCTTCTGCCTCTGTC	27595	0	A_51_P326091	Cflar	BC023121	-1	chrna:-1--1	DATA	NA	NA	-1	0.140864	2.61596	2.74121	1.04788	6.77006	14.0422	13.7731	13.7408	16.9591	16.3692	16.4514
1990	Mean	2323	28	28	ref|NM_009271|ref|NM_001025395|gb|BC039953|ens|ENSMUST00000092576	chr2:157212377-157212436	0		0	CATGTTTGCAGGGAAGGATGCCAAGCAGGGCCTGCCCTGACAGTTCCACTTTACTCCCAT	1936	0	A_52_P600547	Src	NM_009271	-1	chrna:-1--1	Mean	NA	NA	-1	-0.607384	2.62257	3.10937	1.18562	8.69535	8.04077	7.6968	7.23861	11.2794	10.519	10.5059
21724	DATA	23594	278	49	ref|NM_172572|ens|ENSMUST00000048336|gb|AK028872|gb|AK154639	chr11:116707306-116707247	0		0	TTTTTTCCAATTTATATTATGGTCCTAATTTTGTAAAGTAACGCTAACTTTGTACGGATG	21690	0	A_52_P382854	Rhbdf2	NM_172572	-1	chrna:-1--1	DATA	NA	NA	-1	0.0192611	2.62354	2.53138	0.964869	5.80592	10.4328	10.3053	10.5042	13.1454	12.7647	12.9264
2535	DATA	2897	35	7	gb|AK007221|gb|AK015214|gb|AK017888|ens|ENSMUST00000089907	chr6:57586729-57586788	0		0	GATGCTGGAGAGAATAATCTCATTGATGTGGACTTAAAACTGGCAAGAGATGTCTTCAAG	2540	0	A_52_P64514	Herc5	AK007221	-1	chrna:-1--1	DATA	NA	NA	-1	-0.556344	2.62521	3.9919	1.5206	13.87	8.2634	6.10612	7.40063	11.7727	11.0508	10.9224
8518	DATA	9282	110	17	gb|AK035485|riken|9530055M18|nap|NAP019434-001	chr17:11742914-11742855	0		0	CCGTTTTCTCAAGGTAGCACTTGAATTCTAGAAAAATAGTTCATAGGCAGTATTTGATTG	8453	0	A_52_P601829	AK035485	AK035485	-1	chrna:-1--1	DATA	NA	NA	-1	-0.269592	2.6282	3.7173	1.41439	12.935	NaN	2.30656	3.17167	6.11919	7.43764	6.85944
7570	DATA	8281	98	36	ref|NM_011171|gb|BC028755|ens|ENSMUST00000094423|ens|ENSMUST00000029140	chr2:155496067-155496126	0		0	GGCAGACTTACTGTAGGCATTCAAAACATCTTACTAAATAAAAGAAGTTGTCTGTAACCA	7523	0	A_51_P382152	Procr	NM_011171	-1	chrna:-1--1	DATA	NA	NA	-1	-0.302969	2.62949	3.12554	1.18865	8.38673	12.933	12.862	11.9209	15.8408	15.4534	15.7985
19893	DATA	21595	255	5	ref|NM_001007465|gb|AK169393|gb|AK128983|gb|AK150541	chr11:82885561-82885502	0		0	TAATAGTCTATGTTGTACAAATTTGTTGAGATCTCTCGGATGTAAATGTGTAGCTCCAAG	19896	0	A_52_P399175	Rffl	NM_001007465	-1	chrna:-1--1	DATA	NA	NA	-1	-0.0166952	2.64066	3.34349	1.26616	9.63466	8.5797	7.38838	7.53046	11.5582	10.8772	11.0935
19987	DATA	21696	256	21	ref|NM_011756|gb|BC021391|gb|M57422|ens|ENSMUST00000051241	chr7:25310878-25310819	0		0	TTATGACGACTTTATTTATTGTATTAAGATTTTATAGTATTTATATATATTGGGTCGTCT	19927	0	A_52_P80944	Zfp36	NM_011756	-1	chrna:-1--1	DATA	NA	NA	-1	-0.0146692	2.6426	2.96761	1.12299	7.92392	7.60277	7.1283	7.12976	10.3787	9.80051	10.5845
3923	DATA	4363	52	28	ref|NM_031997|ref|NM_001033759|ens|ENSMUST00000096194|ens|ENSMUST00000025663	chr19:21553800-21553859	0		0	TTCTGTTGAGCACAAGAGGAGAAATTAAGCAGCTGAATATCTCGGATTCATTAGCAGTTC	3871	0	A_51_P431433	Tmem2	NM_031997	-1	chrna:-1--1	DATA	NA	NA	-1	-0.463386	2.64474	3.52428	1.33256	10.4454	8.27573	8.36252	6.85962	11.4903	11.3367	11.2437
11647	DATA	12656	149	76	gb|AK005617|riken|1700001O11|tc|TC1519385|nap|NAP091023-1	chr8:93190769-93190710	0		0	ATTGGACTATGCCGCCGGAAGCGGGGTGGAAATGTGTTGTGGCTGTAAGGAACAGGAAGC	11716	0	A_52_P542140	2310065K24Rik	AK005617	-1	chrna:-1--1	DATA	NA	NA	-1	-0.185552	2.64484	2.50621	0.947585	5.67154	4.13188	3.89696	3.85409	6.52912	6.53313	6.33931
11526	DATA	12525	148	30	ref|NM_025286|gb|BC029183|gb|AK008473|ens|ENSMUST00000084530	chr4:61731751-61731810	0		0	AGCTAGGTCATTTTAAGAGTTTGGTGGACTCCAGATATTTGAGCCTTTTCACTTTACACA	11472	0	A_51_P416137	Slc31a2	NM_025286	-1	chrna:-1--1	DATA	NA	NA	-1	-0.188324	2.64886	2.74683	1.03699	6.59035	11.7079	11.2393	11.0526	14.0986	14.1157	14.026
7847	DATA	8571	101	71	ref|NM_025967|ens|ENSMUST00000023571|gb|AK009258|gb|BC019957	chr16:78541713-78541654	0		0	TATAACTTATCTTTCTTTCCAAAGATACATGTGTTTCGGATAGTATTCGGAGAAGCAGTC	7914	0	A_51_P412732	D16Ertd472e	NM_025967	-1	chrna:-1--1	DATA	NA	NA	-1	-0.2925	2.65109	3.0961	1.16786	8.31545	4.42001	3.41973	4.01587	7.34656	6.85256	6.9448
19746	DATA	21433	253	13	gb|XM_283903|ref|XM_990687|ref|XM_974847|ref|XM_990655	chr3:108789687-108789628	0		0	CAGACTTATAGAAGACTTTTATTAACTTTGTCAATATGTCTTGAGGACTATCGTCCTCTG	19755	0	A_51_P502724	B430201A12Rik	XM_283903	-1	chrna:-1--1	DATA	NA	NA	-1	-0.0194783	2.65134	2.55385	0.963231	5.87084	9.53383	9.25038	9.49445	12.1296	11.8338	11.9768
17574	DATA	19084	225	44	ref|NM_022332|gb|AY007794|gb|AY007792|gb|AY007795	chr6:17883312-17883371	0		0	GGGAAACCATTCTGAGATTTTAAACTGCTCATGGACTATCAGTTCCTTATTAAAGGCTGG	17614	0	A_51_P239315	St7	NM_022332	-1	chrna:-1--1	DATA	NA	NA	-1	-0.0614014	2.65453	3.14205	1.18366	8.57413	10.7281	9.84644	9.83968	13.5994	12.9921	13.2488
24318	DATA	26409	311	59	ref|NM_009667|gb|BC040366|gb|D85596|ens|ENSMUST00000005829	chr7:106726737-106726796	0		0	ACTTCTGTTCTATGTTATTATCTAGGACTCAACGAGTCATCTCAAACCATATTCTGTGAA	24370	0	A_52_P502754	Ampd3	NM_009667	-1	chrna:-1--1	DATA	NA	NA	-1	0.0712621	2.6577	2.78303	1.04716	6.77005	7.77156	8.29379	8.42115	10.9378	10.8487	11.0491
37170	DATA	40460	476	85	ref|NM_016767|ens|ENSMUST00000040536|gb|AF017021|gb|AK018587	chr12:83710402-83710460	0		0	TATAGTCAATGTACTGGACTCTCCCAGGGAAGTTCGAGCCAATGTACTGGACCCAAAAAT	37169	0	A_51_P114616	Batf	NM_016767	-1	chrna:-1--1	DATA	NA	NA	-1	0.456893	2.66076	3.32252	1.24871	9.45385	11.1488	10.2732	9.88116	14.0805	13.6269	13.5634
5327	DATA	5847	69	67	ref|NM_008551|ref|XM_977187|ref|XM_977149|ens|ENSMUST00000016672	chr1:130960581-130960123	0		0	GGCCAGTATGAATTTCCTAACCCGGAGTGGTCAGAAGTATCAGAAGAAGTGAAGATGCTT	5385	0	A_51_P118902	Mapkapk2	NM_008551	-1	chrna:-1--1	DATA	NA	NA	-1	-0.392244	2.67014	2.51271	0.94104	5.7085	10.429	10.3014	10.1883	12.9632	12.7675	12.7261
23244	DATA	25252	298	7	gb|AK049305|riken|C330021E21|tc|NP576267|tc|TC1561759	chr4:40342622-40342563	0		0	AGTTCTTGATAGTGGTTACTGGTAAAATTCTTAGTGCAATAAAATGAATTTGCCGAGAGC	23173	0	A_52_P385536	Ddx58	AK049305	-1	chrna:-1--1	DATA	NA	NA	-1	0.0498612	2.6743	3.65729	1.36757	11.1558	6.6763	5.02703	5.31643	9.49149	9.44908	9.05107
11607	DATA	12612	149	32	gb|AK151394|gb|XM_901902|ref|XM_923227|ref|XM_992940	chr14:55631777-55631836	0		0	GAGGGGAAAGAAACATCAGCTTATATAATGTATGTAAATTTGCTAAGCCACCCCATGTAC	11635	0	A_52_P305279	Spata13	AK151394	-1	chrna:-1--1	DATA	NA	NA	-1	-0.186553	2.6762	3.94413	1.47378	14.2207	7.85416	6.06049	6.60706	11.4767	10.4267	10.4507
39578	DATA	43092	507	82	gb|AK003879|riken|1110020P08|tc|TC1536881|nap|NAP010085-001	chr4:62768147-62768206	0		0	CCAACCTTTCGAGTGCAGCCAAACCTTACTGCTTTTACAACATTGCACAGCTGTGTAGAA	39644	0	A_52_P480088	Col27a1	AK003879	-1	chrna:-1--1	DATA	NA	NA	-1	0.648043	2.68036	3.34266	1.24709	9.47985	2.06229	2.89185	1.55316	5.46383	5.73203	5.33943
40110	DATA	43722	515	32	ref|NM_027835|gb|BC080200|gb|AK040519|ens|ENSMUST00000028259	chr2:62539752-62537605	0		0	TGCTGATGACACCAGAGAAAATCCATTTAAAGAGAAACTTCTAGAAATTATGGCAAGCAT	40133	0	A_52_P121468	Ifih1	NM_027835	-1	chrna:-1--1	DATA	NA	NA	-1	0.721781	2.68724	2.9048	1.08096	7.34437	5.60018	4.89593	4.99537	7.99637	8.26221	7.94729
2812	DATA	3191	38	46	ref|NM_011161|gb|AK161190|gb|AK144846|ens|ENSMUST00000088823	chr15:89225123-89225064	0		0	CGGGACCTTGATTCAAAGTTGACAAACGTCTGTCCACGTTCTACCTCCACCAACCCTTGA	2773	0	A_52_P168449	Mapk11	NM_011161	-1	chrna:-1--1	DATA	NA	NA	-1	-0.534439	2.69183	2.49053	0.92522	5.61987	6.71408	6.76156	6.9135	9.40574	9.21095	9.24403
25451	DATA	27628	326	3	ref|NM_008608|gb|BC076638|gb|AK088476|ens|ENSMUST00000089688	chr14:49308207-49308266	0		0	AAAGGAATCTTAAGAGTGTACATTTGGAGGTGGAAAGATTGTTCAGTTTACCCTAAAGAC	25376	0	A_51_P216303	Mmp14	NM_008608	-1	chrna:-1--1	DATA	NA	NA	-1	0.0950811	2.69661	3.62613	1.3447	11.5194	11.1408	11.5208	12.6179	15.8633	15.0804	15.2142
37881	DATA	41232	486	7	ref|NM_019408|gb|DQ020182|gb|BC027423|gb|DQ020183	chr19:46208290-46208429	0		0	AAAGGTCCTGAGACCCGCGACAAGCTGCCCAGCACAGAGGTGAAAGAAGACAGTGCCTAT	37809	0	A_51_P454217	Nfkb2	NM_019408	-1	chrna:-1--1	DATA	NA	NA	-1	0.500042	2.70042	2.71884	1.00682	6.65974	11.755	11.7073	11.8635	14.7995	14.4249	14.2578
35057	DATA	38166	450	1	ref|NM_145447|gb|BC011209|gb|AK145696|ens|ENSMUST00000040461	chr12:83814868-83814927	0		0	TGGAGGGAGTGTTAGGGATGGAAGAGATGCCTTACTTTCTGTCAAGAGAAAGGTGTTTTT	34979	0	A_51_P386899	BC011209	NM_145447	-1	chrna:-1--1	DATA	NA	NA	-1	0.346362	2.7032	3.50362	1.2961	11.1137	3.68965	4.55263	3.37534	7.92918	6.94883	7.25048
38668	DATA	42082	496	7	ref|NM_010274|gb|AK167152|gb|U60987|gb|AK144716	chr2:57364786-57364951	0		0	TTACAGATAGCACTGAAATCAGCCTGCTGCCTTCAGACATCGATAGGTACAAGAAGAGAT	38592	0	A_51_P342481	Gpd2	NM_010274	-1	chrna:-1--1	DATA	NA	NA	-1	0.554982	2.70729	2.57304	0.950413	5.95988	10.1552	9.95503	10.1554	12.4972	12.6906	12.797
7209	DATA	7882	93	62	ref|NM_007936|gb|BC052164|gb|AK028509|ens|ENSMUST00000027451	chr1:77594808-77594749	0		0	TGCCTCCGATACACAATGCTAAAGTGACATTTTACCCAGGGTGTGCCATTGCAGTGATAT	7265	0	A_51_P221762	Epha4	NM_007936	-1	chrna:-1--1	DATA	NA	NA	-1	-0.316309	2.71168	3.72686	1.37437	13.717	2.6673	2.00274	1.51807	6.6168	5.47637	5.27551
20301	DATA	22038	260	23	ref|NM_008329|ref|NM_001033450|ref|NM_172648|ens|ENSMUST00000000264	chr1:173728031-173727972	0		0	CTGCAACAGAGCCATTTGAATATGAATCACCAGAACATGAAGTAAAGAACATGCTTCATG	20239	0	A_52_P83479	Ifi204	NM_008329	-1	chrna:-1--1	DATA	NA	NA	-1	-0.00835926	2.71404	3.67362	1.35356	12.2726	8.96742	7.61983	7.8818	11.488	11.5621	12.4398
12915	DATA	14024	165	84	ref|NM_008332|gb|BC050835|gb|AK042366|ens|ENSMUST00000058263	chr19:34275121-34275180	0		0	TTGCAAGGTATATGACACAGACAGAGCTATACAGTTGCTTAGAAAGGCTTTGGAAAAGCT	12992	0	A_52_P542388	Ifit2	NM_008332	-1	chrna:-1--1	DATA	NA	NA	-1	-0.157285	2.71484	4.20764	1.54987	15.424	7.78819	6.0354	5.68022	10.743	11.1783	10.2055
21045	DATA	22857	269	77	ref|NM_001037917|gb|AK080287|gb|AK138683|ens|ENSMUST00000060013	chrX:104527359-104527418	0		0	ATTTTAATATTTCAATGCAGATTATTCACACGAAATATATTTGATTTAAGTTTGTACTTT	21110	0	A_51_P158686	LOC622976	NM_001037917	-1	chrna:-1--1	DATA	NA	NA	-1	0.00605356	2.71577	3.77926	1.3916	13.1915	4.64066	4.42975	5.80364	9.04578	8.04126	9.12479
6557	DATA	7171	85	31	ref|NM_007534|ref|NM_007536|ref|NM_009742|gb|CB589825	chr9:88829714-88837575	0		0	TTCATAATCAATAACACAGGAGAATGGATACGGCGGAATGGAGGTTGGGAAGATGGCTTC	6584	0	A_51_P494241	Bcl2a1b	NM_007534	-1	chrna:-1--1	DATA	NA	NA	-1	-0.340928	2.71846	2.5876	0.951864	5.99325	15.3328	15.217	15.0026	17.8293	17.826	17.6599
9203	DATA	10003	118	58	ref|NM_021327|gb|BC008665|gb|BC008186|ens|ENSMUST00000018482	chr11:54867821-54867762	0		0	AGGAGTTACGGAGAGGGCTTTGTCTCTAGAGCAGAAGAGAATGATGGGACGGCCTGATGC	9176	0	A_51_P327261	Tnip1	NM_021327	-1	chrna:-1--1	DATA	NA	NA	-1	-0.248666	2.72005	2.67253	0.98253	6.39109	13.1841	13.0525	12.8822	15.9154	15.5273	15.6937
16885	DATA	18328	216	53	ref|NM_007904|gb|AK085532|ens|ENSMUST00000066709|ens|ENSMUST00000088530	chr14:98249480-98249421	0		0	AGCAATAAATACAGCTCGTCTTGAAGGCAAGAACACTCGCCGAATCTCACTGTCCTCATT	16853	0	A_51_P262964	Ednrb	NM_007904	-1	chrna:-1--1	DATA	NA	NA	-1	-0.0755912	2.72488	2.634	0.966646	6.20421	8.96206	9.08361	8.76598	11.5855	11.4152	11.713
20206	DATA	21941	259	11	ref|NM_011461|gb|AK157188|gb|AK156024|gb|AF098863	chr10:88234235-88234176	0		0	GAGCCAGAATGTCTTCAGAAAAATGTGGGGGAGACCAGCATAGGGCCACTTAGTAATTTT	20215	0	A_51_P389885	Spic	NM_011461	-1	chrna:-1--1	DATA	NA	NA	-1	-0.0102855	2.72834	2.94291	1.07865	7.84758	10.6389	10.379	10.5555	13.716	13.0164	13.6696
37785	DATA	41128	484	73	ref|NM_030887|ens|ENSMUST00000040589|ens|ENSMUST00000050687|gb|BC019780	chr12:83641187-83641246	0		0	CTATGGTCTGTTATGGACATCCACCCACCAGTTAAGGCCATTGTAATTCCTAAGTACTGT	37772	0	A_51_P254646	Jundm2	NM_030887	-1	chrna:-1--1	DATA	NA	NA	-1	0.493658	2.72866	2.96951	1.08827	7.95144	10.134	10.052	10.4387	12.7481	13.4614	13.3237
6644	DATA	7262	86	37	ref|NM_007904|gb|AK085532|ens|ENSMUST00000066709|ens|ENSMUST00000088530	chr14:98247717-98247658	0		0	AAGGACGCCCCAGATCTTCAATTTTAAGTTAGTTATTGGCTCCCCAGTAGTTTCACAGCG	6596	0	A_52_P577662	Ednrb	NM_007904	-1	chrna:-1--1	DATA	NA	NA	-1	-0.337512	2.72949	2.58094	0.945576	6.01041	9.46571	9.36074	9.39897	11.8535	11.9283	12.1865
35499	DATA	38656	455	66	ref|NM_144808|gb|BC030883|gb|BC026868|ens|ENSMUST00000068044	chr14:64948141-64948082	0		0	GATACAGATAAGCTGGATGATTTTTTGCATAAAGAAAGAGGATTTTACTCATGGTTCCCT	35556	0	A_51_P282983	Slc39a14	NM_144808	-1	chrna:-1--1	DATA	NA	NA	-1	0.367279	2.73084	3.14578	1.15194	8.58963	6.9374	7.74825	7.8422	10.785	10.4126	10.7676
18092	DATA	19653	232	18	ref|NM_178045|ens|ENSMUST00000035842|gb|AK036528|gb|AK089460	chr6:116662724-116662665	0		0	TTATGCGCCTGATATTGAGTAGACAGCTAAGAGTGAATGGTACTGAATGGTACTGTAAGC	18031	0	A_51_P222013	Rassf4	NM_178045	-1	chrna:-1--1	DATA	NA	NA	-1	-0.0507314	2.73218	2.86036	1.04692	7.15744	9.60659	8.96936	9.1484	11.9537	12.1141	12.2376
40717	DATA	44474	524	19	ref|NM_148927|ref|XM_001002466|ref|XM_001003564|gb|BC024961	chr7:41729880-41729939	0		0	AAGATTGATTTTCCCAACACTGTCCAAAATTGGATGAAAACTTTGAACTATTAGTCAATA	40660	0	A_51_P501858	Plekha4	NM_148927	-1	chrna:-1--1	DATA	NA	NA	-1	0.880085	2.73462	3.10491	1.13541	8.36637	6.11166	6.23262	5.35697	9.05138	9.16887	8.79574
10140	DATA	11029	130	64	ref|NM_008466|gb|BC026885|gb|AK161664|ens|ENSMUST00000022496	chr14:56232619-56232560	0		0	CTTTTGATAATGTGGTGGCAACAAACCAGCAACTATCTAGAAGTGTTACAAGACTTCATT	10118	0	A_52_P34806	Kpna3	NM_008466	-1	chrna:-1--1	DATA	NA	NA	-1	-0.223247	2.73537	2.56328	0.937087	5.91411	9.66084	9.7436	9.52357	12.3497	12.1529	12.1153
26401	DATA	28663	338	18	ref|NM_010119|ens|ENSMUST00000099884|ens|ENSMUST00000025684|gb|AK088980	chr19:6193623-6193682	0		0	GAGGCATGGGTGATGCTTGGATATGAACAGTGGGATTTTGTGCACAGGAACCATGATATT	26335	0	A_51_P469008	Ehd1	NM_010119	-1	chrna:-1--1	DATA	NA	NA	-1	0.114452	2.73682	2.74695	1.0037	6.71254	15.1297	15.2731	15.5273	18.2843	17.9126	17.974
2760	DATA	3137	37	77	ref|NM_178382|ref|XM_001004746|gb|BC052043|ens|ENSMUST00000056760	chr2:140400329-140400270	0		0	ACCATTTACTTTGTGTTCTACTGAGTAAGATGACTTGTTGACTGTGAAAGTGAATTTTCC	2833	0	A_52_P476935	Flrt3	NM_178382	-1	chrna:-1--1	DATA	NA	NA	-1	-0.538838	2.73761	4.67944	1.70931	20.869	8.76544	6.67579	6.34774	12.7438	11.2871	11.7964
4208	DATA	4666	55	76	ref|NM_020557|gb|BC027329|gb|BC048910|ens|ENSMUST00000085524	chr12:24315074-24315133	0		0	GAAACTCCATAGTAGAACATGGTATTGAATATTCTATCCTTGGGTTCAGAATCTGGGGTC	4277	0	A_52_P186937	Tyki	NM_020557	-1	chrna:-1--1	DATA	NA	NA	-1	-0.446313	2.73804	4.20496	1.53576	15.2297	11.0752	9.45935	8.87931	13.9561	14.4295	13.6431
17475	DATA	18972	224	17	ref|NM_153564|gb|AF487898|ens|ENSMUST00000065526|ens|ENSMUST00000045254	chr3:142414754-142414813	0		0	GTAAAGTTTAAAAATGATTTCTCACTATTCTAAGCCTGTCTCTGTTTCTGGGTCGATTTG	17416	0	A_52_P327664	Gbp5	NM_153564	-1	chrna:-1--1	DATA	NA	NA	-1	-0.0634855	2.74216	6.08176	2.21788	31.0776	10.4815	6.55729	6.47263	14.6786	13.6628	13.4153
24861	DATA	26995	318	50	gb|AK080210|riken|A530080O04	chr8_random:2335337-2335278	0		0	AAGGAGAGCTTCATTCATTTTACCAGTAATCACCTACTGGTAATTTCTAACCATGTGTAC	24826	0	A_52_P867926	AK080210	AK080210	-1	chrna:-1--1	DATA	NA	NA	-1	0.0827039	2.74456	3.32741	1.21237	10.1035	5.6705	4.85876	5.01616	9.01923	8.06641	8.442
6619	Mean	7234	86	9	ref|NM_010735|gb|AK156659|gb|AK080308|ens|ENSMUST00000025266	chr17:33299606-33299547	0		0	AGGGGAAAAATAGAAAGCCGTCAGATGACAACTAGGTCCCAGACACAAAGGTGTCTCACC	6544	0	A_51_P351015	Lta	NM_010735	-1	chrna:-1--1	Mean	NA	NA	-1	-0.338501	2.7457	3.53167	1.28626	10.5448	4.58214	3.22064	3.34256	7.14039	7.44509	7.15488
34964	DATA	38064	448	69	ref|NM_007413|ref|XM_974238|ens|ENSMUST00000018644|gb|U05673	chr11:62347152-62347211	0		0	TATGCCTACAGGAACCGAGACTTCCGCTACAGTTTCCACAAGATCATCTCCAGATATGTT	34947	0	A_52_P419455	Adora2b	NM_007413	-1	chrna:-1--1	DATA	NA	NA	-1	0.342572	2.74746	3.28645	1.19618	9.8216	8.77298	9.46142	9.54662	13.0629	12.3121	12.2654
19953	DATA	21661	255	71	ref|NM_177691|gb|BC096372|gb|AK044334|ens|ENSMUST00000032560	chr7:16959256-16959197	0		0	TTTTTTAACCTATGCTACAAGGAGGTGGTGATAGACGTGATTATGAAATTTTACTTAATA	20016	0	A_51_P508259	C79127	NM_177691	-1	chrna:-1--1	DATA	NA	NA	-1	-0.0155043	2.74757	3.3186	1.20783	10.4823	3.76169	NaN	NaN	7.72454	6.86658	6.59177
27219	DATA	29576	348	81	ref|NM_011331|gb|BC027520|gb|DV050035|ens|ENSMUST00000000194	chr11:82184783-82184842	0		0	TCCTTGAACCTTCATGTCTAGGCTGAGAGTTCCAAAAACTCTTACGTATTTCCCCCTGAA	27214	0	A_52_P249514	Ccl12	NM_011331	-1	chrna:-1--1	DATA	NA	NA	-1	0.131623	2.74904	4.433	1.61256	20.8124	8.96321	7.67602	7.04293	13.1115	12.5439	11.3258
16162	DATA	17552	207	42	ref|NM_021524|ens|ENSMUST00000020886|gb|AK086415|gb|AY679720	chr12:30678775-30678834	0		0	ATACTGTGGCGGGAATTGCTCTAATTAAAAAATACTATGGGACAAAAGATCCTGTTCCAG	16200	0	A_52_P6328	Pbef1	NM_021524	-1	chrna:-1--1	DATA	NA	NA	-1	-0.0900044	2.75157	3.09917	1.12633	8.62311	9.38038	8.76544	8.90953	12.5312	11.7926	12.0291
4059	DATA	4506	54	1	ref|NM_133888|gb|BC009087|gb|AK154599|ens|ENSMUST00000030709	chr4:132116506-132112188	0		0	CAACAATCCAGGGATACGCATTTTCGAGTATGATCGAGCCACACTCAACTTGAAGGACTT	3977	0	A_51_P422839	Smpdl3b	NM_133888	-1	chrna:-1--1	DATA	NA	NA	-1	-0.455464	2.75847	3.0876	1.11932	8.46387	6.42858	6.58483	5.89274	9.65723	9.47579	9.03594
10941	DATA	11893	140	78	ref|NM_011852|gb|AF480417|gb|X58077|tc|NP812730	chr5:120110146-120110128	0		0	GGCCCATAGGTATGATGAAAATAAAAGGTACCTGGAATTTTGACACATGTAACTTTGAAA	10933	0	A_51_P355267	Oas1g	NM_011852	-1	chrna:-1--1	DATA	NA	NA	-1	-0.202222	2.77389	2.99	1.07791	7.96019	2.83952	2.6801	3.22583	6.23448	5.64294	5.83803
34239	DATA	37270	439	40	ref|NM_011409|ens|ENSMUST00000019130|gb|AF099974|tc|NP383693	chr11:83284834-83284893	0		0	CCCAAAAATATTATCTGTCGGCCAAGGCAGTAAAGGACTTAGAAAAAGCTCTCGTTGAAA	34273	0	A_51_P228768	Slfn3	NM_011409	-1	chrna:-1--1	DATA	NA	NA	-1	0.312383	2.77478	2.6793	0.965589	6.4012	6.13344	5.8587	5.85761	8.75121	8.67209	8.46435
1717	Mean	2021	24	66	gb|BC008626|gb|AK151681|gb|AK168275|gb|AK172321	chr9:20905300-20905359	0		0	CTGTGGGAGGGTAAGCAACCCTCCCAGCACAGAAACCTTTCCTTTGAATCAATAAAGTTT	1699	0	A_51_P408506	Icam1	BC008626	-1	chrna:-1--1	Mean	NA	NA	-1	-0.639573	2.77794	3.46196	1.24623	10.2502	13.4499	12.4394	12.1577	16.353	16.0586	16.0212
27425	DATA	29799	351	49	ref|NM_130796|gb|BC063089|gb|AK052343|ens|ENSMUST00000037864	chr13:110751023-110750964	0		0	ATGGCTATGTAGCAGAAACAGTACCACACTTTGTAACTAAATTATACTATGTATGCCTAC	27467	0	A_52_P73134	Snag1	NM_130796	-1	chrna:-1--1	DATA	NA	NA	-1	0.136125	2.78264	2.85929	1.02755	7.25103	9.67384	10.1047	10.0513	12.9183	12.5443	12.9451
41177	DATA	45092	531	42	gb|AK147960|ref|XM_979018|ref|XM_978982|ref|XM_978954	chr6:57630527-57630840	0		0	GACTTAACTTTGGATGAAAAGAAAAAATTCCTCTTGTTTCTTACAGGATGTGATAGGCTG	41206	0	A_52_P679860	Herc5	AK147960	-1	chrna:-1--1	DATA	NA	NA	-1	1.20651	2.78304	3.79364	1.36313	12.2562	8.19638	6.73458	6.62986	11.2149	10.9748	10.752
16735	DATA	18170	214	65	ref|NM_145857|gb|AF520774|gb|BC044774|ens|ENSMUST00000054324	chr8:87280632-87280686	0		0	AGCCTTTCTTTCTGAGCAAGGTCTTTCTGTGGTTTTTCAAAATGTCACCTTTGTAATTTT	16715	0	A_51_P181691	Card15	NM_145857	-1	chrna:-1--1	DATA	NA	NA	-1	-0.0788156	2.7912	3.60805	1.29265	11.4647	8.72568	7.54251	7.49629	11.9417	11.2875	11.3594
38785	DATA	42210	497	50	gb|BC052532|gb|XM_001003848|ens|ENSMUST00000029102|ens|ENSMUST00000087446	chr2:181728636-181728577	0		0	ATCTGGTGTTTTCTACAAATTAAGTTTCTACATTCCAATTTTTGTATCTTTTCTCAGGTT	38827	0	A_51_P406604	BC006779	BC052532	-1	chrna:-1--1	DATA	NA	NA	-1	0.563309	2.79607	3.09876	1.10825	8.33371	11.1193	10.3122	10.4316	13.8878	13.5672	13.7044
27220	DATA	29578	348	83	gb|AK033828|riken|9230116L08|tc|TC1464648|nap|NAP000608-002	chr16:78537700-78537641	0		0	TTCAGCAATGTTGCTGCCATTTAGAAAGCGAAAATGAAACTGCCGTGATCAAAGCTAAGT	27217	0	A_52_P244463	D16Ertd472e	AK033828	-1	chrna:-1--1	DATA	NA	NA	-1	0.131656	2.79995	2.8022	1.0008	6.91482	6.58407	6.13425	6.15331	9.18221	8.966	9.13002
25207	DATA	27361	322	76	ref|NM_001033384|gb|AK088880|gb|AK143015|ens|ENSMUST00000097462	chr1:173564803-173564744	0		0	TTTATGGTCTTAACAGGCTACATATAGTAGTTTCATTTCACTAGGACTATCACATAATTT	25197	0	A_52_P483799	E430029J22Rik	NM_001033384	-1	chrna:-1--1	DATA	NA	NA	-1	0.0897555	2.80228	4.16828	1.48746	15.6013	5.14229	3.49468	3.29088	8.60717	8.16911	7.65642
34681	DATA	37749	445	9	ref|NM_013648|ref|NM_001025364|ens|ENSMUST00000032559|gb|AF038538	chr7:16978286-16978345	0		0	CTGAGCGACCCGGACTACATTTCCTAAGAGGCTCTGCTCTAAGAGTCCAGGAAAAGGCCG	34688	0	A_51_P209930	Rtn2	NM_013648	-1	chrna:-1--1	DATA	NA	NA	-1	0.33021	2.80259	3.84343	1.37138	14.031	6.04914	5.31947	4.63308	9.80882	9.07633	8.64682
21793	DATA	23667	279	37	gb|AK051835|riken|D230007L07|tc|TC1523971	chr8:64941753-64941694	0		0	AAGAAACTCTATACTGGATTAACACTGTAGACAGATTTTTTCGACTTCTTTGTAAAGGGG	21827	0	A_52_P255618	1810029B16Rik	AK051835	-1	chrna:-1--1	DATA	NA	NA	-1	0.0203769	2.80435	3.53919	1.26204	11.3472	3.06707	2.65374	1.90497	6.20003	5.60167	6.44167
1359	DATA	1633	20	18	ref|NM_010407|gb|AK150709|gb|BC010478|ens|ENSMUST00000003370	chr2:152889933-152891860	0		0	CAGGTATGTCAAACCCAGAGGTGATTCGGGCACTAGAGCATGGGTACCGTATGCCTCGAC	1296	0	A_51_P499918	Hck	NM_010407	-1	chrna:-1--1	DATA	NA	NA	-1	-0.689995	2.80514	2.86061	1.01977	7.1716	13.3516	13.5844	12.9927	16.2691	16.0959	16.1454
17034	DATA	18486	218	41	gb|AK030944|riken|5830467C03|tc|NP582827|tc|TC1563630	chr10:58742837-58742896	0		0	ATGTTTCTTTGTATGTACTCAAAGAACTATAGTGTGGTTACAGAAAGCCTAGATAGTCTG	16991	0	A_52_P21837	Ankrd57	AK030944	-1	chrna:-1--1	DATA	NA	NA	-1	-0.0725404	2.81485	2.59244	0.920984	6.01503	5.80577	5.5415	5.72292	8.25503	8.26844	8.32402
19519	DATA	21192	250	27	ref|NM_021384|gb|AK151331|gb|AK153350|ens|ENSMUST00000020970	chr12:24278873-24278814	0		0	TGTTTGGAGTTTGGAGTCTAATGGTTGCATAGATAAACAGGCGACCAATCACACCCAGCA	19464	0	A_52_P670026	Rsad2	NM_021384	-1	chrna:-1--1	DATA	NA	NA	-1	-0.0236227	2.81496	4.24753	1.50891	15.6177	12.8495	11.3133	10.6661	16.0449	16.0033	15.5233
15456	DATA	16795	198	50	ref|NM_130447|gb|BC057321|gb|AF345951|ens|ENSMUST00000065273	chr6:134732366-134732307	0		0	GGCATGAAGAGAGCCCCTTTGAAAAGCAGTTTAAACGCAGAAGCTGCCAAATGGAATTTG	15423	0	A_52_P492081	Dusp16	NM_130447	-1	chrna:-1--1	DATA	NA	NA	-1	-0.104325	2.81986	3.7218	1.31985	14.8385	3.45761	3.53212	3.45842	8.15482	6.62332	6.83542
23760	DATA	25806	304	51	ref|NM_022332|gb|AY007794|gb|AY007792|gb|AY007795	chr6:17792833-17795410	0		0	TACAACATCATGGGTCCCAGTATGAAGCTCAACACAGACGAGACACCAATGTCTTAGTCT	23729	0	A_52_P285277	St7	NM_022332	-1	chrna:-1--1	DATA	NA	NA	-1	0.0597657	2.81999	3.61075	1.28041	12.7675	7.0298	6.67065	6.21203	10.9907	9.86773	9.88631
34013	DATA	37033	436	58	ref|NM_172689|gb|AK078287|gb|AK155930|gb|AK128929	chr4:40368017-40367958	0		0	GATATCCTTTCTGAACTATCCGAATGTTTGATTAATCAGGAATGTGAAGAAATCAGACAG	33988	0	A_52_P523946	Ddx58	NM_172689	-1	chrna:-1--1	DATA	NA	NA	-1	0.304157	2.82103	3.88667	1.37775	13.9268	4.17485	2.61197	3.22892	6.76397	7.75222	7.15955
38716	DATA	42133	496	58	ref|NM_025967|ens|ENSMUST00000023571|gb|AK044670|gb|AK009258	chr16:78544773-78543707	0		0	GGGACTATCCAGACCCAGAATCCACATTACAGCCGTGAAGAATTGAATTCGATGACTCTT	38691	0	A_52_P646979	D16Ertd472e	NM_025967	-1	chrna:-1--1	DATA	NA	NA	-1	0.558116	2.82547	3.0308	1.07267	8.27747	7.06885	6.9776	6.67562	10.3034	9.61487	9.89615
17323	DATA	18804	222	19	ref|NM_133897|gb|BC026572|gb|AK089024|ens|ENSMUST00000067924	chr5:104785487-104785546	0		0	CTGCAAAGTTTACAGTATTTTTCCATCACTTGTAACAAAGTGGAGAGCCTCCCAGATGAA	17259	0	A_51_P503261	Lrrc8c	NM_133897	-1	chrna:-1--1	DATA	NA	NA	-1	-0.0666049	2.82557	2.78591	0.985961	6.83206	7.54705	7.42575	7.06765	10.1565	10.0856	10.1561
5981	DATA	6552	78	7	gb|XM_203999|gb|AB093228|ens|ENSMUST00000037943|ref|XM_983626	chr3:79168002-79167943	0		0	CATGGCGTTTGTCTACTTGTGTATCACATTGTCACTTACGCATTTGTAATTTTCCATGTA	5907	0	A_51_P289912	Rapgef2	XM_203999	-1	chrna:-1--1	DATA	NA	NA	-1	-0.364349	2.83103	3.34481	1.18148	9.61771	10.8297	9.64876	10.2469	13.5555	13.5893	13.6149
34655	DATA	37723	444	68	ref|NM_009627|gb|BC052665|gb|AK144181|ens|ENSMUST00000033054	chr7:106544845-106544904	0		0	TAAGGGCATTTTAAAGTGATTATATTGTCACCTTCCCCTATTTTAAGACGTGAATGTCTC	34637	0	A_51_P265571	Adm	NM_009627	-1	chrna:-1--1	DATA	NA	NA	-1	0.329085	2.83146	3.38018	1.19379	11.0518	5.74863	5.72226	5.54503	9.74425	8.64526	8.76694
37745	DATA	41084	484	29	ref|NM_023908|ens|ENSMUST00000026897|gb|AK151781|gb|AF226324	chr7:70136758-70136699	0		0	GGTGTGAAAACATGGAATCTGTTTTATAGTGACTACAGGAGGGCTGAACTCTGTATTTGT	37691	0	A_51_P194415	Slco3a1	NM_023908	-1	chrna:-1--1	DATA	NA	NA	-1	0.491031	2.84039	4.51865	1.59085	17.4563	10.8487	8.67027	8.60636	14.1268	13.9199	13.6346
33954	DATA	36967	435	77	gb|AK156445|gb|AK169547|gb|AK016818|ens|ENSMUST00000015460	chr1:171770305-171770364	0		0	TTTTAGAGCCTCTTATGCTTCAAACAACAGAATGAAATCCATCCAATGTTCTTCAAAGTG	34023	0	A_52_P550173	Slamf1	AK156445	-1	chrna:-1--1	DATA	NA	NA	-1	0.302129	2.84864	4.60713	1.61731	31.6153	3.22942	3.99369	3.70962	9.72037	7.30648	7.72727
350	Mean	456	6	31	ref|NM_010548|gb|M37897|gb|AK152344|ens|ENSMUST00000016673	chr1:130928485-130928544	0		0	GGAAAACCTCGTTTGTACCTCTCTCCGAAATATTTATTACCTCTGATACCTCAGTTCCCA	304	0	A_51_P430766	Il10	NM_010548	-1	chrna:-1--1	Mean	NA	NA	-1	-0.973991	2.85001	3.09869	1.08726	8.7158	6.85222	6.5432	6.92172	10.2978	9.58002	9.73541
21607	DATA	23468	277	8	ref|NM_023380|gb|AK016072|gb|AF222928|ens|ENSMUST00000023592	chr16:75856667-75856608	0		0	TGGAAGGTTTCCAAATGTACCCCAAAGTGCTAAGTGTTTCAGTCTGTACAATTGTTCATG	21613	0	A_52_P646832	Samsn1	NM_023380	-1	chrna:-1--1	DATA	NA	NA	-1	0.0168483	2.85033	3.23261	1.13412	9.71534	10.4144	10.6458	10.7705	14.3921	13.5486	13.5879
12994	DATA	14108	166	83	ref|NM_007535|ens|ENSMUST00000066460|nap|NAP103648-1|nap|NAP108797-1	chr9:113981400-113981459	0		0	AGAACCTAAAGTCATACTTGGATGACTTTCACGTGGAATCCATAGATACCACCAGAATAA	12991	0	A_52_P299771	Bcl2a1c	NM_007535	-1	chrna:-1--1	DATA	NA	NA	-1	-0.15547	2.85981	3.03173	1.06012	8.17461	11.1429	11.0451	10.626	14.249	13.9363	13.724
7091	DATA	7755	92	20	ref|NM_020557|gb|BC027329|gb|BC048910|ens|ENSMUST00000020969	chr12:24309943-24310002	0		0	TTATTCTTTGGGCAATTATCTCGTGGCTTCTGAAATAGCTAAAGAATCAACCAACTTTCC	7030	0	A_51_P400190	Tyki	NM_020557	-1	chrna:-1--1	DATA	NA	NA	-1	-0.320576	2.86243	4.72039	1.64908	21.311	8.90953	7.61851	6.3037	12.3373	12.8431	11.8125
4370	DATA	4841	57	81	ref|NM_011461|gb|AK157188|gb|AK156024|gb|AF098863	chr10:88234348-88234289	0		0	TGGTGTTAAAAGAAACCTAGATGTTTCAGAAGGGTACTTACAATTCCGGCAGACACTTTG	4445	0	A_52_P361323	Spic	NM_011461	-1	chrna:-1--1	DATA	NA	NA	-1	-0.437431	2.86945	3.20093	1.11552	9.31121	8.25503	8.04911	8.57442	11.6736	11.0389	11.7688
36331	DATA	39567	466	42	ref|NM_178890|gb|BC054399|gb|AK151620|ens|ENSMUST00000076212	chr2:103569015-103569074	0		0	CTATTTATTCATCAGAAGCCCCCAGGGCTTGCAATCCTGGAAAGATATTTTCAACTTGCT	36292	0	A_51_P155196	Abtb2	NM_178890	-1	chrna:-1--1	DATA	NA	NA	-1	0.410464	2.87342	3.14827	1.09565	8.9338	8.4987	9.04578	8.70945	12.299	11.7091	11.6907
22331	DATA	24254	286	29	gb|BC051545|gb|DV054545|ens|ENSMUST00000026554|ref|XM_001000264	chr7:137255060-137255119	0		0	AGCCATCTATCTGCCTGTTTCTTTCCCAGACTTAACCACCCACACAAATCATGGGCTTTG	22276	0	A_52_P171692	1190003J15Rik	BC051545	-1	chrna:-1--1	DATA	NA	NA	-1	0.0302629	2.89143	3.60255	1.24594	11.6783	4.80132	5.77337	5.95454	9.21438	8.7425	9.38
31124	DATA	33858	399	28	ref|NM_007733|ens|ENSMUST00000051344|gb|AB000636|tc|NP380678	chr1:24474670-24474611	0		0	TGAGTCCTATTCTGACAGTAAGAGCAGATCCGTATTTTCAGATGTTTGCCAACTTCTTTC	31145	0	A_51_P146726	Col19a1	NM_007733	-1	chrna:-1--1	DATA	NA	NA	-1	0.220902	2.89459	3.34362	1.15513	10.3509	2.21146	2.7782	NaN	5.34435	6.22613	6.03263
13818	DATA	15006	177	46	ref|NM_011610|ens|ENSMUST00000030336|gb|X76401|gb|AK155385	chr4:144635965-144635392	0		0	CTGGTGAACTGCTTCATCCTGGTGCAGAGGAAAAAGAAGCCCTCCTGCCTACAAAGAGAT	13856	0	A_51_P278282	Tnfrsf1b	NM_011610	-1	chrna:-1--1	DATA	NA	NA	-1	-0.13727	2.89695	2.83139	0.97737	7.16248	7.94391	7.89384	7.75781	10.946	10.5478	10.596
3985	DATA	4429	53	9	ref|NM_178382|ref|XM_001004746|ref|XM_001004749|ens|ENSMUST00000056760	chr2:140399836-140399777	0		0	AAACCATGACAACTTAGACTTCTGTAGTGTAACCAGTACATATACTAGAACTGCATCTTG	3992	0	A_51_P142295	Flrt3	NM_178382	-1	chrna:-1--1	DATA	NA	NA	-1	-0.459927	2.90134	5.60052	1.93032	32.4087	6.22064	3.01998	3.49501	10.7058	9.24959	9.58183
1472	DATA	1756	21	56	ref|NM_008982|ref|XM_001002717|gb|AK147556|ens|ENSMUST00000026352	chr2:90287226-90287167	0		0	CAAAAGTTGATCTCATCTATCAGAACACAACGGCAATGACAATCTATGAAAACCTCGAGC	1523	0	A_52_P1641	Ptprj	NM_008982	-1	chrna:-1--1	DATA	NA	NA	-1	-0.672504	2.91813	2.86612	0.982175	7.36074	6.69129	6.63203	6.70247	9.82205	9.39769	9.40442
21470	DATA	23316	275	26	ref|NM_007936|gb|BC052164|gb|AK032223|ens|ENSMUST00000027451	chr1:77593749-77593690	0		0	CCAATAAATATTTATTGCATTCTGACAGGGTGTATGGCATTGTATTCTCATAACTATGCC	21492	0	A_52_P288177	Epha4	NM_007936	-1	chrna:-1--1	DATA	NA	NA	-1	0.0142232	2.92234	4.03833	1.38188	18.5946	3.11775	2.53446	NaN	7.89673	6.3439	6.36027
1582	Mean	1880	23	10	ref|NM_007987|gb|BC061160|gb|AK002590|ens|ENSMUST00000025691	chr19:34028644-34028703	0		0	CAACTCCTGGTGTGTTCTCTTTGCCAGCAAATGGTAGTTGATACTCAGTGAGGGTCAAAT	1588	0	A_51_P345393	Fas	NM_007987	-1	chrna:-1--1	Mean	NA	NA	-1	-0.656225	2.92297	3.91013	1.33772	13.7313	10.2516	8.97597	8.78795	13.6134	12.972	13.1604
6680	DATA	7304	86	79	ref|NM_028137|ens|ENSMUST00000064807|ens|ENSMUST00000061135|gb|AK011381	chr4:48575255-48575314	0		0	TTACAGTCTTCTAAAAGTCACCACTATGCGTGCTATAATTCTGAATGTAACATTCTTAAT	6673	0	A_52_P400584	5730528L13Rik	NM_028137	-1	chrna:-1--1	DATA	NA	NA	-1	-0.336001	2.92394	3.62761	1.24066	11.6967	6.72685	7.96659	7.72535	10.8959	11.0693	11.3364
1708	DATA	2012	24	57	ref|NM_012020|ens|ENSMUST00000051312|gb|AF060873|tc|TC1504364	chr9:98597433-98597492	0		0	AGGCTCACTCTGTCCGGCATCTACCAGTACATCATAGCCAAGTTCCCGTTCTACGAGAAG	1681	0	A_51_P344790	Foxl2	NM_012020	-1	chrna:-1--1	DATA	NA	NA	-1	-0.640984	2.93115	3.51523	1.19927	11.817	2.27275	2.87058	2.75621	6.7655	5.81496	5.86477
11652	DATA	12663	149	83	ref|NM_009890|gb|BC039919|gb|AK160657|gb|AK140360	chr19:34175291-34175232	0		0	CTATGTATGAAATCGCACTGGAACTGGGCTCTAACCTCACATGTTGAGAGAAGACCTGAT	11727	0	A_51_P112966	Ch25h	NM_009890	-1	chrna:-1--1	DATA	NA	NA	-1	-0.185438	2.93946	3.82748	1.3021	15.5209	6.85184	6.5286	6.56716	11.241	10.5079	9.68113
26717	DATA	29012	342	27	ref|NM_028137|ens|ENSMUST00000064807|ens|ENSMUST00000061135|gb|AK011381	chr4:48575164-48575223	0		0	GGTGGATTAGAGTGGTAGTAGTCACTTATTTAAGGATACATTCAGGTAAAACAGCTGCAC	26665	0	A_51_P242101	5730528L13Rik	NM_028137	-1	chrna:-1--1	DATA	NA	NA	-1	0.121252	2.94191	3.63455	1.23544	11.8231	6.12119	7.27007	7.18057	10.3144	10.3887	10.7724
22536	DATA	24480	288	85	ref|NM_010336|gb|BC025425|gb|U13370|ens|ENSMUST00000055018	chr4:58477300-58477241	0		0	CTACTTTAGTTGCGAATGGGTTCTTGACAAGATGTTTCCCAATAACCCAGACCCTTAACA	22535	0	A_52_P507802	Edg2	NM_010336	-1	chrna:-1--1	DATA	NA	NA	-1	0.0346498	2.94637	3.29826	1.11943	10.0425	5.14036	5.59454	5.493	9.1851	8.54724	8.39033
19244	DATA	20893	246	68	ref|NM_201368|ens|ENSMUST00000045550|gb|AK029920|gb|BC057035	chr4:132104296-132104237	0		0	TCTGAGAGGACCCTGAGCACATCTTCCTTCCTTCAACACTACCGTGCTAAGTTCTTAAAA	19226	0	A_51_P389705	Xkr8	NM_201368	-1	chrna:-1--1	DATA	NA	NA	-1	-0.028506	2.94748	3.08243	1.04578	8.55163	5.68622	6.03038	5.94992	9.22088	9.06494	8.628
19178	DATA	20825	245	85	ref|NM_001009940|ens|ENSMUST00000016668|gb|BC115793|gb|AF453945	chr1:130839151-130837361	0		0	TAACTGCAGTCAGGAAGCCACCAATGCAACTAGGATCATCCATGACAACTACAATCAGCT	19259	0	A_51_P142703	Il19	NM_001009940	-1	chrna:-1--1	DATA	NA	NA	-1	-0.0297421	2.95451	4.96856	1.68169	31.6122	NaN	1.43711	NaN	8.56352	6.50835	7.51533
4209	DATA	4667	55	77	ref|NM_007679|gb|AK151958|gb|AK156762|gb|X61800	chr16:15431723-15431782	0		0	GACATTTCCGACAGACTTTTGTAGATAAGAGGAAGAGACTGCGCATGCTTTTTATATTCA	4279	0	A_51_P444447	Cebpd	NM_007679	-1	chrna:-1--1	DATA	NA	NA	-1	-0.446229	2.95889	3.27178	1.10575	9.56716	12.179	11.5684	11.5304	15.311	14.7483	15.0338
6158	DATA	6742	80	27	ref|NM_009526|gb|AK133954|gb|M89800|ens|ENSMUST00000006716	chr1:75024567-75024626	0		0	TTCCTCAGAATTACTGGGATGGATGGGTGAGTTTAGTATCAATAAAGACATTTAAATCCA	6102	0	A_52_P415155	Wnt6	NM_009526	-1	chrna:-1--1	DATA	NA	NA	-1	-0.356891	2.97121	3.4847	1.17282	10.84	5.70189	6.06717	5.03991	8.80288	9.22379	9.2364
11570	DATA	12572	148	77	ref|NM_008869|gb|AK004701|gb|M72394|ens|ENSMUST00000070200	chr1:149766269-149755785	0		0	GATGTACTTCAACACACTGAACAACATTGATGTGATAAAGGATGCCATTGTTGAGAGCAT	11561	0	A_52_P660648	Pla2g4a	NM_008869	-1	chrna:-1--1	DATA	NA	NA	-1	-0.187452	2.9733	3.26574	1.09836	9.69613	8.2597	7.73027	7.88129	11.5928	10.8863	11.1894
40232	DATA	43868	517	8	ref|NM_175026|ref|NM_001024721|gb|BC107378|gb|BC096384	chr1:173614949-173616755	0		0	GGAATATTTGTGAATGGAGTGTTTACTGTATGTAAGAAAGAAGAAAGGGGGTACTACATT	40234	0	A_52_P563280	AI447904	NM_175026	-1	chrna:-1--1	DATA	NA	NA	-1	0.745643	2.97513	4.56287	1.53367	20.1457	6.21919	4.53963	4.19418	9.98702	8.9746	9.67999
30397	DATA	33051	389	71	ref|NM_133776|gb|BC019217|gb|AK052799|ens|ENSMUST00000047399	chr17:41435426-41442159	0		0	GGAAGCAAACATCAAAACGGAACGCCTCAGATACAGTTACTCAGCCGAAATGCTTAAGGA	30460	0	A_52_P566840	Gpr110	NM_133776	-1	chrna:-1--1	DATA	NA	NA	-1	0.202884	2.97913	3.42142	1.14846	11.158	2.39009	2.10189	NaN	6.28759	5.39884	5.40376
16476	DATA	17890	211	40	gb|XM_138397|gb|AK028965|ref|XM_906766|ref|XM_989985	chr12:117253154-117253213	0		0	AAGGAGGCTACAGTCAGGTCACTAAAACCTTTAGCACTTAGGAAGGAAAGATACACCTCA	16512	0	A_51_P243514	4732474O15Rik	XM_138397	-1	chrna:-1--1	DATA	NA	NA	-1	-0.0839448	2.98656	3.82064	1.27928	13.2596	2.70591	2.64377	1.43294	6.29047	5.80179	6.15226
36039	DATA	39246	462	61	gb|AK079336|gb|AK080240|gb|AK152097|riken|9630028E19	chr2:57370898-57370957	0		0	TGCCTCGAGTTTGGTCTATTTCAGAATGTGGACAACAAAAATGTTCATTCTGGTTTTAAC	36016	0	A_52_P373938	Gpd2	AK079336	-1	chrna:-1--1	DATA	NA	NA	-1	0.394791	2.99587	2.97926	0.994457	7.84938	9.41086	9.00805	9.04589	12.2771	11.9812	12.1442
14786	DATA	16066	190	1	ref|NM_001001495|gb|AK033534|riken|9030611K07|nap|NAP073806-1	chr6:65621733-65621792	0		0	ATCTTGCTGAAATCCTCATGGTTAGAGTCTCTAGATTCTGTAGCATTAAAAGTGCAGCTG	14704	0	A_51_P200544	9030611K07Rik	NM_001001495	-1	chrna:-1--1	DATA	NA	NA	-1	-0.117827	3.00374	3.69731	1.2309	12.3649	8.45547	7.30937	8.33871	11.5362	11.6519	12.0074
19776	DATA	21464	253	44	gb|AK076827|riken|4930502C15|tc|TC1545006|nap|NAP089123-1	chr6:38673546-38673605	0		0	AAAGTACACAGTCTACTTTGTTCCTCATTGTACTCCAGTGCCTGGTACAGCCCACAGTAT	19813	0	A_51_P407849	4930502C15Rik	AK076827	-1	chrna:-1--1	DATA	NA	NA	-1	-0.0190089	3.01005	3.95117	1.31266	15.3166	2.94717	2.226	1.77309	6.4969	5.62282	6.68005
40860	DATA	44655	526	30	ref|NM_016960|gb|BC028504|gb|AK079862|gb|AB015136	chr1:83327742-83327801	0		0	TAGATCTGAATTTTCTATGTTTAGCTATTTAATGTTAATTTCCCACAATCCATGGGGGCG	40812	0	A_51_P408595	Ccl20	NM_016960	-1	chrna:-1--1	DATA	NA	NA	-1	0.941627	3.01747	4.0833	1.35322	19.1598	2.21701	2.47156	NaN	7.51691	6.057	5.98239
27530	DATA	29915	352	80	gb|AK035396|gb|AK143128|gb|AK132033|riken|9530030H05	chr7:15194166-15194225	0		0	TGGTCTTGCTTGTGTTTGTCATTTCTGTGGTACTGTGATTCTATAGTGGTTGCCTGAAAA	27525	0	A_52_P615051	1200016E24Rik	AK035396	-1	chrna:-1--1	DATA	NA	NA	-1	0.138445	3.02502	3.93061	1.29937	13.9827	9.2859	8.28402	7.79537	12.118	12.4803	12.5589
38016	DATA	41377	487	67	ref|NM_182806|gb|AK157029|gb|AK156868|ens|ENSMUST00000055475	chr14:116317085-116317026	0		0	CAGTGACCATCTACATGATGAACGTTGCACTACTGGACCTCGTATTTATACTCAGTCTGC	38078	0	A_52_P216613	Gpr18	NM_182806	-1	chrna:-1--1	DATA	NA	NA	-1	0.508056	3.0307	5.29641	1.74759	31.0742	4.4793	3.05037	1.61105	9.08399	7.92586	8.0201
13566	DATA	14727	174	22	ref|NM_172659|gb|BC025498|gb|AK218156|ens|ENSMUST00000045702	chr2:27028998-27028939	0		0	TGTACCCAAGAACAAGGCTGTCGGGACCTCCGATCTGGTTCCTCAGTCCTACGAGGAACA	13505	0	A_51_P268831	Slc2a6	NM_172659	-1	chrna:-1--1	DATA	NA	NA	-1	-0.142404	3.03111	5.09904	1.68223	27.285	11.4158	9.29615	9.01692	15.7197	14.8183	14.488
7998	DATA	8726	103	56	ref|NM_008869|gb|AK004701|gb|M72394|ens|ENSMUST00000070200	chr1:149755683-149755624	0		0	AATTTCTGTGCTGGGATGATCAAGCCATTTGAATTCCATGACAATTTGAGTTCAGAAGAC	8051	0	A_51_P402760	Pla2g4a	NM_008869	-1	chrna:-1--1	DATA	NA	NA	-1	-0.287027	3.0312	3.0682	1.0122	8.31499	9.74558	9.27903	9.29505	12.6129	12.3536	12.5578
11482	DATA	12479	147	69	ref|NM_010278|gb|AK132814|gb|U78312|ens|ENSMUST00000065478	chr5:106894230-106894171	0		0	CTAAAGTTCATGAGTAAATCCAGCTTTTATTGTTAGGTGGGACTTTATTAGATGCCTGCG	11544	0	A_51_P200262	Gfi1	NM_010278	-1	chrna:-1--1	DATA	NA	NA	-1	-0.189271	3.04396	5.58728	1.83553	31.2835	5.33207	2.26229	2.70115	9.54707	8.83886	8.67141
23851	DATA	25913	305	73	ref|NM_010336|nap|NAP093956-001	chr4:58476693-58476634	0		0	GAAAAGCATACTAATTGAACCTTAATAAATCATTCTCAATCAGTGTTTGGCGATGTGTGG	23918	0	A_51_P475573	Edg2	NM_010336	-1	chrna:-1--1	DATA	NA	NA	-1	0.0618393	3.04646	3.47368	1.14024	11.034	5.19346	5.18066	5.85942	9.16853	8.49994	8.98611
29849	DATA	32453	382	68	ref|NM_010755|gb|AK156896|gb|AK145835|ens|ENSMUST00000096350	chr15:79441964-79442023	0		0	GCCAGTTATCTGCCTTGAGTATTTTGTAGACTTTCTGAATAAAGTCAAGTTCTCTTTTTC	29831	0	A_52_P608322	Maff	NM_010755	-1	chrna:-1--1	DATA	NA	NA	-1	0.189136	3.04676	3.23422	1.06153	9.37345	9.2364	9.77371	9.71483	13.0203	12.5401	12.8672
23689	DATA	25732	303	62	ref|NM_145066|gb|BC065154|gb|AF254416|ens|ENSMUST00000060442	chr6:13776708-13776649	0		0	TGGGCAACATTCTGCAGTCTTTGCAATAGTTCACCTATAATCATATTTTAAATTTCGGAG	23746	0	A_51_P113806	Gpr85	NM_145066	-1	chrna:-1--1	DATA	NA	NA	-1	0.058374	3.0583	3.19703	1.04536	9.03723	7.78698	7.592	7.13837	10.8344	10.6883	10.5858
10480	DATA	11397	135	7	ref|NM_010215|gb|AK133082|gb|BC115960|ens|ENSMUST00000033015	chr7:41014962-41015021	0		0	AAGTCAGCCCAGATGAACAGGAGCCCTCTCACAAACACTTGTTGGTGGAAACGAGCCCCG	10484	0	A_52_P410449	Il4i1	NM_010215	-1	chrna:-1--1	DATA	NA	NA	-1	-0.213945	3.07055	4.16337	1.35591	16.4098	10.3652	9.56059	8.71378	13.9885	13.8111	13.33
26280	DATA	28533	336	58	ref|NM_001038604|ref|NM_021364|ens|ENSMUST00000031975|gb|AK036697	chr6:40505201-40505142	0		0	AGGAAAGGATATGGTTATATCAACACATCTTATTTTGTTAATAGTCTTGAGCTCTCAGCC	26256	0	A_52_P142888	Clec5a	NM_001038604	-1	chrna:-1--1	DATA	NA	NA	-1	0.111928	3.07905	3.49714	1.13579	11.6451	3.07623	3.22526	3.40702	6.1839	6.91645	7.09959
10395	DATA	11300	133	80	nap|NAP046356-1	chr5:28691210-28691269	0		0	ACCATCTTGCCTCATGGTTTTCCCCTCTGACATTTTGTATAAACATTCTTGGGTTGGGAT	10463	0	A_52_P670399	NAP046356-1	NAP046356-1	-1	chrna:-1--1	DATA	NA	NA	-1	-0.216238	3.08826	3.09019	1.00062	8.42684	10.2916	10.8097	10.6791	13.7625	13.6464	13.6421
1656	DATA	1958	24	3	ref|NM_021375|gb|AK081882|gb|AY254685|ens|ENSMUST00000001453	chr3:88357203-88357144	0		0	GGGAGTCAGACACCCGGGCCTAATTGCTGCCAGCGTGAGACTGTTCTCAGAGAAGACAAT	1575	0	A_51_P400366	Rhbg	NM_021375	-1	chrna:-1--1	DATA	NA	NA	-1	-0.646429	3.08972	4.06827	1.31671	18.733	2.82442	2.56292	NaN	7.73475	NaN	NaN
25626	DATA	27815	328	20	ref|NM_008321|gb|BY703322|gb|AK002820|ens|ENSMUST00000008016	chr4:135522597-135522771	0		0	TCCGCATCTCCCGATCCAGACAGCTGAGCTCACTCCGGAACTTGTGATCTCCAAGGACAA	25566	0	A_51_P380178	Id3	NM_008321	-1	chrna:-1--1	DATA	NA	NA	-1	0.09869	3.09314	3.08678	0.997943	8.47132	7.4645	7.5522	7.87291	10.9106	10.6037	10.6357
20678	DATA	22460	265	20	gb|AK134929|gb|AK031193|gb|AK019109|ens|ENSMUST00000029742	chr3:96580996-96580937	0		0	GCCAGGATCCAAGTAAACCCAAATGAGGTGAATGCTTTTATGTGGCTGGGACCAGATGTA	20696	0	A_52_P518076	Nudt17	AK134929	-1	chrna:-1--1	DATA	NA	NA	-1	-0.0010569	3.09349	3.96357	1.28126	16.2622	4.2062	3.88294	3.36966	8.51855	7.4307	7.40027
20630	DATA	22409	264	54	ref|NM_008880|ens|ENSMUST00000034932|gb|BC002012|gb|AF015790	chr9:91931789-91931848	0		0	TTTGAAGGCTGTGAGTAGGAACAGAAATCCGACCTGCAGTAGGAATCAATGAAAGAGGAC	20604	0	A_52_P372901	Plscr2	NM_008880	-1	chrna:-1--1	DATA	NA	NA	-1	-0.0020711	3.09436	3.37083	1.08934	10.3746	3.60095	3.01796	3.26681	7.02853	6.53168	6.43798
11680	DATA	12694	150	29	ref|NM_172295|ens|ENSMUST00000061831|gb|AK161057|gb|AK166928	chr3:101608740-101608681	0		0	TTCTTCCCAAATTTGCTTAACAAAGTAATATCCTTAAAAGCACAAACACTGCTTTGGAGG	11630	0	A_52_P12840	BC037703	NM_172295	-1	chrna:-1--1	DATA	NA	NA	-1	-0.184819	3.10528	3.45896	1.11389	11.0439	2.38119	NaN	NaN	6.55803	6.06049	5.87869
14204	DATA	15437	182	52	gb|AK159160|gb|AK052258|gb|BC056355|gb|AK149962	chrUn_random:1696355-1696296	0		0	GAAACACTGCAGTTGGACCAGGACTCAAGCTCTGGATGAAAGGCTGAACATCTGAGCTCA	14176	0	A_52_P645589	Myadm	AK159160	-1	chrna:-1--1	DATA	NA	NA	-1	-0.129281	3.11431	2.95141	0.947693	7.71842	4.30693	4.56936	4.29796	7.40884	7.22226	7.39739
27680	DATA	30081	354	76	ref|NM_144808|gb|BC021530|ens|ENSMUST00000022688|ens|ENSMUST00000082144	chr14:64951036-64950977	0		0	AAACTGGCACAGACTTGTCTGCCTGCATTCAGATGTCATCTGTTTCAAATGCTCTGTCCT	27670	0	A_51_P324110	Slc39a14	NM_144808	-1	chrna:-1--1	DATA	NA	NA	-1	0.14181	3.11624	3.35023	1.07509	10.2436	6.43853	6.96852	6.74889	10.4196	9.84414	9.94289
22849	DATA	24816	292	81	gb|BC052532|gb|XM_001003848|ens|ENSMUST00000029102|ens|ENSMUST00000087446	chr2:181729180-181729121	0		0	TTTGCCCTATTTTCTAGTCGTAGTAACCTAAACCAGATCTCTTACAGGCACTCTCAGAGT	22844	0	A_52_P321358	BC006779	BC052532	-1	chrna:-1--1	DATA	NA	NA	-1	0.0411668	3.1192	3.38498	1.08521	10.4587	8.1204	7.56431	7.68599	11.4923	11.1557	10.8777
24046	DATA	26119	308	24	gb|AK005691|ens|ENSMUST00000034647|ref|XM_356228|ref|XM_906919	chr9:18308997-18308938	0		0	AAGCTTTTAATAATCTCTCAGCTGTGAAAAAGCACTTAATGACTCATACTGGACAAAAGC	23990	0	A_52_P56488	Zfp558	AK005691	-1	chrna:-1--1	DATA	NA	NA	-1	0.0655841	3.12137	3.40205	1.08992	10.8454	2.75013	2.9438	2.92097	6.65754	5.8259	6.33762
23129	DATA	25126	296	51	tc|TC1533348|nap|NAP050710-1	chr2:85884352-85884411	0		0	TATCATGAGACACAGACACTGTACGTCGGAGATAAAGTGGGATCCCTCCCTGTCTATATG	23098	0	A_52_P49797	TC1533348	TC1533348	-1	chrna:-1--1	DATA	NA	NA	-1	0.0473892	3.13404	3.82348	1.21999	13.4177	6.6369	6.01841	5.39381	9.59242	9.98824	9.93891
34203	DATA	37231	439	1	ref|NM_177850|gb|AY648037|gb|AK033770|ens|ENSMUST00000065039	chr2:158025344-158025403	0		0	AGCCCCTCCAGCATCCGCATTTCCGCTGGAGGGGCGACATTACTTTGGGCTTTACAAGAA	34202	0	A_51_P509469	Bpi	NM_177850	-1	chrna:-1--1	DATA	NA	NA	-1	0.311023	3.13459	4.17542	1.33205	17.4988	NaN	4.6808	5.51274	10.1488	NaN	NaN
18537	DATA	20135	237	75	ref|NM_010174|ens|ENSMUST00000070532|gb|AK142156|gb|X14961	chr4:129760011-129760070	0		0	CATCAGCCTGGACCCAGTTCCTACTATGTATGTGGTTTATTTTTTAAAACTGTATCCAAA	18603	0	A_51_P167535	Fabp3	NM_010174	-1	chrna:-1--1	DATA	NA	NA	-1	-0.0420276	3.13604	3.12739	0.997242	8.64394	10.7058	11.2355	11.0375	14.1757	14.1028	14.0823
16280	DATA	17678	208	83	ref|NM_207529|gb|AK079853|gb|BC064125|ens|ENSMUST00000087947	chr19:10465925-10465984	0		0	TGAAACTTGACCCTGATTGCATCCTGTTACTTGACTTGTAAACCTCACTCTGTTTGTGCC	16277	0	A_52_P526740	A430093F15Rik	NM_207529	-1	chrna:-1--1	DATA	NA	NA	-1	-0.0876688	3.15627	4.02316	1.27466	17.4109	3.71144	3.4242	3.13614	8.23502	7.1875	6.91876
16507	DATA	17922	211	72	ref|NM_019840|gb|BC071259|ens|ENSMUST00000097950|ens|ENSMUST00000097949	chr4:101981987-101982045	0		0	GCAGCTGTATGTGGTAGTAGAGGCCAGTTCCCATCAAAGCTAAAATGGCTTGAAAACAGA	16570	0	A_51_P512340	Pde4b	NM_019840	-1	chrna:-1--1	DATA	NA	NA	-1	-0.083356	3.15921	4.59841	1.45556	21.2654	9.60534	8.19257	7.73002	13.5978	12.8224	12.903
14610	DATA	15877	187	67	gb|BC033508|gb|AK158074|gb|AK003101|ens|ENSMUST00000035938	chr11:83595758-83595699	0		0	TCTCAGCTGCTCCGAGGCTCTGCACAGCAAACCCAAGAAATCAGCATTTCATTGAAATTT	14671	0	A_52_P638459	Ccl5	BC033508	-1	chrna:-1--1	DATA	NA	NA	-1	-0.121499	3.16345	4.8214	1.5241	23.3001	14.353	13.199	12.038	18.2996	17.9416	17.813
19834	DATA	21528	254	23	ref|NM_007616|gb|AK090074|gb|U07645|ens|ENSMUST00000007799	chr6:17279653-17279712	0		0	GTGACAAAATATTGGTTTTACCGCTTGTTGTCTACGATCTTCGGCATCCCAATGGCACTC	19776	0	A_51_P107302	Cav1	NM_007616	-1	chrna:-1--1	DATA	NA	NA	-1	-0.0178215	3.16383	3.16113	0.999145	9.04471	6.18337	6.28533	6.26233	9.65477	9.11818	9.44145
3844	DATA	4275	51	25	ref|NM_013671|ens|ENSMUST00000007012|gb|AK002428|gb|AK168591	chr17:11746895-11746836	0		0	GGCTGGTTTATAGTAGTGTAGAGCATTGCAGCACTATGACTGGGGTGCTGTAGTCTTTAT	3866	0	A_51_P172573	Sod2	NM_013671	-1	chrna:-1--1	DATA	NA	NA	-1	-0.467559	3.165	3.33162	1.05265	9.94638	15.4713	15.0603	14.8318	18.6542	18.3455	18.3586
5447	DATA	5982	71	32	ref|NM_008102|ens|ENSMUST00000089959|gb|L09737|gb|BC069921	chr14:42490391-42490332	0		0	GATGGTGATTGTGAAGGACATAGATATGTTCTCCATGTGTGAGCATCACCTTGTTCCATT	5477	0	A_51_P297579	Gch1	NM_008102	-1	chrna:-1--1	DATA	NA	NA	-1	-0.387035	3.17328	3.00349	0.946494	8.02035	10.3974	10.4273	10.1893	13.4848	13.3113	13.2283
38779	DATA	42203	497	43	ref|NM_001039655|gb|AK140227|gb|BC042449|gb|AK162908	chr9:89543152-89543211	0		0	GAGACGCCTGCTTTAACTGTCTTATGTATTAATTGGGCTTCCACAGAAAAGCTCATCTAT	38816	0	A_52_P536022	Rasgrf1	NM_001039655	-1	chrna:-1--1	DATA	NA	NA	-1	0.562738	3.17396	3.98986	1.25706	15.8878	2.62752	NaN	1.71866	6.75669	5.75828	6.39595
30810	DATA	33511	395	21	ref|NM_013632|gb|XM_992906|gb|AK049817|ens|ENSMUST00000048615	chr14:46287161-46287220	0		0	TATACCAATCCCACATTGTGATGTTCAGTTTTCACTCCAACTGAACTTTTGCATAAATTC	30828	0	A_52_P482090	Pnp	NM_013632	-1	chrna:-1--1	DATA	NA	NA	-1	0.213549	3.17765	3.05721	0.962099	8.3203	2.24997	2.06907	NaN	5.274	5.44007	5.15176
21581	DATA	23439	276	64	ref|NM_008331|gb|AK144230|gb|U43084|gb|AK150609	chr19:34350610-34350669	0		0	CACACATTACTGGAAAGATACTAAGAACCAAGAAGACTTTTGGCTTCCTAGAGAATTAAA	21560	0	A_51_P327751	Ifit1	NM_008331	-1	chrna:-1--1	DATA	NA	NA	-1	0.0162817	3.17894	4.6651	1.4675	20.7618	10.4635	8.73206	8.47035	13.8155	13.9841	13.8616
14792	DATA	16072	190	7	ref|NM_023233|gb|AK013959|gb|AF220129|ens|ENSMUST00000039562	chr14:56467097-56471790	0		0	ATAGTAAGCTTGCCAAAAGCATATACTTGCCTGGAACAAAGGATGTAATGGAGCTGCTTG	14716	0	A_52_P17788	Trim13	NM_023233	-1	chrna:-1--1	DATA	NA	NA	-1	-0.117714	3.1841	4.09912	1.28737	17.2975	5.34985	5.61739	4.58586	9.91235	8.83909	9.09901
18800	DATA	20420	241	20	nap|NAP066348-1	chrX:7904169-7913965	0		0	ACTGAGAGGTCTGGTTTTGGTCCCAAGGGATTGACTGATTATCTTGGTTTGGTTTTAGGC	18817	0	A_52_P474528	NAP066348-1	NAP066348-1	-1	chrna:-1--1	DATA	NA	NA	-1	-0.0371547	3.19142	4.12366	1.29211	15.7877	8.61029	7.34529	7.21313	11.7073	11.8585	11.9738
28416	DATA	30886	364	31	ref|NM_207653|gb|BC029223|ens|ENSMUST00000097722|ens|ENSMUST00000069333	chr1:59005361-59005420	0		0	GATTTGACACTGAATGTAACTTGAGACTTACCTGAGTTTGTCATGCGACTGGGTAAATTG	28363	0	A_52_P226929	Cflar	NM_207653	-1	chrna:-1--1	DATA	NA	NA	-1	0.157783	3.19327	3.08364	0.965666	8.53398	8.6678	8.61492	8.73188	11.9952	11.6098	11.6605
3937	DATA	4377	52	42	ref|NM_013606|gb|AK143831|ens|ENSMUST00000088798|ens|ENSMUST00000024112	chr16:97944478-97944537	0		0	AAGAGAAAGAGGCTCTCAAAGCTCAGCAAGTAGATGGGTAGAGGAAGCCACTTTGCTAAT	3897	0	A_51_P514085	Mx2	NM_013606	-1	chrna:-1--1	DATA	NA	NA	-1	-0.462497	3.20477	4.10997	1.28245	15.9256	8.31659	7.13001	6.9975	11.7928	11.6605	11.3207
4848	DATA	5347	63	77	ref|NM_013831|ens|ENSMUST00000091817|gb|CT010308|gb|BC002123	chr18:78155112-78155984	0		0	CACAACAATGTGTCGCAAATGACGAGATGTATGAACAAGTCCGTAAGAGTTTAGAAACGT	4919	0	A_52_P369562	Pstpip2	NM_013831	-1	chrna:-1--1	DATA	NA	NA	-1	-0.414095	3.20517	3.91728	1.22217	14.8491	4.88942	3.86228	4.2159	8.69305	7.90597	8.1204
23215	DATA	25220	297	60	ref|NM_010846|gb|AK150023|gb|AK076430|gb|M21039	chr16:97829437-97829378	0		0	CCTTTAGACTGTGGAAGCAAGCAAGCCCTTTGTAAACTCTGAGGAGATGAGGAGAGAGGA	23271	0	A_52_P446431	Mx1	NM_010846	-1	chrna:-1--1	DATA	NA	NA	-1	0.0492735	3.20611	4.07602	1.27133	16.4021	7.97935	7.13217	6.83586	11.7109	11.5917	10.8728
25977	DATA	28199	332	64	ref|NM_011909|ref|XM_001002847|gb|AK149772|ens|ENSMUST00000032198	chr6:121295796-121295855	0		0	TTTACACGAAGACTGGATCCTGACAGATATACTCACACCTCCAGAGAGGGATAGACTCTT	25957	0	A_51_P164219	Usp18	NM_011909	-1	chrna:-1--1	DATA	NA	NA	-1	0.105841	3.22042	4.31373	1.33949	18.3318	11.2963	10.1006	9.82984	15.0834	14.7461	14.3384
36821	DATA	40087	472	52	ref|NM_009951|ens|ENSMUST00000013559|gb|AF061569|gb|BC051679	chr11:96072310-96072251	0		0	TTGGAATATCACCATTGCAATCATAGCTTGGGTTGCTTTTAAACGTGGATTGTCTTGAAG	36792	0	A_51_P497113	Igf2bp1	NM_009951	-1	chrna:-1--1	DATA	NA	NA	-1	0.437357	3.23031	3.97872	1.23168	16.8106	2.44407	2.83456	2.75116	7.39395	6.19407	6.37793
40889	DATA	44685	526	60	gb|AK132653|gb|AK076614|ens|ENSMUST00000097403|riken|4921503O11	chrUn_random:6238218-6238159	0		0	AGTTTGGCCCTAGAGCAGAGGGTACAATGGGAGCAACGTGACCACTGCCAGCTAGTTCCT	40870	0	A_52_P14496	AK132653	AK132653	-1	chrna:-1--1	DATA	NA	NA	-1	0.959973	3.24768	4.15323	1.27883	16.9563	2.99796	NaN	1.67971	6.83157	6.70308	6.16031
11734	DATA	12752	151	2	ref|NM_030701|gb|AK169956|gb|AK150795|gb|AJ300198	chr5:123109625-123109566	0		0	CCCAGGAGGGACTGAACTCAGTGCTGGAGAGAAACAATAACAAATTCAGCTGAGCTTTAA	11734	0	A_51_P488739	Gpr109a	NM_030701	-1	chrna:-1--1	DATA	NA	NA	-1	-0.183527	3.25607	5.82768	1.78979	37.0813	8.67027	5.59656	6.2386	12.975	12.5671	12.4464
31653	DATA	34453	406	28	ref|NM_028679|gb|AK029057|gb|AK028436|ens|ENSMUST00000020448	chr10:119536218-119536159	0		0	TTACCACCGGCACTTAATGCTAGTCTTTCTGCTAGGGATACTGACAGTCTATTTGCTTCC	31604	0	A_52_P386627	Irak3	NM_028679	-1	chrna:-1--1	DATA	NA	NA	-1	0.234348	3.27347	3.30126	1.00849	9.89291	9.8423	9.51688	9.5537	13.2027	12.7739	12.8401
28996	DATA	31511	371	61	gb|AK034948|riken|9430065F12|tc|TC1465576|nap|NAP011899-001	chr14:64325212-64325153	0		0	TACAGTGCTTTTGCTATACATAAGTTTTCTGTTCTTGTAGAAACATGGTTCAATGACAGG	29051	0	A_52_P622941	Slc25a37	AK034948	-1	chrna:-1--1	DATA	NA	NA	-1	0.169762	3.2785	3.16903	0.96661	9.01323	6.36065	6.5915	6.59345	9.88116	9.61714	9.55439
23319	DATA	25328	298	83	ref|NM_010276|gb|AK157655|gb|AK168401|ens|ENSMUST00000029868	chr4:11641396-11641455	0		0	GCTTACTAACAGTTTTTGTTTAAAGACCACAGAGATTTGTAGACTTAGGAGCTGATATGT	23316	0	A_51_P318192	Gem	NM_010276	-1	chrna:-1--1	DATA	NA	NA	-1	0.0511127	3.28212	4.01363	1.22288	16.9657	3.63141	3.09747	3.2791	8.02805	6.86698	7.15386
207	Mean	278	4	23	ref|NM_010927|gb|AF065919|gb|BC062378|ens|ENSMUST00000018610	chr11:79041233-79041292	0		0	AGAAACGTTATCATGAAGATATCTTCGGTGCAGTCTTTTCCTATGGGGCAAAAAAGGGCA	153	0	A_51_P163942	Nos2	NM_010927	-1	chrna:-1--1	Mean	NA	NA	-1	-1.07943	3.28592	4.87817	1.48457	36.1658	2.11901	1.88618	2.17919	8.2095	6.41655	6.19285
30558	DATA	33230	391	80	ref|NM_028679|gb|AK029057|gb|AK028436|ens|ENSMUST00000020448	chr10:119536808-119536749	0		0	GAGAATTTGAATGGTGCAGATTAGCAGCAAGGAAGTCTATTCCTTCCTCCAAACAGAATA	30630	0	A_51_P166941	Irak3	NM_028679	-1	chrna:-1--1	DATA	NA	NA	-1	0.207436	3.28943	3.5783	1.08782	12.2769	7.63778	7.47846	7.4539	11.5777	10.7993	10.9281
9734	DATA	10582	125	42	gb|Y14041	chr1:59005341-59005405	0		0	TATAGTGTATAGTGGTTCAAGATTCTGAATGTAACTTGAGACTTACCTGAGTTTGTCATG	9768	0	A_52_P624648	Cflar	Y14041	-1	chrna:-1--1	DATA	NA	NA	-1	-0.234242	3.29103	3.19531	0.970916	9.1992	7.19629	7.0351	7.24776	10.5543	10.1593	10.3515
7959	DATA	8687	103	17	ref|NM_173414|gb|AK031623|ens|ENSMUST00000069763|ens|ENSMUST00000054724	chrX:7700992-7701051	0		0	AACTACCTTTTGAAGTTGTGGTAGAGTGATTATAGCTTTGTGCTGATCACTGTGAAAAGG	7973	0	A_51_P358722	Lancl3	NM_173414	-1	chrna:-1--1	DATA	NA	NA	-1	-0.288424	3.29312	4.10893	1.24773	15.9698	2.70421	4.07039	3.15914	7.31561	7.55138	7.39355
24301	DATA	26391	311	41	ref|NM_145209|gb|AK172183|ens|ENSMUST00000031540|ens|ENSMUST00000100849	chr5:114158380-114158439	0		0	TGTGAGAAGTCGTGTACAGCCAGACACTCTTGTGTGACAATGGAATTCTGCAGTCCCCTG	24338	0	A_51_P437309	Oasl1	NM_145209	-1	chrna:-1--1	DATA	NA	NA	-1	0.070866	3.29559	4.14634	1.25815	16.3201	10.5458	9.40952	9.2472	13.9922	13.9437	13.7056
40456	DATA	44139	520	24	ref|NM_010907|ens|ENSMUST00000021413|gb|AK151608|gb|AK151115	chr12:53416493-53415998	0		0	GAGGATGAGGAGAGCTATGACACGGAGTCAGAATTCACAGAGGATGAGCTGCCCTATGAT	40402	0	A_51_P295192	Nfkbia	NM_010907	-1	chrna:-1--1	DATA	NA	NA	-1	0.797812	3.30182	3.62199	1.09697	12.1737	14.5561	14.0347	13.853	18.0635	17.6301	17.6162
36468	DATA	39707	468	12	ref|NM_133662|ens|ENSMUST00000003635|gb|AK203877|gb|AK170477	chr17:33924245-33924304	0		0	TGCTGTAACACAGATATTTATTACGATTTATAGGGTCGGTAAGACAGAGTTGTGGGAGGG	36396	0	A_51_P286488	Ier3	NM_133662	-1	chrna:-1--1	DATA	NA	NA	-1	0.417974	3.30519	4.17575	1.26339	16.7059	10.2364	8.80272	9.45156	13.7698	13.5017	13.7464
18962	DATA	20593	243	23	ref|NM_021364|gb|AK046600|gb|AF139769|ens|ENSMUST00000101491	chr6:40515206-40512292	0		0	AGTTGTTGGAATGACCTTTTTTCTGCTGTATTTCTCACAGATCTTTGGGAGAAATGACGA	18980	0	A_51_P398376	Clec5a	NM_021364	-1	chrna:-1--1	DATA	NA	NA	-1	-0.0341094	3.31778	3.02209	0.910875	8.11047	6.35928	6.46069	6.23733	9.34994	9.34154	9.43209
8081	DATA	8811	104	56	ref|NM_172856|ens|ENSMUST00000028426|gb|AK028849|riken|4732462C07	chr2:69041437-69041496	0		0	TATTAATATCTCTGTCTAATGTTCTCCCAAAAATGGACGGATAAGACTGAGAACAGACAC	8052	0	A_52_P667287	Lass6	NM_172856	-1	chrna:-1--1	DATA	NA	NA	-1	-0.284303	3.32324	3.44748	1.03739	10.8054	7.19264	6.63031	6.75397	10.5039	10.1955	10.22
5797	DATA	6357	75	67	ref|NM_010493|gb|BC008626|gb|CT010246|ens|ENSMUST00000086399	chr9:20904404-20904463	0		0	CCTCTTATGTTTATAACCGCCAGAGAAAGATCAGGATATACAAGTTACAGAAGGCTCAGG	5859	0	A_52_P613241	Icam1	NM_010493	-1	chrna:-1--1	DATA	NA	NA	-1	-0.372094	3.32726	4.2191	1.26804	17.2246	9.81114	8.66667	8.51439	13.4454	13.1891	13.015
17436	DATA	18930	223	60	ref|NM_021384|gb|BC057868|gb|AK151331|gb|AK153350	chr12:24289841-24286540	0		0	TATGGGGAGTATTTGGACATTCTTGCTATCTCCTGCGACAGCTTCGATGAGCAGGTTAAT	17490	0	A_51_P505132	Rsad2	NM_021384	-1	chrna:-1--1	DATA	NA	NA	-1	-0.0643632	3.3293	4.73678	1.42276	23.8779	9.80972	8.64526	7.99746	13.5953	13.9506	13.1169
5957	DATA	6526	77	66	ref|NM_133664|gb|AK083526|gb|BC031131|ens|ENSMUST00000038760	chr1:135717741-135717800	0		0	GCGTCTGTCAGGGGTCGTGACATCAAGACTTAACCTGTGGATCAGCAAGACCCAGGATTC	6016	0	A_51_P116932	Lad1	NM_133664	-1	chrna:-1--1	DATA	NA	NA	-1	-0.365243	3.33508	4.8541	1.45547	32.6666	3.77105	3.42703	2.8358	9.29103	7.78405	7.52111
17524	DATA	19026	224	71	gb|AK033474|gb|AK152985|riken|I830097M24|riken|9030216K14	chr13:20167230-20167289	0		0	ACAAGCTAATTGCCTTATCTTGGACTCGTTTTAGCAAGAACTTCAAGGTAATCACAGAAA	17510	0	A_52_P324882	Aoah	AK033474	-1	chrna:-1--1	DATA	NA	NA	-1	-0.0625085	3.36714	4.17523	1.23999	17.6719	7.35234	6.46336	6.34963	11.3444	10.5058	10.8408
4666	DATA	5158	61	58	gb|AK145182|gb|BB833900|riken|G930013F23|tc|TC1481553	chr6:17514221-17514280	0		0	GAGAAAGCTGTAATGTGAAAATCATGTTCTCTATTTATGACTCTTCCTAGGGCAATGTGT	4721	0	A_52_P656418	AI838057	AK145182	-1	chrna:-1--1	DATA	NA	NA	-1	-0.422484	3.37081	3.78567	1.12307	13.3826	9.12142	8.3341	8.3267	12.5545	12.1993	12.3855
5816	DATA	6377	76	2	ref|NM_011521|gb|BC002312|gb|D89571|ens|ENSMUST00000017153	chr2:164166424-164166365	0		0	TTGTTCCAAATTTCCAGAATAGAATATAGGACCAGTTTAGATCCTGTAGTAAACATGTCC	5733	0	A_52_P93467	Sdc4	NM_011521	-1	chrna:-1--1	DATA	NA	NA	-1	-0.371293	3.39497	3.48234	1.02573	11.3038	9.18149	8.94037	9.05661	12.767	12.2039	12.6546
12253	DATA	13312	157	52	ref|NM_173862|ens|ENSMUST00000050374|gb|BC030396|tc|NP830667	chr15:58051798-58051857	0		0	GTGCCACCATCTACTTCCAAATGGACAAACACAACAACATCAGAGATTTGGTCCGCCGCT	12298	0	A_52_P243522	BC030396	NM_173862	-1	chrna:-1--1	DATA	NA	NA	-1	-0.171904	3.39909	4.39636	1.29339	22.9194	2.17364	1.85417	NaN	NaN	NaN	6.47548
10719	DATA	11657	138	12	ref|NM_008351|gb|AF128210|gb|AK153729|ens|ENSMUST00000029345	chr3:68795192-68795251	0		0	CCTGCACTGCTGAAGACATCGATCATGAAGACATCACACGGGACCAAACCAGCACATTGA	10649	0	A_52_P442228	Il12a	NM_008351	-1	chrna:-1--1	DATA	NA	NA	-1	-0.207934	3.40817	4.4693	1.31135	24.4762	2.3372	2.72499	2.51282	7.88617	6.72685	6.36991
35381	DATA	38530	454	25	ref|NM_029639|gb|BC022950|gb|AK005558|ens|ENSMUST00000034571	chr9:50483584-50483643	0		0	CTACTAGCAGATTTCCACTGTGCCCAGACCAGTCGGTAGGTTTTGAAGGAAGTATATGAA	35324	0	A_51_P131561	1600029D21Rik	NM_029639	-1	chrna:-1--1	DATA	NA	NA	-1	0.361545	3.43965	4.08073	1.18638	17.7716	4.41467	4.25526	4.03477	8.97114	7.95662	8.01912
37953	DATA	41309	486	84	ref|NM_017466|gb|AK145946|gb|CT010248|ens|ENSMUST00000049984	chr9:110753409-110753350	0		0	ACAAGCCGGCTCTTGTCATAACGGGCGTGTTCCTTTTGATGTGGGCGCCTTACAACACTG	37951	0	A_52_P334593	Ccrl2	NM_017466	-1	chrna:-1--1	DATA	NA	NA	-1	0.503932	3.45288	3.83221	1.10986	14.1214	10.3953	10.1811	9.67457	14.1247	14.0319	13.5911
22510	DATA	24451	288	56	ref|NM_009141|gb|AK156787|gb|AK044397|ens|ENSMUST00000031318	chr5:90732453-90732512	0		0	AGACATTTGATGTCTTCGTAGTATGGCATAATGTCATGACTTACTCAACAAACTGTATAC	22482	0	A_52_P295432	Cxcl5	NM_009141	-1	chrna:-1--1	DATA	NA	NA	-1	0.0341094	3.454	4.16664	1.20632	17.5754	4.25726	5.24965	5.04471	8.60518	9.20129	9.24507
14038	DATA	15252	180	37	ref|NM_019840|gb|BC071259|ens|ENSMUST00000097950|ens|ENSMUST00000097949	chr4:101981444-101981503	0		0	CTGGAAGAGACTGACATAGACATTGCAACAGAAGACAAGTCTCCGATCGACACATAATCT	13991	0	A_52_P423247	Pde4b	NM_019840	-1	chrna:-1--1	DATA	NA	NA	-1	-0.132671	3.48137	4.846	1.39198	26.7482	7.4625	6.23064	5.91349	11.9457	11.0269	11.1719
19726	DATA	21412	252	77	gb|AK137494|gb|AK080244|riken|A530088I07|riken|9830114E12	chr5:20297140-20297199	0		0	TGACTCTTCTTTGGGTCCTAAGAGGCCTTTGAAAACCGATTGTCCAACTGTCCAGAAACA	19717	0	A_51_P434036	A530088I07Rik	AK137494	-1	chrna:-1--1	DATA	NA	NA	-1	-0.0198169	3.48312	3.15027	0.90444	8.86567	6.19557	6.17484	6.00704	9.27328	9.23614	9.31883
25914	DATA	28127	331	77	ref|NM_021384|gb|BC057868|gb|AK151331|gb|AK153350	chr12:24284417-24281379	0		0	GAATCTAACCAGAAGATGAAAGACTCCTACCTTATCCTAGATGAATATATGCGCTTTCTG	25981	0	A_51_P505134	Rsad2	NM_021384	-1	chrna:-1--1	DATA	NA	NA	-1	0.104591	3.51949	4.77258	1.35605	24.8701	9.26828	8.03073	7.71467	13.1034	13.4665	12.7615
8055	DATA	8785	104	30	gb|XM_134088|gb|AK008412|ref|XM_922417|ref|XM_985330	chr8:25896531-25896472	0		0	TTTTATTTAATCTCTCTTACAGTACTAGGGACCACTGTAAATTTCTTGAGATGATTTGTA	8000	0	A_52_P595668	Rab11fip1	XM_134088	-1	chrna:-1--1	DATA	NA	NA	-1	-0.285341	3.53466	3.68476	1.04246	12.724	8.44359	8.26286	7.84022	12.0347	11.7069	11.8593
37329	DATA	40630	478	85	gb|BC016246|tc|TC1428355|nap|NAP095630-001	chr8:64931676-64931617	0		0	TGACTCCTGAGTACCTACAGGCAGAGATCATTGTTGGAGAGTACCAGTCAAAAAGGCTTT	37328	0	A_52_P264525	1810029B16Rik	BC016246	-1	chrna:-1--1	DATA	NA	NA	-1	0.465797	3.55831	4.36055	1.22546	19.8249	2.32958	2.91193	3.49225	7.64755	7.0444	7.12346
28280	DATA	30746	362	61	ref|NM_010846|gb|AK150023|gb|AK076430|ens|ENSMUST00000023655	chr16:97831822-97831763	0		0	CTGCTACCTTTCAAAATAACTCTCAGTTTCCTCAAAAGGGGTTGACTACCACTGAGATGA	28258	0	A_52_P614259	Mx1	NM_010846	-1	chrna:-1--1	DATA	NA	NA	-1	0.154918	3.56622	4.19189	1.17544	18.3403	5.62776	5.04593	4.89744	9.64438	9.62104	8.88139
15855	DATA	17220	203	50	ref|NM_001013832|ens|ENSMUST00000091648|ens|ENSMUST00000089102|tc|TC1448268	chr17:11709930-11709989	0		0	CTGGACCTTCTTTTACCGTCTCAAAGTATGGAAGCCTTATGCCGTCTACCTGTTCAACCT	15896	0	A_52_P461105	Gpr31c	NM_001013832	-1	chrna:-1--1	DATA	NA	NA	-1	-0.0960787	3.56889	4.8011	1.34526	29.614	2.32401	2.64057	1.73183	7.87155	6.77407	6.4541
32637	DATA	35519	418	74	ref|NM_172833|ens|ENSMUST00000049248|gb|AK085071|gb|AK171981	chr18:65867707-65867766	0		0	TTAATATGACCAGTTGTTAATGTATAAAATATTCTGTGTAGCAACCCAGAGCAGCAGAAC	32625	0	A_51_P372504	Malt1	NM_172833	-1	chrna:-1--1	DATA	NA	NA	-1	0.260091	3.57204	3.40227	0.952475	10.5924	9.50856	9.7139	9.69939	13.1897	12.877	13.062
1787	DATA	2100	25	60	ref|NM_008608|gb|BC076638|gb|AK208886|ens|ENSMUST00000089688	chr14:49307013-49307072	0		0	GGACAGCGAGTACCCTAAAAACATCAAAGTCTGGGAAGGAATCCCTGAATCTCCCAGGGG	1840	0	A_52_P304128	Mmp14	NM_008608	-1	chrna:-1--1	DATA	NA	NA	-1	-0.63106	3.60543	3.86497	1.07199	14.8072	8.35389	8.08677	8.01536	12.4184	11.9088	11.7237
17353	DATA	18836	222	51	ref|NM_011979|gb|AJ132103|gb|BC111521|ens|ENSMUST00000020190	chr10:23618542-23620871	0		0	TGCTAAGTGGGAGTCAACTTGCCCTGGAAAGATATTATGAAGTCTCAAGAGATGGACGTC	17319	0	A_51_P265374	Vnn3	NM_011979	-1	chrna:-1--1	DATA	NA	NA	-1	-0.0660437	3.60669	4.6524	1.28994	25.4879	4.06679	3.96214	3.10153	9.01182	8.13913	7.93672
36047	DATA	39254	462	69	gb|AK041670|ens|ENSMUST00000058897|riken|A630029C13|nap|NAP098508-001	chr5:136740180-136740121	0		0	GGAGCTTTAAATTTTTTCTTAGGGACTAAAGGAAATAAGGGACAAAGTTAAGAGTCAACG	36032	0	A_51_P310780	Pilra	AK041670	-1	chrna:-1--1	DATA	NA	NA	-1	0.395152	3.60926	4.14511	1.14846	17.0284	5.49681	6.40592	6.39707	10.2264	10.3644	10.1444
10322	DATA	11225	133	5	ref|NM_009805|gb|AK143812|gb|Y14042|gb|BC085105	chr1:58983653-58983712	0		0	GACTACTGTGGAAAGCTTTCTTTTAGTCTCTGTCCTATGTGCATTAGCAAATGTGTCTAT	10325	0	A_51_P135491	Cflar	NM_009805	-1	chrna:-1--1	DATA	NA	NA	-1	-0.218232	3.62407	4.30488	1.18786	18.6039	6.60884	6.88223	7.76069	11.3815	11.3705	11.4144
5772	DATA	6332	75	42	ref|NM_013652|gb|AK154685|gb|AF128218|ens|ENSMUST00000019074	chr11:83734455-83734514	0		0	TATTATTTATGTTTTAGTTATAGGACGCGTGTCTCCCATGGAGATGGTCCACCATTGCTG	5809	0	A_51_P509573	Ccl4	NM_013652	-1	chrna:-1--1	DATA	NA	NA	-1	-0.373201	3.63382	3.65313	1.00531	12.7019	14.2085	14.0398	14.0059	18.0365	17.645	17.5321
2338	DATA	2690	32	55	ref|NM_007646|gb|AK038439|gb|CT010386|ens|ENSMUST00000030964	chr5:43228152-43228528	0		0	ACATCGAAGGAGCTTCCAGTAACGCATGTTCAAGCTCCTCCTTAAATGAGCTGAAGATGA	2308	0	A_52_P168962	Cd38	NM_007646	-1	chrna:-1--1	DATA	NA	NA	-1	-0.573561	3.66208	4.75272	1.29782	25.1633	3.62589	4.88515	3.6637	9.18998	8.70801	8.5349
7455	DATA	8155	96	80	ref|NM_011315|ref|NM_009117|gb|AK010675|gb|BC052495	chr7:42888921-42888862	0		0	AGACATGTGGCGAGCCTACTCTGACATGAAGAAAGCTAACTGGAAAAACTCAGACAAATA	7449	0	A_51_P337308	Saa3	NM_011315	-1	chrna:-1--1	DATA	NA	NA	-1	-0.307091	3.67119	6.31403	1.71989	58.7033	12.5427	10.524	9.74699	17.7934	16.8413	17.1211
19749	DATA	21436	253	16			0		0	GGACCATTCCTATTCCCAAAGAGGAAGTGAGCACCCAGTTCCTAACCCACCCATCTTCAG	19761	0	A_51_P281057	A_51_P281057	A_51_P281057	-1	chrna:-1--1	DATA	NA	NA	-1	-0.0194449	3.71216	4.88761	1.31665	26.5411	7.27046	6.03715	5.73475	11.3946	11.139	11.1715
28729	DATA	31226	368	31	ref|NM_007514|gb|AK154621|gb|BC021653|gb|L29006	chr8:39701203-39701262	0		0	TTTTTTACTGTGGACAAAAAAGACACAGATGGAGGGGTATAGGAAAATGCCCTTAGTCCA	28676	0	A_52_P77764	Slc7a2	NM_007514	-1	chrna:-1--1	DATA	NA	NA	-1	0.164272	3.73781	3.79969	1.01655	14.0924	5.54299	5.61702	5.41677	9.63867	9.2658	9.07136
38407	DATA	41798	492	63	ref|NM_011337|gb|AK155058|gb|M23447|ens|ENSMUST00000001008	chr11:83717820-83717761	0		0	CATGAACTGACAAATGTACAATAGATGCTTTGTTTATACCAGAGAAGTAATAAATATGCC	38386	0	A_51_P140710	Ccl3	NM_011337	-1	chrna:-1--1	DATA	NA	NA	-1	0.535863	3.75059	3.65462	0.974411	12.5557	13.5546	13.1732	13.3601	17.0482	16.8714	17.1321
34509	DATA	37566	442	81	ref|NM_010766|ens|ENSMUST00000027639|gb|U18424|gb|AK159967	chr1:120342147-120342087	0		0	GAGCCCGAGAGGTCATCAGTGTGTCCCCAGGTGTCTTTGGTTCCACCCACATGGAAATCT	34504	0	A_51_P371750	Marco	NM_010766	-1	chrna:-1--1	DATA	NA	NA	-1	0.322721	3.76097	5.25105	1.3962	35.8328	9.83878	11.4797	10.7439	15.6658	15.6319	16.5178
5648	DATA	6197	73	77	ref|NM_009421|ens|ENSMUST00000028234|gb|AK169515|gb|AK172598	chr2:34950732-34950673	0		0	GGTCAGACATTAATGTGAATTTAACCTGCCCTGGACTGAGTTCCTATGTTAACAGACACG	5712	0	A_51_P343833	Traf1	NM_009421	-1	chrna:-1--1	DATA	NA	NA	-1	-0.378425	3.76966	4.94971	1.31304	28.455	10.7278	9.60182	9.27764	15.1659	14.6809	14.6095
30462	DATA	33124	390	59	ref|NM_145827|gb|AY495376|gb|AY355340|ens|ENSMUST00000079476	chr11:59646597-59646656	0		0	CGGCCTTACTTCAATCTGTTGTTCAGCTCTGACCTCTGTGCTCAAAACCAACCAGAACTT	30438	0	A_52_P650540	Cias1	NM_145827	-1	chrna:-1--1	DATA	NA	NA	-1	0.204737	3.77377	4.17783	1.10707	18.2989	5.66767	5.64419	5.17568	10.1003	9.47632	9.44445
32749	DATA	35642	420	27	ref|NM_177363|gb|AK155804|gb|AK036904|ens|ENSMUST00000065703	chrUn_random:645699-645758	0		0	CCGAGTAAATACTTCATCCTCAAAAAGGAAGGTTTCGCTTTGAATTCTGTGAAGCCATAT	32696	0	A_51_P372099	9930022N03Rik	NM_177363	-1	chrna:-1--1	DATA	NA	NA	-1	0.263307	3.77416	4.89286	1.29641	27.2379	3.07642	NaN	NaN	NaN	8.85844	8.94581
18029	DATA	19584	231	34	ref|NM_017466|gb|AK145946|gb|AF316576|ens|ENSMUST00000049984	chr9:110752965-110752906	0		0	GGGCTGGTTAATGAACATTTACTACTAAGCGTTGAATTTGTCTCTGGCACACGGTTAAGT	18061	0	A_51_P232682	Ccrl2	NM_017466	-1	chrna:-1--1	DATA	NA	NA	-1	-0.0519682	3.77527	3.97818	1.05375	15.6748	10.6687	10.4137	10.0852	14.5809	14.3914	14.1298
18006	DATA	19560	231	10	gb|AK089283|riken|F630119J15|nap|NAP073012-1	chr3:50567484-50567425	0		0	AAGGGTTATTTCTGTGGAGTAAATGAATGGGCAAATACTACAGGAAATATTTGGAATTTT	18014	0	A_52_P298824	Slc7a11	AK089283	-1	chrna:-1--1	DATA	NA	NA	-1	-0.0524564	3.80905	5.06041	1.32852	33.8143	2.75936	NaN	2.26139	8.1931	7.103	8.25416
40499	DATA	44188	520	73	ref|NM_010510|gb|K00020|tc|NP379867|nap|NAP020290-001	chr4:87925904-87925845	0		0	TTTAAGCATCAGAGGCGGACTCTGGGACTGGTAGTGAATCTACTGCATTTGAAAGGTCAA	40491	0	A_51_P144180	Ifnb1	NM_010510	-1	chrna:-1--1	DATA	NA	NA	-1	0.808175	3.80998	4.1392	1.08641	18.1046	2.86521	NaN	NaN	7.40443	7.02088	6.56434
22711	DATA	24665	291	15	ref|NM_010090|ens|ENSMUST00000028846|gb|AK134067|gb|AK088059	chr2:127079047-127079106	0		0	GTGGGCATCTCGCTGTAATTGGTGCTGAAAAGTTATTTGTGTTCAACTGACATTTAACGC	22721	0	A_52_P399934	Dusp2	NM_010090	-1	chrna:-1--1	DATA	NA	NA	-1	0.0384245	3.8356	4.14011	1.07939	17.8727	11.3262	11.0269	10.9126	15.6374	15.0532	14.9956
13545	DATA	14703	173	83	ref|NM_008039|ens|ENSMUST00000064068|gb|BC117066|gb|AK054286	chr17:16064657-16064716	0		0	AAATTCTTGACATGTTTGTTAACCCAACAAGCTCATTGGCTTACTTCAATAGTTGTCTCA	13617	0	A_51_P288138	Fpr-rs2	NM_008039	-1	chrna:-1--1	DATA	NA	NA	-1	-0.142943	3.83597	7.02845	1.83225	88.8944	8.14112	5.70564	5.06892	13.9893	12.9709	13.0408
41004	DATA	44844	528	49	ref|NM_025465|gb|AK007637|riken|1810029B16|tc|NP376502	chr8:64936856-64934515	0		0	GAGAGGCAGCAGTACGAAGGCTATGGCTTTGAGATCCCAGACATTTTAGACTCTAATACT	40978	0	A_51_P306839	1810029B16Rik	NM_025465	-1	chrna:-1--1	DATA	NA	NA	-1	1.0301	3.84472	4.42467	1.15084	21.9071	11.6003	11.0979	11.0965	16.1905	15.3086	15.5695
36246	DATA	39472	465	32	ref|NM_015783|ref|XM_991002|gb|BI155298|gb|CT010333	chr17:044534965-044534906	0		0	CAGCACAGTGATGCTAGTGGTACAGAACTGCAGCGAGCCTCTGAGCATCCTGGTGAGGAA	36273	0	A_52_P463936	Isg15	NM_015783	-1	chrna:-1--1	DATA	NA	NA	-1	0.405745	3.84896	4.47658	1.16306	21.8795	11.8937	11.1497	11.0813	16.0338	16.0517	15.469
38564	DATA	41970	494	65	ref|NM_153159|gb|BC036563|gb|AK142501|ens|ENSMUST00000036188	chr4:124563332-124563273	0		0	AGGCGAGATTTAAATATTTTAAATGAAAAAGGTTGACAAAATAAAGGCTATTGCCAGGCA	38546	0	A_51_P297925	Zc3h12a	NM_153159	-1	chrna:-1--1	DATA	NA	NA	-1	0.547845	3.86025	4.32708	1.12093	20.2614	6.48905	5.9123	6.3028	10.689	10.127	10.8693
10234	DATA	11129	131	79	ref|NM_009397|gb|BC050259|gb|BC054806|ens|ENSMUST00000019997	chr10:18722933-18722874	0		0	CCTGAAGATACTTGTGATGTCTAACTCTGCATAGCCTTTTCTCTTCATATCTGCGGCCTA	10304	0	A_52_P412417	Tnfaip3	NM_009397	-1	chrna:-1--1	DATA	NA	NA	-1	-0.220621	3.92438	3.85433	0.98215	14.5874	11.1951	11.0774	11.0848	15.2451	14.8094	14.8658
30466	DATA	33129	390	64	ref|NM_013653|gb|M77747|nap|NAP057536-1	chr11:083595905-083595850	0		0	ATCAACTATTTGGAGATGAGCTAGGATAGAGGGTTTCTTGATTCTGACCCTGTATACGCT	30447	0	A_51_P485312	Ccl5	NM_013653	-1	chrna:-1--1	DATA	NA	NA	-1	0.204842	3.94942	5.87465	1.48747	49.7143	12.0137	10.8978	9.85213	17.136	16.6687	16.5828
23743	DATA	25788	304	33	gb|AK152177|gb|XM_127883|ens|ENSMUST00000022722|ref|XM_905897	chr14:97488885-97488945	0		0	AGACAGTTTGACTTGGGGTGGTGAACAGTGTGGCATAAGACCCAAGGTTTCATTCTCTAT	23697	0	A_51_P123625	Irg1	AK152177	-1	chrna:-1--1	DATA	NA	NA	-1	0.0594021	3.95182	7.23374	1.83048	93.7987	12.7529	10.3328	9.45266	18.25	17.9884	18.0012
8233	DATA	8972	106	47	gb|L38281	chr14:97488905-97488965	0		0	GTGAACAGTGTGGCATAAGACCCAAGGTTTCATTCTCTATATTAGATAGCCTGTTAGCTC	8195	0	A_51_P123630	Irg1	L38281	-1	chrna:-1--1	DATA	NA	NA	-1	-0.279255	3.96738	7.32839	1.84716	97.4881	12.5262	9.98039	9.18813	17.8753	17.8921	17.9126
25670	DATA	27860	328	65	gb|XM_146893|gb|AK082241|ref|XM_993709|ref|XM_917341	chr9:52090615-52090556	0		0	AAGTCTAGGGTCTATTTGACCAATGATAAGATTCAGAACCTCTTACATGGAAAGAAACAC	25651	0	A_52_P763562	Zc3h12c	XM_146893	-1	chrna:-1--1	DATA	NA	NA	-1	0.0993844	3.9684	3.65029	0.919839	12.5477	8.43707	8.64654	8.50302	12.2371	12.079	12.2214
29470	DATA	32044	377	84	ref|NM_172050|gb|BC039971|gb|BC034097|ens|ENSMUST00000062787	chr11:115161185-115161126	0		0	GACTCTGGCTCTGTCACTTTGAGAATGTTCTAGAAAGAGAAGCATTTCAGTGGTATGTCA	29543	0	A_51_P312035	Cd300e	NM_172050	-1	chrna:-1--1	DATA	NA	NA	-1	0.180331	3.98435	4.70256	1.18026	24.5881	7.34621	6.41832	6.26349	11.3055	11.4021	11.4281
4545	DATA	5029	60	14	ref|NM_008215|gb|AK138203|gb|D82964|riken|A230032G11	chr17:16014504-16014445	0		0	ATTTAAGATTCTTCAATATGGACTGTATTGGAACTCAGATCTAGGTCTCTGGGGAGGGGT	4480	0	A_51_P492456	Has1	NM_008215	-1	chrna:-1--1	DATA	NA	NA	-1	-0.428602	4.01711	5.18739	1.29132	38.9644	2.67329	2.39876	3.06082	8.7052	7.60351	7.38633
33011	DATA	35928	423	58	ref|NM_008039|ref|NM_008042|gb|U78299|ens|ENSMUST00000064068	chr17:16064046-16064105	0		0	CACAGCAACTCTACCATTCCTTCTTGTTGAAATGGCTATGAAAGAAAAATGGCCTTTTGG	33065	0	A_52_P109378	Fpr-rs2	NM_008039	-1	chrna:-1--1	DATA	NA	NA	-1	0.270923	4.02195	7.78637	1.93597	148.217	5.71199	3.67559	2.17268	12.4095	11.202	11.3078
135	DATA	188	3	18	ref|NM_172648|ref|XM_973074|ens|ENSMUST00000059226|gb|CT010211	chr1:173992659-173992600	0		0	TATGAGTGAAGAAAAGACTGACGTGAAGAAGATCAAGGCATCTGGGAAAGCAGATCAGCC	142	0	A_52_P435154	Ifi205	NM_172648	-1	chrna:-1--1	DATA	NA	NA	-1	-1.15504	4.03789	7.00963	1.73596	93.7448	7.73882	5.89235	4.79558	13.6405	13.0336	12.7815
12209	DATA	13265	157	5	ref|NM_010807|ref|XM_001004105|gb|X61399|ens|ENSMUST00000062356	chr4:128960148-128960207	0		0	CCCCATCCCTGCAGAAGGCAATTGCTGGGTTTCCAATTCTTTTCCAAGTTCGTTTTGTTT	12211	0	A_52_P35801	Marcksl1	NM_010807	-1	chrna:-1--1	DATA	NA	NA	-1	-0.173017	4.09213	4.55515	1.11315	22.8996	10.057	9.43962	9.21438	14.2012	14.2578	13.9173
27667	DATA	30067	354	62	ref|NM_025499|gb|BC099545|gb|AK006438|gb|AK132745	chr10:82409102-82409161	0		0	GCACTGTGGAGAAAATCTTCTATGTGTCTTTTATTATTAGGGATGGCTTTGCAAGAATAA	27646	0	A_51_P179461	1700027M21Rik	NM_025499	-1	chrna:-1--1	DATA	NA	NA	-1	0.141523	4.15413	4.1898	1.00859	18.2256	3.65631	3.94904	4.07799	8.16143	7.86136	8.22996
40133	DATA	43746	515	56	ref|NM_011888|ref|XM_887477|ens|ENSMUST00000095119|gb|X83885	chrUn_random:5902385-5902444	0		0	CTCCTGATGCTCTGTCCCAGACCTAACCCAGCCAAGTCTGTGCCTAGAGAGTCGATGTGA	40179	0	A_51_P458262	Ccl19	NM_011888	-1	chrna:-1--1	DATA	NA	NA	-1	0.727236	4.17375	5.23197	1.25354	40.6392	5.49587	5.60738	5.82076	10.5611	11.6716	10.3873
6745	DATA	7380	87	70	ref|NM_009117|gb|BC052495|gb|BC024606|ens|ENSMUST00000079034	chr7:42916960-42916901	0		0	GCAGTGGCAAAGACCCCAATTACTACAGACCTCCTGGCCTGCCTGACAAATACTGAGCGT	6810	0	A_52_P318673	Saa1	NM_009117	-1	chrna:-1--1	DATA	NA	NA	-1	-0.333543	4.18047	6.09446	1.45784	60.2064	10.4137	8.87085	8.64453	15.7394	14.8712	15.6019
6175	DATA	6760	80	45	gb|AK030769|ens|ENSMUST00000054212|ens|ENSMUST00000033878|ref|XM_900677	chr8:25898664-25898605	0		0	CATCTCTCAAGAGTTAATTCTCCTAGCTGAAAACCAGATTAATGATTACAACGAATCTTT	6136	0	A_52_P68033	Rab11fip1	AK030769	-1	chrna:-1--1	DATA	NA	NA	-1	-0.356116	4.19782	4.12822	0.983419	17.6455	8.03888	7.95318	7.98316	12.32	11.8476	12.1922
31901	DATA	34718	409	38	ref|NM_019948|gb|AK155452|gb|AK152333|ens|ENSMUST00000032239	chr6:123319699-123319640	0		0	ACTGGATTTCACCTGTACTTGTATCTACTGCGCAAGTAGAACCTGCTCAGTAGGTTCAAA	31934	0	A_52_P161488	Clec4e	NM_019948	-1	chrna:-1--1	DATA	NA	NA	-1	0.2402	4.21224	5.1758	1.22875	34.0488	12.3794	11.7954	11.0867	16.7167	17.04	17.0321
19632	DATA	21315	251	65	ref|NM_009404|gb|AK155610|gb|AK169471|ens|ENSMUST00000039490	chr17:55318447-55318506	0		0	TCATACCTATCTCAAGGTCTGAGGTACGAAGAAGACAAAAAGGAGTTGGTGGTAGACAGT	19692	0	A_51_P460004	Tnfsf9	NM_009404	-1	chrna:-1--1	DATA	NA	NA	-1	-0.0214655	4.22063	4.67038	1.10656	25.1386	5.33043	6.0007	6.00974	10.276	10.7336	10.3424
21701	DATA	23568	278	23	ref|NM_009341|ref|NM_011553|ref|NM_009340|gb|BC050771	chr17:11688644-11688585	0		0	TCAGTGCTGACAAGAAGACCACCCTCATCAGGTTTTTTAATGGTGACATGAAGAAGATCA	21641	0	A_51_P508602	Tcp10c	NM_009341	-1	chrna:-1--1	DATA	NA	NA	-1	0.0188244	4.24321	4.64123	1.0938	24.9437	2.22637	1.6869	1.68412	6.39061	6.8574	6.27308
20722	DATA	22508	265	68	ref|NM_009452|gb|U12763|ens|ENSMUST00000028024|tc|NP381819	chr1:161380326-161380384	0		0	TGCAGAGTATACGAGAGATTTTTACCCTGAGGGCTATTTTTATTATACAGAATGATAGTG	20783	0	A_51_P473170	Tnfsf4	NM_009452	-1	chrna:-1--1	DATA	NA	NA	-1	-0.000239992	4.26384	4.29477	1.00725	19.5403	2.56942	2.12704	NaN	6.55	6.87321	6.65893
3185	DATA	3580	43	10	ref|NM_029741|gb|AK147645|ens|ENSMUST00000003961|ens|ENSMUST00000094439	chr7:41515159-41515100	0		0	TGGCTCCGGGGTTTGCATGGGAAAATCCCTCTGTCAACTATGCCGCTGGCGATGTGGCTG	3192	0	A_52_P104581	2410127E16Rik	NM_029741	-1	chrna:-1--1	DATA	NA	NA	-1	-0.506932	4.2992	4.77552	1.11079	26.9936	5.31929	6.09942	5.62866	10.7164	10.4526	10.2049
29736	DATA	32334	381	34	gb|XM_484197|gb|AK052777|ref|XM_986421|ref|XM_906066	chr12:116944886-116944827	0		0	TTTAAGGCTGTTTTACATCTACTACCTTCTTTATGAAGGTTTGTAAATCTTTGCAAAAGC	29764	0	A_52_P507736	Itgb8	XM_484197	-1	chrna:-1--1	DATA	NA	NA	-1	0.186315	4.32348	4.99951	1.15636	30.8633	2.6246	2.15119	NaN	7.49515	7.58681	7.86716
5512	DATA	6048	72	13	ref|NM_172845|gb|BC027773|gb|AK157287|ens|ENSMUST00000006570	chr1:171229633-171229692	0		0	GGGAAACTCACCTATTATAGCCCTAACCTAGCTATGAAATCCAGGGTGTTGGTGACAAAT	5441	0	A_51_P234944	Adamts4	NM_172845	-1	chrna:-1--1	DATA	NA	NA	-1	-0.384382	4.38489	4.28479	0.977172	19.6426	4.60152	4.61358	4.72045	8.89997	9.17164	8.71832
1527	DATA	1819	22	34	ref|NM_013521|ens|ENSMUST00000061516|gb|AK137714|riken|9930107I15	chr17:16047785-16047726	0		0	AGACCAGTGATACAGGCACCAATTTGGGGACCAACTCTACTTCCCTTTCTGAAAACACTT	1481	0	A_51_P312485	Fpr1	NM_013521	-1	chrna:-1--1	DATA	NA	NA	-1	-0.664335	4.39676	7.58239	1.72454	153.102	8.6332	6.51809	6.11204	15.4977	14.278	14.2348
18239	DATA	19809	234	4	ref|NM_010807|gb|X61399|gb|BC006757|ens|ENSMUST00000062356	chr4:128960350-128960409	0		0	GTTTTTATAAATGTCTTACTCAAGTTCAAACCTCCAGCTTGTGAAATCAACCATGTCCCT	18163	0	A_51_P257550	Marcksl1	NM_010807	-1	chrna:-1--1	DATA	NA	NA	-1	-0.0477762	4.44045	4.88166	1.09936	28.9043	9.93099	9.50822	9.12421	14.2424	14.6224	14.3436
12030	DATA	13075	154	70	ref|NM_007646|gb|AK038439|gb|AK151918|ens|ENSMUST00000030964	chr5:43231735-43231794	0		0	TCCGAGCTTTTATTGCCAAATTGGTAGTAGCCTGTGTTGTCGTCTAGCAAATGCTATTGC	12015	0	A_52_P43549	Cd38	NM_007646	-1	chrna:-1--1	DATA	NA	NA	-1	-0.17685	4.50016	4.77573	1.06123	27.0544	7.75781	8.3972	7.91937	12.9889	12.8038	12.6089
10981	DATA	11937	141	37	gb|BC110692|gb|U05672|gb|AK037787|ens|ENSMUST00000020395	chr10:74990257-74990317	0		0	TGAGTTTAGAGACATCAAGTCATGGACCCGAGCTGGATAGTTCAGAGCTGCCTGTGGGGA	11012	0	A_51_P387348	Adora2a	BC110692	-1	chrna:-1--1	DATA	NA	NA	-1	-0.201256	4.54004	5.68797	1.25284	51.196	6.82153	6.12254	5.78931	12.4726	11.5413	11.7834
28511	DATA	30995	365	55	ref|NM_138648|gb|AK154687|gb|AF303744|gb|AK160919	chr6:129508669-129508610	0		0	TACAATTTCTGTGATGAAATAACTGAGCATATATTTTGAGAATTTGGTTTTCTTAAATTT	28560	0	A_51_P462192	Olr1	NM_138648	-1	chrna:-1--1	DATA	NA	NA	-1	0.15983	4.65127	6.5916	1.41716	92.3697	4.47171	3.42892	2.90455	10.8883	9.86074	9.83094
29209	DATA	31757	374	52	ref|NM_001033122|ens|ENSMUST00000032259|gb|AK017979|gb|AK151076	chr6:129291050-129290991	0		0	TTTTGTCAATTGTTCTCCACCAAAGAATAAGAGTGGCCTTTTCTTTAACTTCCTCCGTGT	29177	0	A_51_P181286	Cd69	NM_001033122	-1	chrna:-1--1	DATA	NA	NA	-1	0.174211	4.66563	7.38739	1.58336	135.562	6.54222	5.05068	4.12891	12.7792	12.9485	12.1563
6918	DATA	7567	90	2	ref|NM_030720|gb|AF272948|gb|BC023249|ens|ENSMUST00000079824	chr15:103297162-103297103	0		0	TTTAAAGCTAGTAGTCCATTCACCAGGACAGGCCAAACATCCGGAACCAGAGTGGCCTGC	6843	0	A_51_P276993	Gpr84	NM_030720	-1	chrna:-1--1	DATA	NA	NA	-1	-0.326957	4.73383	6.28989	1.32871	71.7054	9.03487	8.39688	7.43501	14.7871	14.6616	14.2877
30739	DATA	33430	394	25	ref|NM_009805|ens|ENSMUST00000056409|gb|AK143812|gb|Y14042	chr1:58982319-58983343	0		0	CTGAAGAACATCCACAGAATAGACTTGAACACAAAGATCCAGAAGTACACCCAGTCCAGC	30685	0	A_52_P192071	Cflar	NM_009805	-1	chrna:-1--1	DATA	NA	NA	-1	0.211735	4.73522	4.23321	0.893983	18.7983	6.15556	6.23204	6.07935	10.3455	10.3724	10.4487
32367	DATA	35232	415	42		chr2:127077699-127077758	0		0	CTGCTGGGGCCGAAAATAGCAACTCTGACCCGAGGGTTCCGATCTATGACCAGGTGAGTT	32405	0	A_51_P306031	A_51_P306031	A_51_P306031	-1	chrna:-1--1	DATA	NA	NA	-1	0.2523	4.75111	4.63217	0.974965	24.8003	6.76327	6.64186	6.43798	11.3992	11.2704	11.07
1620	Mean	1918	23	48	ref|NM_170701|ref|NM_011611|ref|NM_170704|ref|NM_170703	chr2:164811455-164811514	0		0	AGGAGACACTGCACGGGTGTCAGCCTGTCACACAGGAGGATGGTAAAGAGAGTCGCATCT	1663	0	A_52_P409601	Cd40	NM_170701	-1	chrna:-1--1	Mean	NA	NA	-1	-0.651511	4.76335	5.67897	1.19222	49.5136	9.48675	8.78891	8.43094	14.8547	14.6101	14.2787
25834	DATA	28041	330	76	ens|ENSMUST00000094405|tc|NP064182	chr7:42911575-42911087	0		0	AGCCTGGGCGGCTGAAGTCATCAGTGATGCAAAAGAGGGCATTCAGGCATTCTTCAGCAG	25826	0	A_52_P525348	ENSMUST00000094405	ENSMUST00000094405	-1	chrna:-1--1	DATA	NA	NA	-1	0.102836	4.77202	5.96908	1.25085	67.065	3.10367	2.89463	3.1197	9.31033	8.20791	9.507
534	Mean	673	8	78	ref|NM_031168|gb|AK150440|gb|AK089780|ens|ENSMUST00000026845	chr5:29052734-29052793	0		0	ATATTCTGTTACCTAGCCAGATGGTTTCTTGGAATGTATAAGTTTACCTCAATGAATTGC	533	0	A_51_P217218	Il6	NM_031168	-1	chrna:-1--1	Mean	NA	NA	-1	-0.894709	4.91399	9.11553	1.85502	532.277	4.7177	3.626	2.03076	13.8684	12.0074	11.8452
5244	DATA	5761	68	66	ref|NM_054055|gb|AK165355|gb|AK087518|ens|ENSMUST00000029208	chr2:165146534-165146475	0		0	GGTCAATAAGTCTTATTTGCAAAAGCCATGATCTTCAAGGGTGAGAGAAAAATCTGAAGG	5224	0	A_51_P233768	Slc13a3	NM_054055	-1	chrna:-1--1	DATA	NA	NA	-1	-0.395474	5.03394	4.98473	0.990225	31.5722	5.3736	4.96032	5.20577	10.3428	10.0517	10.0994
29103	DATA	31636	373	16	ref|NM_011990|ens|ENSMUST00000029297|gb|AK051271|gb|AK036786	chr3:50491039-50490980	0		0	TGCAACCAAAATTTTAACTAGGTTCTTCTTGGTATTATGTTTGTTCAGAGAGTTTTGCCC	29113	0	A_52_P663446	Slc7a11	NM_011990	-1	chrna:-1--1	DATA	NA	NA	-1	0.172251	5.04899	5.85638	1.15991	58.0845	4.96466	5.2373	4.49066	11.0328	10.2894	10.9396
3701	DATA	4124	49	44	ref|NM_011990|ens|ENSMUST00000029297|gb|AB022345|gb|AK163168	chr3:50496748-50496689	0		0	CCTCTAGCGTATTCAAATTAATTTTTGAGCAACTTACTGGTAACTCCATGTATTTGTAGC	3741	0	A_51_P129502	Slc7a11	NM_011990	-1	chrna:-1--1	DATA	NA	NA	-1	-0.475958	5.09885	5.30145	1.03974	39.5576	5.06487	4.89469	4.6249	10.2889	9.85831	10.3416
12657	DATA	13748	162	63	ref|NM_007707|gb|BC052031|gb|AK172399|ens|ENSMUST00000054002	chr11:118075270-118075211	0		0	CCTTCGAGGCTGTCTGAAGATGCTTGAAAAACTCAACCAAATCCCAGTTCAACTCAGACT	12634	0	A_51_P474459	Socs3	NM_007707	-1	chrna:-1--1	DATA	NA	NA	-1	-0.16334	5.14591	6.95854	1.35225	112.833	11.2142	9.92187	9.68567	17.6099	16.99	17.0973
8010	DATA	8738	103	68	ref|NM_011111|ens|ENSMUST00000009356|ens|ENSMUST00000064916|gb|AK081487	chr1:107424857-107424916	0		0	TTCTTTATCATGGACAAAATTACCCACACGATACTATTTGTTGGTAGATTCTCCTCACCC	8074	0	A_52_P639522	Serpinb2	NM_011111	-1	chrna:-1--1	DATA	NA	NA	-1	-0.286535	5.16923	6.44681	1.24715	88.6588	6.931	6.10743	6.22557	13.4722	12.4079	12.7243
12666	DATA	13758	162	73	ref|NM_011111|ens|ENSMUST00000009356|ens|ENSMUST00000064916|gb|AK081487	chr1:107424897-107424956	0		0	TTGGTAGATTCTCCTCACCCTAAAAGGGGAAGACCTATTTCCACATGAGGTTTTGTAGCA	12653	0	A_51_P101146	Serpinb2	NM_011111	-1	chrna:-1--1	DATA	NA	NA	-1	-0.163093	5.22608	6.32752	1.21076	82.7442	7.11579	6.73704	6.42858	13.6944	12.6513	12.9183
20243	DATA	21978	259	48	ref|NM_030612|gb|AB020974|gb|AK156826|ens|ENSMUST00000036273	chr16:55653136-55653077	0		0	TTGTACTGTGTAATCGTCCAGCTAGAGTTTTTACAGATAAAGCAAATGGGGAAGTGGGTC	20284	0	A_51_P387591	Nfkbiz	NM_030612	-1	chrna:-1--1	DATA	NA	NA	-1	-0.00958154	5.2824	6.46208	1.22332	81.9765	8.21082	7.02052	7.12792	14.0033	13.9053	13.837
7293	DATA	7974	94	69	ref|NM_011888|ref|XM_887477|ens|ENSMUST00000095119|gb|AK144337	chrUn_random:5902465-5902524	0		0	GTGGCTAGAACACCATCTCTCTGTGGCTAGACTGCAGAGCTTCCAATAAAGCCGCTTGGT	7278	0	A_51_P458258	Ccl19	NM_011888	-1	chrna:-1--1	DATA	NA	NA	-1	-0.312975	5.46094	6.75452	1.23688	113.737	4.15064	4.73534	4.50527	10.8514	11.9351	10.8683
12674	DATA	13767	162	82	ref|NM_011990|ens|ENSMUST00000029297|gb|AK036786|gb|AK051605	chr3:50490401-50490342	0		0	AGTAATGTATCAGGAGCTTTATGTAAATGTACTTAGCTTTGCTTACATTCTTCTGCAAGC	12670	0	A_52_P368057	Slc7a11	NM_011990	-1	chrna:-1--1	DATA	NA	NA	-1	-0.162877	5.47599	5.51102	1.0064	46.1783	6.48432	6.49871	6.53035	12.1708	11.6843	12.1913
34199	DATA	37227	438	82	ref|NM_022415|gb|AK080897|gb|AB041997|ens|ENSMUST00000056046	chr2:30899688-30899629	0		0	GCCACTTACAGATGAGCTGTCAAGATTTGAGAGGACATCCTTCACCTCACAAAATGCCTT	34195	0	A_51_P312327	Ptges	NM_022415	-1	chrna:-1--1	DATA	NA	NA	-1	0.310826	5.59307	6.11387	1.09312	69.6437	6.63452	7.09026	6.59542	13.1858	12.5156	12.9603
6016	DATA	6591	78	46	ref|NM_172612|gb|AK161870|gb|AK043639|ens|ENSMUST00000003451	chr15:98655299-98655240	0		0	TGATGGGAGGGGTCACCAGACTTTCCTGCCCCTGGGGCGGTACAGTTGGCATTTGTTTTA	5979	0	A_51_P111164	Rnd1	NM_172612	-1	chrna:-1--1	DATA	NA	NA	-1	-0.362792	5.59345	5.25745	0.93993	38.1111	8.15726	8.41442	8.46071	13.5642	13.5745	13.6661
5245	DATA	5762	68	67	ref|NM_010104|ens|ENSMUST00000021796|gb|AK040778|gb|AK153437	chr13:41748495-41748554	0		0	CAGTAAAAATATGTTCCCGTATGTATTGTAACTGGCTAATGGAAGAGGTTAGATTGAATC	5226	0	A_51_P115005	Edn1	NM_010104	-1	chrna:-1--1	DATA	NA	NA	-1	-0.395407	5.75353	8.05331	1.39972	258.853	4.05864	2.59949	3.07403	12.0128	10.9008	10.9785
8586	Mean	9357	111	7	ref|NM_008361|gb|AK157245|gb|BC011437|ens|ENSMUST00000028881	chr2:129105523-129105464	0		0	AGGTTCCTATAATATGGATGAGAATTTTTATGAATGAAGCACCAGCACATTGCTTTGATG	8591	0	A_51_P212782	Il1b	NM_008361	-1	chrna:-1--1	Mean	NA	NA	-1	-0.267189	5.8373	10.0884	1.72827	740.341	9.03842	6.82363	6.0995	17.5636	17.2693	17.3938
5300	Mean	5820	69	40	ref|NM_008352|gb|AK155593|gb|AK162981|gb|M86671	chr11:44370372-44370431	0		0	GCTCTTCAATCAGGGCTTCGTAGGTACATTAGCTTTTGTGACAACCAATAAGAACATAAT	5336	0	A_51_P385812	Il12b	NM_008352	-1	chrna:-1--1	Mean	NA	NA	-1	-0.393224	6.54352	7.39092	1.1295	167.684	3.5128	3.69331	3.00285	10.9296	11.0564	10.3957
40034	DATA	43634	514	29	ref|NM_010554|gb|AK156449|gb|M14639|ens|ENSMUST00000028882	chr2:129045576-129043842	0		0	TGGACAAACACTATCTCAGCACCACTTGGTTAAATGACCTGCAACAGGAAGTAAAATTTG	39985	0	A_51_P438283	Il1a	NM_010554	-1	chrna:-1--1	DATA	NA	NA	-1	0.709009	6.67157	8.97608	1.34542	550.434	4.25258	4.78618	4.17005	14.2587	13.2108	12.6676
1945	Mean	2274	27	64	ref|NM_013693|gb|AK154223|gb|X02611|ens|ENSMUST00000025263	chr17:33296126-33296067	0		0	TGGGCTTTCCGAATTCACTGGAGCCTCGAATGTCCATTCCTGAGTTCTGCAAAGGGAGAG	2006	0	A_51_P385099	Tnf	NM_013693	-1	chrna:-1--1	Mean	NA	NA	-1	-0.612823	6.8316	6.37745	0.933522	82.9769	10.1896	10.0608	9.91257	16.3575	16.5219	16.4159
3441	Mean	3847	46	22	ref|NM_011198|gb|M88242|gb|AK149820|ens|ENSMUST00000035065	chr1:150033228-150033287	0		0	TTTTTGAAAAGTTTGAAGTTAGAACTTAGGCTGTTGGAATTTACGCATAAAGCAGACTGC	3381	0	A_51_P254855	Ptgs2	NM_011198	-1	chrna:-1--1	Mean	NA	NA	-1	-0.490865	7.38818	9.43525	1.27707	660.297	4.73318	4.0189	3.41834	13.8315	13.092	13.5527
16497	DATA	17912	211	62	ref|NM_009140|gb|AK155874|gb|AK155458|gb|AK157079	chr5:90894748-90894807	0		0	ATAGTTGGAAGGTGATACATTTTTAAACCTATTTATTCATTAGTTTCTGGGGAGAGGGTG	16551	0	A_51_P217463	Cxcl2	NM_009140	-1	chrna:-1--1	DATA	NA	NA	-1	-0.0835933	7.80352	8.3836	1.07433	333.745	5.1338	4.88963	5.47124	13.4339	13.3424	13.8692
31973	DATA	34798	410	33	ref|NM_010554|gb|AK156449|gb|X01450|ens|ENSMUST00000028882	chr2:129041170-129041111	0		0	AATGCCAGTTGAGTAGGATAAAGGTATAAGAACTTAATGCTGTCATTTTCAAAAGGAAGG	31926	0	A_52_P100926	Il1a	NM_010554	-1	chrna:-1--1	DATA	NA	NA	-1	0.242025	7.92849	8.62376	1.08769	403.661	4.53678	4.55606	4.29346	13.5174	13.021	12.7192
7801	DATA	8523	101	23	ref|NM_011198|gb|M88242|gb|AK144956|ens|ENSMUST00000035065	chr1:150032900-150032959	0		0	CTGAAGAATTGCTTTCTTACTTAAAAACAAAGACAGTTTGTGAGTAGTTCTGGGCAATAG	7821	0	A_52_P224760	Ptgs2	NM_011198	-1	chrna:-1--1	DATA	NA	NA	-1	-0.294203	7.9541	9.44395	1.18731	674.334	4.87775	3.84572	NaN	13.9129	13.4107	13.9199
22154	DATA	24067	284	12	ref|NM_008176|gb|AK140312|gb|J04596|gb|BC037997	chr5:90882059-90882118	0		0	AGAAGTGCAGAGAGATAGAGTTTAGTATTATGTTTTGTATGTATTAGGGTGAGGACATGT	22083	0	A_51_P363187	Cxcl1	NM_008176	-1	chrna:-1--1	DATA	NA	NA	-1	0.0269107	10.109	10.2511	1.01406	1219.8	4.40727	4.69246	4.81094	14.8561	14.6873	15.1205
13109	DATA	14236	168	41	ref|NM_203320|gb|BY554096|gb|AK144158|ens|ENSMUST00000031326	chr5:90758177-90758236	0		0	CTAAGTTTAACCAAGCCTATTCTTAACTTGAAGGTTAGAGATTTTCAGATTCTGTTAGGG	13073	0	A_52_P232813	Gm1960	NM_203320	-1	chrna:-1--1	DATA	NA	NA	-1	-0.152931	10.6213	10.327	0.972294	1292.23	4.56895	4.42582	4.42705	14.5543	14.9221	14.9264

## Sheet: Orthologous-upreg
Table of human orthologous up-regulated genes using homologogene and ensembl db
Number	Original symbol	Ensemble mouse gene ID		Orthologous ENSG	Orthologous symbol	Description
1	CXCL9	ENSMUSG00000029417	1.1.1	ENSG00000138755	CXCL9	chemokine (C-X-C motif) ligand 9 [Source:HGNC Symbol;Acc:7098]
2	UPP1	ENSMUSG00000020407	2.1.1	ENSG00000183696	UPP1	uridine phosphorylase 1 [Source:HGNC Symbol;Acc:12576]
3	1110061O04RIK	N/A	N/A	N/A	#N/A	N/A
4	SLC12A4	ENSMUSG00000017765	4.1.1	ENSG00000124067	SLC12A4	solute carrier family 12 (potassium/chloride transporters), member 4 [Source:HGNC Symbol;Acc:10913]
5	DOCK4	ENSMUSG00000035954	5.1.1	ENSG00000128512	DOCK4	dedicator of cytokinesis 4 [Source:HGNC Symbol;Acc:19192]
6	1200007B05RIK	N/A	N/A	N/A	#N/A	N/A
7	TRAFD1	ENSMUSG00000042726	7.1.1	ENSG00000135148	TRAFD1	TRAF-type zinc finger domain containing 1 [Source:HGNC Symbol;Acc:24808]
8	RNF125	ENSMUSG00000033107	8.1.1	ENSG00000101695	RNF125	ring finger protein 125, E3 ubiquitin protein ligase [Source:HGNC Symbol;Acc:21150]
9	2810439F02RIK	N/A	N/A	N/A	#N/A	N/A
10	6.72045e+21	ENSMUSG00000063383	N/A	N/A	#N/A	N/A
11	LOC668303	N/A	N/A	N/A	#N/A	N/A
12	IGTP	ENSMUSG00000078853	12.1.1	ENSG00000237693	IRGM	immunity-related GTPase family, M [Source:HGNC Symbol;Acc:29597]
13	FLNB	ENSMUSG00000025278	13.1.1	ENSG00000136068	FLNB	filamin B, beta [Source:HGNC Symbol;Acc:3755]
14	LNP	ENSMUSG00000009207	14.1.1	ENSG00000144320	KIAA1715	KIAA1715 [Source:HGNC Symbol;Acc:21610]
15	EIF2C3	ENSMUSG00000028842	15.1.1	ENSG00000126070	AGO3	argonaute RISC catalytic component 3 [Source:HGNC Symbol;Acc:18421]
16	MTDH	ENSMUSG00000022255	16.1.1	ENSG00000147649	MTDH	metadherin [Source:HGNC Symbol;Acc:29608]
17	SCN1B	ENSMUSG00000019194	17.1.1	ENSG00000105711	SCN1B	sodium channel, voltage-gated, type I, beta subunit [Source:HGNC Symbol;Acc:10586]
18	LYN	ENSMUSG00000042228	18.1.1	ENSG00000254087	LYN	v-yes-1 Yamaguchi sarcoma viral related oncogene homolog [Source:HGNC Symbol;Acc:6735]
19	UBE2E2	ENSMUSG00000058317	19.1.1	ENSG00000182247	UBE2E2	ubiquitin-conjugating enzyme E2E 2 [Source:HGNC Symbol;Acc:12478]
20	TC1461004	N/A	N/A	N/A	#N/A	N/A
21	AGPAT4	ENSMUSG00000023827	21.1.1	ENSG00000026652	AGPAT4	1-acylglycerol-3-phosphate O-acyltransferase 4 [Source:HGNC Symbol;Acc:20885]
22	AK161748	N/A	N/A	N/A	#N/A	N/A
23	TC1421903	N/A	N/A	N/A	#N/A	N/A
24	GSR	ENSMUSG00000031584	24.1.1	ENSG00000104687	GSR	glutathione reductase [Source:HGNC Symbol;Acc:4623]
25	NCOA7	ENSMUSG00000039697	25.1.1	ENSG00000111912	NCOA7	nuclear receptor coactivator 7 [Source:HGNC Symbol;Acc:21081]
26	KCNA3	ENSMUSG00000047959	26.1.1	ENSG00000177272	KCNA3	potassium voltage-gated channel, shaker-related subfamily, member 3 [Source:HGNC Symbol;Acc:6221]
27	PSMD10	ENSMUSG00000031429	27.1.1	ENSG00000101843	PSMD10	proteasome (prosome, macropain) 26S subunit, non-ATPase, 10 [Source:HGNC Symbol;Acc:9555]
28	AK034047	N/A	N/A	N/A	#N/A	N/A
29	PCGF3	ENSMUSG00000033623	29.1.1	ENSG00000185619	PCGF3	polycomb group ring finger 3 [Source:HGNC Symbol;Acc:10066]
30	AI848100	N/A	N/A	N/A	C1orf9	N/A
31	ALPK2	ENSMUSG00000032845	31.1.1	ENSG00000198796	ALPK2	alpha-kinase 2 [Source:HGNC Symbol;Acc:20565]
32	PIK3R5	ENSMUSG00000020901	32.1.1	ENSG00000141506	PIK3R5	phosphoinositide-3-kinase, regulatory subunit 5 [Source:HGNC Symbol;Acc:30035]
33	FGF23	ENSMUSG00000000182	33.1.1	ENSG00000118972	FGF23	fibroblast growth factor 23 [Source:HGNC Symbol;Acc:3680]
34	AK035497	N/A	N/A	N/A	#N/A	N/A
35	LOC193676	N/A	N/A	N/A	#N/A	N/A
36	OSBPL3	ENSMUSG00000029822	36.1.1	ENSG00000070882	OSBPL3	oxysterol binding protein-like 3 [Source:HGNC Symbol;Acc:16370]
37	RNF31	ENSMUSG00000047098	37.1.1	ENSG00000092098	RNF31	ring finger protein 31 [Source:HGNC Symbol;Acc:16031]
37	RNF31	ENSMUSG00000047098	37.1.2	ENSG00000259529	RNF31	E3 ubiquitin-protein ligase RNF31 [Source:UniProtKB/TrEMBL;Acc:H0YM83]
38	PADI6	ENSMUSG00000040935	N/A	N/A	PADI6	N/A
39	TGM2	ENSMUSG00000037820	39.1.1	ENSG00000198959	TGM2	transglutaminase 2 (C polypeptide, protein-glutamine-gamma-glutamyltransferase) [Source:HGNC Symbol;Acc:11778]
40	TLR3	ENSMUSG00000031639	40.1.1	ENSG00000164342	TLR3	toll-like receptor 3 [Source:HGNC Symbol;Acc:11849]
41	LOC384622	N/A	N/A	N/A	#N/A	N/A
42	LDLR	ENSMUSG00000032193	42.1.2	ENSG00000130164	LDLR	low density lipoprotein receptor [Source:HGNC Symbol;Acc:6547]
42	LDLR	ENSMUSG00000032193	42.1.1	ENSG00000270150	LDLR	low-density lipoprotein receptor isoform 5 precursor [Source:RefSeq peptide;Acc:NP_001182731]
43	NAP061491-1	N/A	N/A	N/A	#N/A	N/A
44	PTPN12	ENSMUSG00000028771	44.1.1	ENSG00000127947	PTPN12	protein tyrosine phosphatase, non-receptor type 12 [Source:HGNC Symbol;Acc:9645]
45	PSMA6	ENSMUSG00000021024	45.1.1	ENSG00000100902	PSMA6	proteasome (prosome, macropain) subunit, alpha type, 6 [Source:HGNC Symbol;Acc:9535]
46	LNP	ENSMUSG00000009207	46.1.1	ENSG00000144320	KIAA1715	KIAA1715 [Source:HGNC Symbol;Acc:21610]
47	IFRG15	ENSMUSG00000050565	47.1.1	ENSG00000169905	TOR1AIP2	torsin A interacting protein 2 [Source:HGNC Symbol;Acc:24055]
48	A_52_P925038	N/A	N/A	N/A	#N/A	N/A
49	ZFP263	ENSMUSG00000022529	49.1.1	ENSG00000006194	ZNF263	zinc finger protein 263 [Source:HGNC Symbol;Acc:13056]
50	MYD116	N/A	N/A	N/A	#N/A	N/A
51	SYNPO2	ENSMUSG00000050315	51.1.1	ENSG00000172403	SYNPO2	synaptopodin 2 [Source:HGNC Symbol;Acc:17732]
52	STARD4	ENSMUSG00000024378	52.1.1	ENSG00000164211	STARD4	StAR-related lipid transfer (START) domain containing 4 [Source:HGNC Symbol;Acc:18058]
53	STAT5B	ENSMUSG00000020919	53.1.1	ENSG00000173757	STAT5B	signal transducer and activator of transcription 5B [Source:HGNC Symbol;Acc:11367]
54	AK051498	N/A	N/A	N/A	#N/A	N/A
55	BC057170	N/A	N/A	N/A	#N/A	N/A
56	OLFR554	ENSMUSG00000073971	56.1.1	ENSG00000197790	OR52M1	olfactory receptor, family 52, subfamily M, member 1 [Source:HGNC Symbol;Acc:15225]
57	ZSWIM4	ENSMUSG00000035671	57.1.1	ENSG00000132003	ZSWIM4	zinc finger, SWIM-type containing 4 [Source:HGNC Symbol;Acc:25704]
58	SYNE2	ENSMUSG00000063450	58.1.1	ENSG00000054654	SYNE2	spectrin repeat containing, nuclear envelope 2 [Source:HGNC Symbol;Acc:17084]
59	RELB	ENSMUSG00000002983	59.1.1	ENSG00000104856	RELB	v-rel reticuloendotheliosis viral oncogene homolog B [Source:HGNC Symbol;Acc:9956]
60	WDR37	ENSMUSG00000021147	60.1.1	ENSG00000047056	WDR37	WD repeat domain 37 [Source:HGNC Symbol;Acc:31406]
61	BC020489	ENSMUSG00000057346	N/A	N/A	#N/A	N/A
62	9430067K14RIK	N/A	N/A	N/A	#N/A	N/A
63	PIK3CG	ENSMUSG00000020573	63.1.1	ENSG00000105851	PIK3CG	phosphatidylinositol-4,5-bisphosphate 3-kinase, catalytic subunit gamma [Source:HGNC Symbol;Acc:8978]
64	PVR	ENSMUSG00000040511	N/A	N/A	#N/A	N/A
65	DPYS	ENSMUSG00000022304	65.1.1	ENSG00000147647	DPYS	dihydropyrimidinase [Source:HGNC Symbol;Acc:3013]
66	GDA	ENSMUSG00000058624	66.1.1	ENSG00000119125	GDA	guanine deaminase [Source:HGNC Symbol;Acc:4212]
67	MEOX1	ENSMUSG00000001493	67.1.1	ENSG00000005102	MEOX1	mesenchyme homeobox 1 [Source:HGNC Symbol;Acc:7013]
68	UST	ENSMUSG00000047712	68.1.1	ENSG00000111962	UST	uronyl-2-sulfotransferase [Source:HGNC Symbol;Acc:17223]
69	SCN1B	ENSMUSG00000019194	69.1.1	ENSG00000105711	SCN1B	sodium channel, voltage-gated, type I, beta subunit [Source:HGNC Symbol;Acc:10586]
70	MSR1	ENSMUSG00000025044	70.1.1	ENSG00000038945	MSR1	macrophage scavenger receptor 1 [Source:HGNC Symbol;Acc:7376]
71	ENSMUST00000073378	N/A	N/A	N/A	#N/A	N/A
72	ENSMUST00000042692	ENSMUSG00000062859	72.1.1	ENSG00000124678	TCP11	t-complex 11, testis-specific [Source:HGNC Symbol;Acc:11658]
73	FBXL5	ENSMUSG00000039753	73.1.1	ENSG00000118564	FBXL5	F-box and leucine-rich repeat protein 5 [Source:HGNC Symbol;Acc:13602]
74	OLFR307	ENSMUSG00000055610	74.1.1	ENSG00000241128	OR14A2	olfactory receptor, family 14, subfamily A, member 2 [Source:HGNC Symbol;Acc:15024]
75	PDPN	ENSMUSG00000028583	75.2.1	ENSG00000162493	PDPN	podoplanin [Source:HGNC Symbol;Acc:29602]
75	PDPN	ENSMUSG00000096951	N/A	N/A	PDPN	N/A
76	AZI2	ENSMUSG00000039285	76.1.1	ENSG00000163512	AZI2	5-azacytidine induced 2 [Source:HGNC Symbol;Acc:24002]
77	2010110K18RIK	N/A	N/A	N/A	#N/A	N/A
78	IFI204	ENSMUSG00000073489	78.1.1	ENSG00000163564	PYHIN1	pyrin and HIN domain family, member 1 [Source:HGNC Symbol;Acc:28894]
79	TNFRSF14	ENSMUSG00000042333	79.1.1	ENSG00000157873	TNFRSF14	tumor necrosis factor receptor superfamily, member 14 [Source:HGNC Symbol;Acc:11912]
80	CALCRL	ENSMUSG00000059588	80.1.1	ENSG00000064989	CALCRL	calcitonin receptor-like [Source:HGNC Symbol;Acc:16709]
81	1700109F18RIK	ENSMUSG00000052371	N/A	N/A	#N/A	N/A
82	STAT2	ENSMUSG00000040033	82.1.1	ENSG00000170581	STAT2	signal transducer and activator of transcription 2, 113kDa [Source:HGNC Symbol;Acc:11363]
83	ARHGEF10	ENSMUSG00000071176	83.1.1	ENSG00000104728	ARHGEF10	Rho guanine nucleotide exchange factor (GEF) 10 [Source:HGNC Symbol;Acc:14103]
84	AK085825	N/A	N/A	N/A	#N/A	N/A
85	ORC4L	N/A	N/A	N/A	ORC4L	N/A
86	LARP1	ENSMUSG00000037331	86.1.1	ENSG00000155506	LARP1	La ribonucleoprotein domain family, member 1 [Source:HGNC Symbol;Acc:29531]
87	TNFRSF14	ENSMUSG00000042333	87.1.1	ENSG00000157873	TNFRSF14	tumor necrosis factor receptor superfamily, member 14 [Source:HGNC Symbol;Acc:11912]
88	DST	ENSMUSG00000026131	88.1.1	ENSG00000151914	DST	dystonin [Source:HGNC Symbol;Acc:1090]
89	C1QL2	ENSMUSG00000036907	89.1.1	ENSG00000144119	C1QL2	complement component 1, q subcomponent-like 2 [Source:HGNC Symbol;Acc:24181]
90	D17WSU92E	ENSMUSG00000056692	90.1.1	ENSG00000196821	C6ORF106	chromosome 6 open reading frame 106 [Source:HGNC Symbol;Acc:21215]
91	CCL2	ENSMUSG00000035385	91.1.1	ENSG00000108691	CCL2	chemokine (C-C motif) ligand 2 [Source:HGNC Symbol;Acc:10618]
92	MESDC1	ENSMUSG00000070462	92.1.1	ENSG00000140406	MESDC1	mesoderm development candidate 1 [Source:HGNC Symbol;Acc:13519]
93	OAS2	ENSMUSG00000032690	93.1.1	ENSG00000111335	OAS2	2'-5'-oligoadenylate synthetase 2, 69/71kDa [Source:HGNC Symbol;Acc:8087]
94	LUM	ENSMUSG00000036446	94.1.1	ENSG00000139329	LUM	lumican [Source:HGNC Symbol;Acc:6724]
95	USP25	ENSMUSG00000022867	95.1.1	ENSG00000155313	USP25	ubiquitin specific peptidase 25 [Source:HGNC Symbol;Acc:12624]
96	OLFR1260	ENSMUSG00000042894	96.1.1	ENSG00000176540	OR4C5	olfactory receptor, family 4, subfamily C, member 5 [Source:HGNC Symbol;Acc:14702]
97	CUEDC1	ENSMUSG00000018378	97.1.1	ENSG00000180891	CUEDC1	CUE domain containing 1 [Source:HGNC Symbol;Acc:31350]
98	SEMA4A	ENSMUSG00000028064	98.1.1	ENSG00000196189	SEMA4A	sema domain, immunoglobulin domain (Ig), transmembrane domain (TM) and short cytoplasmic domain, (semaphorin) 4A [Source:HGNC Symbol;Acc:10729]
99	FLNB	ENSMUSG00000025278	99.1.1	ENSG00000136068	FLNB	filamin B, beta [Source:HGNC Symbol;Acc:3755]
100	RIOK3	ENSMUSG00000024404	100.1.1	ENSG00000101782	RIOK3	RIO kinase 3 [Source:HGNC Symbol;Acc:11451]
101	ABHD8	ENSMUSG00000007950	101.1.1	ENSG00000127220	ABHD8	abhydrolase domain containing 8 [Source:HGNC Symbol;Acc:23759]
102	TRIP10	ENSMUSG00000019487	102.1.1	ENSG00000125733	TRIP10	thyroid hormone receptor interactor 10 [Source:HGNC Symbol;Acc:12304]
103	AI586015	N/A	N/A	N/A	STAP1	N/A
104	4933413A10RIK	N/A	N/A	N/A	#N/A	N/A
105	AK139506	N/A	N/A	N/A	#N/A	N/A
106	PFKFB3	ENSMUSG00000026773	106.1.1	ENSG00000170525	PFKFB3	6-phosphofructo-2-kinase/fructose-2,6-biphosphatase 3 [Source:HGNC Symbol;Acc:8874]
107	COL2A1	ENSMUSG00000022483	107.1.1	ENSG00000139219	COL2A1	collagen, type II, alpha 1 [Source:HGNC Symbol;Acc:2200]
108	GM1966	ENSMUSG00000073902	N/A	N/A	#N/A	N/A
109	PTPRJ	ENSMUSG00000025314	109.1.1	ENSG00000149177	PTPRJ	protein tyrosine phosphatase, receptor type, J [Source:HGNC Symbol;Acc:9673]
110	CCL7	ENSMUSG00000035373	110.1.1	ENSG00000108688	CCL7	chemokine (C-C motif) ligand 7 [Source:HGNC Symbol;Acc:10634]
111	1500009L16RIK	ENSMUSG00000087651	111.1.1	ENSG00000235162	C12ORF75	chromosome 12 open reading frame 75 [Source:HGNC Symbol;Acc:35164]
112	E330016A19RIK	N/A	N/A	N/A	C6orf150	N/A
113	A630077B13RIK	N/A	N/A	N/A	#N/A	N/A
114	BIRC4	N/A	N/A	N/A	#N/A	N/A
115	TRPS1	ENSMUSG00000038679	115.1.1	ENSG00000104447	TRPS1	trichorhinophalangeal syndrome I [Source:HGNC Symbol;Acc:12340]
116	LIPH	ENSMUSG00000044626	116.1.1	ENSG00000163898	LIPH	lipase, member H [Source:HGNC Symbol;Acc:18483]
117	PGS1	ENSMUSG00000017715	117.1.1	ENSG00000087157	PGS1	phosphatidylglycerophosphate synthase 1 [Source:HGNC Symbol;Acc:30029]
118	AK149231	N/A	N/A	N/A	#N/A	N/A
119	CAPNS2	ENSMUSG00000078144	119.1.1	ENSG00000256812	CAPNS2	calpain, small subunit 2 [Source:HGNC Symbol;Acc:16371]
120	C130032J12RIK	N/A	N/A	N/A	#N/A	N/A
121	ARHGAP26	ENSMUSG00000036452	121.1.1	ENSG00000145819	ARHGAP26	Rho GTPase activating protein 26 [Source:HGNC Symbol;Acc:17073]
122	LRCH1	ENSMUSG00000068015	122.1.1	ENSG00000136141	LRCH1	leucine-rich repeats and calponin homology (CH) domain containing 1 [Source:HGNC Symbol;Acc:20309]
123	DST	ENSMUSG00000026131	123.1.1	ENSG00000151914	DST	dystonin [Source:HGNC Symbol;Acc:1090]
124	NFKB1	ENSMUSG00000028163	124.1.1	ENSG00000109320	NFKB1	nuclear factor of kappa light polypeptide gene enhancer in B-cells 1 [Source:HGNC Symbol;Acc:7794]
125	GMFB	ENSMUSG00000062014	125.1.1	ENSG00000197045	GMFB	glia maturation factor, beta [Source:HGNC Symbol;Acc:4373]
126	MTDH	ENSMUSG00000022255	126.1.1	ENSG00000147649	MTDH	metadherin [Source:HGNC Symbol;Acc:29608]
127	STFA1	ENSMUSG00000071562	127.1.1	ENSG00000121552	CSTA	cystatin A (stefin A) [Source:HGNC Symbol;Acc:2481]
128	SUSD2	ENSMUSG00000006342	128.1.1	ENSG00000099994	SUSD2	sushi domain containing 2 [Source:HGNC Symbol;Acc:30667]
129	UBE2F	ENSMUSG00000034343	129.1.1	ENSG00000184182	UBE2F	ubiquitin-conjugating enzyme E2F (putative) [Source:HGNC Symbol;Acc:12480]
129	UBE2F	ENSMUSG00000034343	129.1.2	ENSG00000258984	UBE2F	Ubiquitin-conjugating enzyme E2F (Putative), isoform CRA_g; Uncharacterized protein [Source:UniProtKB/TrEMBL;Acc:H3BSR4]
130	ABCC1	ENSMUSG00000023088	130.1.1	ENSG00000103222	ABCC1	ATP-binding cassette, sub-family C (CFTR/MRP), member 1 [Source:HGNC Symbol;Acc:51]
131	TAP1	ENSMUSG00000037321	131.1.1	ENSG00000168394	TAP1	transporter 1, ATP-binding cassette, sub-family B (MDR/TAP) [Source:HGNC Symbol;Acc:43]
132	A_52_P981179	N/A	N/A	N/A	#N/A	N/A
133	D3UCLA1	N/A	N/A	N/A	#N/A	N/A
134	PPP1R12B	ENSMUSG00000073557	134.1.1	ENSG00000077157	PPP1R12B	protein phosphatase 1, regulatory subunit 12B [Source:HGNC Symbol;Acc:7619]
135	4931428F04RIK	ENSMUSG00000014837	135.1.1	ENSG00000196123	KIAA0895L	KIAA0895-like [Source:HGNC Symbol;Acc:34408]
136	DST	ENSMUSG00000026131	136.1.1	ENSG00000151914	DST	dystonin [Source:HGNC Symbol;Acc:1090]
137	CCR7	ENSMUSG00000037944	137.1.1	ENSG00000126353	CCR7	chemokine (C-C motif) receptor 7 [Source:HGNC Symbol;Acc:1608]
138	STARD5	ENSMUSG00000046027	138.1.1	ENSG00000172345	STARD5	StAR-related lipid transfer (START) domain containing 5 [Source:HGNC Symbol;Acc:18065]
139	CCDC86	ENSMUSG00000024732	139.1.1	ENSG00000110104	CCDC86	coiled-coil domain containing 86 [Source:HGNC Symbol;Acc:28359]
140	RAF1	ENSMUSG00000000441	140.1.1	ENSG00000132155	RAF1	v-raf-1 murine leukemia viral oncogene homolog 1 [Source:HGNC Symbol;Acc:9829]
141	MS4A4B	ENSMUSG00000056290	N/A	N/A	#N/A	N/A
142	PVR	ENSMUSG00000040511	N/A	N/A	#N/A	N/A
143	KCTD12	ENSMUSG00000048107	N/A	N/A	KCTD12	N/A
144	STARD4	ENSMUSG00000024378	144.1.1	ENSG00000164211	STARD4	StAR-related lipid transfer (START) domain containing 4 [Source:HGNC Symbol;Acc:18058]
145	3200001K10RIK	N/A	N/A	N/A	#N/A	N/A
146	CYPT12	ENSMUSG00000027564	N/A	N/A	#N/A	N/A
147	STNO	N/A	N/A	N/A	#N/A	N/A
148	AA960436	N/A	N/A	N/A	USB1	N/A
149	BC033915	N/A	N/A	N/A	#N/A	N/A
150	3110043O21RIK	ENSMUSG00000028300	150.1.1	ENSG00000147894	C9ORF72	chromosome 9 open reading frame 72 [Source:HGNC Symbol;Acc:28337]
151	ACSL1	ENSMUSG00000018796	151.1.1	ENSG00000151726	ACSL1	acyl-CoA synthetase long-chain family member 1 [Source:HGNC Symbol;Acc:3569]
152	NAP066644-1	N/A	N/A	N/A	#N/A	N/A
153	PIM2	ENSMUSG00000031155	153.1.1	ENSG00000102096	PIM2	pim-2 oncogene [Source:HGNC Symbol;Acc:8987]
154	ITGA4	ENSMUSG00000027009	154.1.1	ENSG00000115232	ITGA4	integrin, alpha 4 (antigen CD49D, alpha 4 subunit of VLA-4 receptor) [Source:HGNC Symbol;Acc:6140]
155	ELL2	ENSMUSG00000001542	155.1.1	ENSG00000118985	ELL2	elongation factor, RNA polymerase II, 2 [Source:HGNC Symbol;Acc:17064]
156	HIVEP3	ENSMUSG00000028634	156.2.1	ENSG00000127124	HIVEP3	human immunodeficiency virus type I enhancer binding protein 3 [Source:HGNC Symbol;Acc:13561]
156	HIVEP3	ENSMUSG00000078582	N/A	N/A	HIVEP3	N/A
157	LDLR	ENSMUSG00000032193	157.1.2	ENSG00000130164	LDLR	low density lipoprotein receptor [Source:HGNC Symbol;Acc:6547]
157	LDLR	ENSMUSG00000032193	157.1.1	ENSG00000270150	LDLR	low-density lipoprotein receptor isoform 5 precursor [Source:RefSeq peptide;Acc:NP_001182731]
158	ARL5B	ENSMUSG00000017418	158.1.1	ENSG00000165997	ARL5B	ADP-ribosylation factor-like 5B [Source:HGNC Symbol;Acc:23052]
159	PIM1	ENSMUSG00000024014	159.1.1	ENSG00000137193	PIM1	pim-1 oncogene [Source:HGNC Symbol;Acc:8986]
160	SPRED1	ENSMUSG00000027351	160.1.1	ENSG00000166068	SPRED1	sprouty-related, EVH1 domain containing 1 [Source:HGNC Symbol;Acc:20249]
161	IFT57	ENSMUSG00000032965	161.1.1	ENSG00000114446	IFT57	intraflagellar transport 57 homolog (Chlamydomonas) [Source:HGNC Symbol;Acc:17367]
162	A030007L17RIK	N/A	N/A	N/A	#N/A	N/A
163	GBP2	ENSMUSG00000028270	163.1.1	ENSG00000162645	GBP2	guanylate binding protein 2, interferon-inducible [Source:HGNC Symbol;Acc:4183]
164	LOC545812	N/A	N/A	N/A	#N/A	N/A
165	RHOU	ENSMUSG00000039960	165.1.1	ENSG00000116574	RHOU	ras homolog family member U [Source:HGNC Symbol;Acc:17794]
166	BB657751	N/A	N/A	N/A	#N/A	N/A
167	2410066E13RIK	ENSMUSG00000038065	N/A	N/A	#N/A	N/A
168	RASGEF1B	ENSMUSG00000029333	168.1.1	ENSG00000138670	RASGEF1B	RasGEF domain family, member 1B [Source:HGNC Symbol;Acc:24881]
169	FABP2	ENSMUSG00000023057	169.1.1	ENSG00000145384	FABP2	fatty acid binding protein 2, intestinal [Source:HGNC Symbol;Acc:3556]
170	MON1B	ENSMUSG00000078908	170.1.1	ENSG00000103111	MON1B	MON1 homolog B (yeast) [Source:HGNC Symbol;Acc:25020]
171	CLEC5A	ENSMUSG00000029915	171.1.1	ENSG00000258227	CLEC5A	C-type lectin domain family 5, member A [Source:HGNC Symbol;Acc:2054]
172	AK083897	N/A	N/A	N/A	#N/A	N/A
173	HTRA4	ENSMUSG00000037406	173.1.1	ENSG00000169495	HTRA4	HtrA serine peptidase 4 [Source:HGNC Symbol;Acc:26909]
174	FLT1	ENSMUSG00000029648	174.1.1	ENSG00000102755	FLT1	fms-related tyrosine kinase 1 [Source:HGNC Symbol;Acc:3763]
175	ETNK1	ENSMUSG00000030275	175.1.1	ENSG00000139163	ETNK1	ethanolamine kinase 1 [Source:HGNC Symbol;Acc:24649]
176	UNC5C	ENSMUSG00000059921	176.1.1	ENSG00000182168	UNC5C	unc-5 homolog C (C. elegans) [Source:HGNC Symbol;Acc:12569]
177	NFIL3	ENSMUSG00000056749	177.1.1	ENSG00000165030	NFIL3	nuclear factor, interleukin 3 regulated [Source:HGNC Symbol;Acc:7787]
178	TRPC3	ENSMUSG00000027716	178.1.1	ENSG00000138741	TRPC3	transient receptor potential cation channel, subfamily C, member 3 [Source:HGNC Symbol;Acc:12335]
179	IFI47	ENSMUSG00000078920	N/A	N/A	#N/A	N/A
180	ZCCHC6	ENSMUSG00000035248	180.1.1	ENSG00000083223	ZCCHC6	zinc finger, CCHC domain containing 6 [Source:HGNC Symbol;Acc:25817]
181	PI4K2B	ENSMUSG00000029186	181.1.1	ENSG00000038210	PI4K2B	phosphatidylinositol 4-kinase type 2 beta [Source:HGNC Symbol;Acc:18215]
182	D11LGP2E	N/A	N/A	N/A	#N/A	N/A
183	LOC667373	N/A	N/A	N/A	#N/A	N/A
184	CISH	ENSMUSG00000032578	184.1.1	ENSG00000114737	CISH	cytokine inducible SH2-containing protein [Source:HGNC Symbol;Acc:1984]
185	F830004M19RIK	N/A	N/A	N/A	#N/A	N/A
186	AK051274	N/A	N/A	N/A	#N/A	N/A
187	MRPL52	ENSMUSG00000010406	187.1.1	ENSG00000172590	MRPL52	mitochondrial ribosomal protein L52 [Source:HGNC Symbol;Acc:16655]
188	CACNB3	ENSMUSG00000003352	188.1.1	ENSG00000167535	CACNB3	calcium channel, voltage-dependent, beta 3 subunit [Source:HGNC Symbol;Acc:1403]
189	ABCC5	ENSMUSG00000022822	189.1.1	ENSG00000114770	ABCC5	ATP-binding cassette, sub-family C (CFTR/MRP), member 5 [Source:HGNC Symbol;Acc:56]
190	AYTL1	N/A	N/A	N/A	#N/A	N/A
191	OLFR397	ENSMUSG00000057050	N/A	N/A	#N/A	N/A
192	TBC1D2B	ENSMUSG00000037410	192.1.1	ENSG00000167202	TBC1D2B	TBC1 domain family, member 2B [Source:HGNC Symbol;Acc:29183]
193	SLC15A3	ENSMUSG00000024737	193.1.1	ENSG00000110446	SLC15A3	solute carrier family 15, member 3 [Source:HGNC Symbol;Acc:18068]
194	CTNND1	ENSMUSG00000034101	194.1.1	ENSG00000198561	CTNND1	catenin (cadherin-associated protein), delta 1 [Source:HGNC Symbol;Acc:2515]
195	OLFR1276	ENSMUSG00000063844	N/A	N/A	#N/A	N/A
196	SLC31A1	ENSMUSG00000066150	196.1.1	ENSG00000136868	SLC31A1	solute carrier family 31 (copper transporters), member 1 [Source:HGNC Symbol;Acc:11016]
197	FRAG1	N/A	N/A	N/A	ATAD5	N/A
198	CCL7	ENSMUSG00000035373	198.1.1	ENSG00000108688	CCL7	chemokine (C-C motif) ligand 7 [Source:HGNC Symbol;Acc:10634]
199	1190003J15RIK	ENSMUSG00000025481	199.1.1	ENSG00000222019	AC133919.6	Protein LOC100130015; cDNA FLJ52651 [Source:UniProtKB/TrEMBL;Acc:B7Z8Y8]
200	UBQLN1	ENSMUSG00000005312	200.1.1	ENSG00000135018	UBQLN1	ubiquilin 1 [Source:HGNC Symbol;Acc:12508]
201	TMOD3	ENSMUSG00000058587	201.1.1	ENSG00000138594	TMOD3	tropomodulin 3 (ubiquitous) [Source:HGNC Symbol;Acc:11873]
202	ADAMTS7	ENSMUSG00000032363	202.1.1	ENSG00000136378	ADAMTS7	ADAM metallopeptidase with thrombospondin type 1 motif, 7 [Source:HGNC Symbol;Acc:223]
203	ENSMUST00000033495	ENSMUSG00000031155	203.1.1	ENSG00000102096	PIM2	pim-2 oncogene [Source:HGNC Symbol;Acc:8987]
204	NUPR1	ENSMUSG00000030717	204.1.1	ENSG00000176046	NUPR1	nuclear protein, transcriptional regulator, 1 [Source:HGNC Symbol;Acc:29990]
205	IGF2BP2	ENSMUSG00000033581	205.1.1	ENSG00000073792	IGF2BP2	insulin-like growth factor 2 mRNA binding protein 2 [Source:HGNC Symbol;Acc:28867]
206	TRIM34	N/A	N/A	N/A	#N/A	N/A
207	TIMP3	ENSMUSG00000020044	207.1.1	ENSG00000100234	TIMP3	TIMP metallopeptidase inhibitor 3 [Source:HGNC Symbol;Acc:11822]
208	THRAP1	N/A	N/A	N/A	#N/A	N/A
209	DISC1	ENSMUSG00000043051	209.1.1	ENSG00000162946	DISC1	disrupted in schizophrenia 1 [Source:HGNC Symbol;Acc:2888]
210	MOCS1	ENSMUSG00000064120	210.1.1	ENSG00000124615	MOCS1	molybdenum cofactor synthesis 1 [Source:HGNC Symbol;Acc:7190]
211	TOR3A	ENSMUSG00000060519	211.1.1	ENSG00000186283	TOR3A	torsin family 3, member A [Source:HGNC Symbol;Acc:11997]
212	PCGF3	ENSMUSG00000033623	212.1.1	ENSG00000185619	PCGF3	polycomb group ring finger 3 [Source:HGNC Symbol;Acc:10066]
213	2810004A10RIK	N/A	N/A	N/A	#N/A	N/A
214	CYSLTR1	ENSMUSG00000052821	214.1.1	ENSG00000173198	CYSLTR1	cysteinyl leukotriene receptor 1 [Source:HGNC Symbol;Acc:17451]
215	NOTCH2	ENSMUSG00000027878	215.1.1	ENSG00000134250	NOTCH2	notch 2 [Source:HGNC Symbol;Acc:7882]
216	TRIM21	ENSMUSG00000030966	216.1.1	ENSG00000132109	TRIM21	tripartite motif containing 21 [Source:HGNC Symbol;Acc:11312]
217	OXSR1	ENSMUSG00000036737	217.1.1	ENSG00000172939	OXSR1	oxidative-stress responsive 1 [Source:HGNC Symbol;Acc:8508]
218	ENPP4	ENSMUSG00000023961	218.1.1	ENSG00000001561	ENPP4	ectonucleotide pyrophosphatase/phosphodiesterase 4 (putative) [Source:HGNC Symbol;Acc:3359]
219	IFT57	ENSMUSG00000032965	219.1.1	ENSG00000114446	IFT57	intraflagellar transport 57 homolog (Chlamydomonas) [Source:HGNC Symbol;Acc:17367]
220	C330023M02RIK	N/A	N/A	N/A	#N/A	N/A
221	SLFN2	ENSMUSG00000072620	221.1.1	ENSG00000172123	SLFN12	schlafen family member 12 [Source:HGNC Symbol;Acc:25500]
221	SLFN2	ENSMUSG00000072620	221.1.2	ENSG00000205045	SLFN12L	schlafen family member 12-like [Source:HGNC Symbol;Acc:33920]
222	H2-Q8	ENSMUSG00000073409	N/A	N/A	#N/A	N/A
223	2010005H15RIK	ENSMUSG00000095620	223.1.1	ENSG00000121552	CSTA	cystatin A (stefin A) [Source:HGNC Symbol;Acc:2481]
224	LOC381508	N/A	N/A	N/A	#N/A	N/A
225	AGTRAP	ENSMUSG00000029007	225.1.1	ENSG00000177674	AGTRAP	angiotensin II receptor-associated protein [Source:HGNC Symbol;Acc:13539]
226	RABGAP1L	ENSMUSG00000026721	226.1.1	ENSG00000152061	RABGAP1L	RAB GTPase activating protein 1-like [Source:HGNC Symbol;Acc:24663]
227	RAPGEF5	ENSMUSG00000041992	227.1.1	ENSG00000136237	RAPGEF5	Rap guanine nucleotide exchange factor (GEF) 5 [Source:HGNC Symbol;Acc:16862]
228	STARD5	ENSMUSG00000046027	228.1.1	ENSG00000172345	STARD5	StAR-related lipid transfer (START) domain containing 5 [Source:HGNC Symbol;Acc:18065]
229	PNPT1	ENSMUSG00000020464	229.1.1	ENSG00000138035	PNPT1	polyribonucleotide nucleotidyltransferase 1 [Source:HGNC Symbol;Acc:23166]
230	2610034B18RIK	ENSMUSG00000039043	230.1.2	ENSG00000242498	C15ORF38	chromosome 15 open reading frame 38 [Source:HGNC Symbol;Acc:28782]
230	2610034B18RIK	ENSMUSG00000039043	230.1.1	ENSG00000250021	C15ORF38-AP3S2	C15orf38-AP3S2 readthrough [Source:HGNC Symbol;Acc:38824]
231	HVCN1	ENSMUSG00000064267	231.1.1	ENSG00000122986	HVCN1	hydrogen voltage-gated channel 1 [Source:HGNC Symbol;Acc:28240]
232	2210009G21RIK	N/A	N/A	N/A	C20orf94	N/A
233	MT2	ENSMUSG00000031762	233.1.1	ENSG00000187193	MT1X	metallothionein 1X [Source:HGNC Symbol;Acc:7405]
234	9430067K14RIK	N/A	N/A	N/A	#N/A	N/A
235	RNASET2	ENSMUSG00000095687	235.1.1	ENSG00000026297	RNASET2	ribonuclease T2 [Source:HGNC Symbol;Acc:21686]
235	RNASET2	ENSMUSG00000094724	235.2.1	ENSG00000026297	RNASET2	ribonuclease T2 [Source:HGNC Symbol;Acc:21686]
235	RNASET2	ENSMUSG00000095687	235.1.2	ENSG00000249141	RP11-514O12.4	N/A
235	RNASET2	ENSMUSG00000094724	235.2.2	ENSG00000249141	RP11-514O12.4	N/A
236	ENSMUST00000090583	N/A	N/A	N/A	#N/A	N/A
237	MOD1	N/A	N/A	N/A	CBX1	N/A
238	BTG2	ENSMUSG00000020423	238.1.1	ENSG00000159388	BTG2	BTG family, member 2 [Source:HGNC Symbol;Acc:1131]
239	CEP350	ENSMUSG00000033671	239.1.1	ENSG00000135837	CEP350	centrosomal protein 350kDa [Source:HGNC Symbol;Acc:24238]
240	POFUT2	ENSMUSG00000020260	240.1.1	ENSG00000186866	POFUT2	protein O-fucosyltransferase 2 [Source:HGNC Symbol;Acc:14683]
241	ETV6	ENSMUSG00000030199	241.1.1	ENSG00000139083	ETV6	ets variant 6 [Source:HGNC Symbol;Acc:3495]
242	MFAP3L	ENSMUSG00000031647	242.1.1	ENSG00000198948	MFAP3L	microfibrillar-associated protein 3-like [Source:HGNC Symbol;Acc:29083]
243	WDR37	ENSMUSG00000021147	243.1.1	ENSG00000047056	WDR37	WD repeat domain 37 [Source:HGNC Symbol;Acc:31406]
244	MAPKAPK2	ENSMUSG00000016528	244.1.1	ENSG00000162889	MAPKAPK2	mitogen-activated protein kinase-activated protein kinase 2 [Source:HGNC Symbol;Acc:6887]
245	SETD8	ENSMUSG00000049327	245.1.1	ENSG00000183955	SETD8	SET domain containing (lysine methyltransferase) 8 [Source:HGNC Symbol;Acc:29489]
246	WDFY2	ENSMUSG00000014547	246.1.1	ENSG00000139668	WDFY2	WD repeat and FYVE domain containing 2 [Source:HGNC Symbol;Acc:20482]
247	PCGF3	ENSMUSG00000033623	247.1.1	ENSG00000185619	PCGF3	polycomb group ring finger 3 [Source:HGNC Symbol;Acc:10066]
248	AXUD1	N/A	N/A	N/A	#N/A	N/A
249	RASGRP1	ENSMUSG00000027347	249.1.1	ENSG00000172575	RASGRP1	RAS guanyl releasing protein 1 (calcium and DAG-regulated) [Source:HGNC Symbol;Acc:9878]
250	CYSLTR1	ENSMUSG00000052821	250.1.1	ENSG00000173198	CYSLTR1	cysteinyl leukotriene receptor 1 [Source:HGNC Symbol;Acc:17451]
251	KPNA4	ENSMUSG00000027782	251.1.1	ENSG00000186432	KPNA4	karyopherin alpha 4 (importin alpha 3) [Source:HGNC Symbol;Acc:6397]
252	ARID5A	ENSMUSG00000037447	252.1.1	ENSG00000196843	ARID5A	AT rich interactive domain 5A (MRF1-like) [Source:HGNC Symbol;Acc:17361]
253	OAS2	ENSMUSG00000032690	253.1.1	ENSG00000111335	OAS2	2'-5'-oligoadenylate synthetase 2, 69/71kDa [Source:HGNC Symbol;Acc:8087]
254	ACOT10	ENSMUSG00000047565	254.1.1	ENSG00000123130	ACOT9	acyl-CoA thioesterase 9 [Source:HGNC Symbol;Acc:17152]
255	UBE2F	ENSMUSG00000034343	255.1.1	ENSG00000184182	UBE2F	ubiquitin-conjugating enzyme E2F (putative) [Source:HGNC Symbol;Acc:12480]
255	UBE2F	ENSMUSG00000034343	255.1.2	ENSG00000258984	UBE2F	Ubiquitin-conjugating enzyme E2F (Putative), isoform CRA_g; Uncharacterized protein [Source:UniProtKB/TrEMBL;Acc:H3BSR4]
256	TOR3A	ENSMUSG00000060519	256.1.1	ENSG00000186283	TOR3A	torsin family 3, member A [Source:HGNC Symbol;Acc:11997]
257	PFPL	ENSMUSG00000040065	257.1.1	ENSG00000197629	MPEG1	macrophage expressed 1 [Source:HGNC Symbol;Acc:29619]
258	PDPN	ENSMUSG00000028583	258.2.1	ENSG00000162493	PDPN	podoplanin [Source:HGNC Symbol;Acc:29602]
258	PDPN	ENSMUSG00000096951	N/A	N/A	PDPN	N/A
259	FCHSD2	ENSMUSG00000030691	259.1.1	ENSG00000137478	FCHSD2	FCH and double SH3 domains 2 [Source:HGNC Symbol;Acc:29114]
260	MXD1	ENSMUSG00000001156	260.1.1	ENSG00000059728	MXD1	MAX dimerization protein 1 [Source:HGNC Symbol;Acc:6761]
261	HK2	ENSMUSG00000000628	261.1.1	ENSG00000159399	HK2	hexokinase 2 [Source:HGNC Symbol;Acc:4923]
262	EDG3	N/A	N/A	N/A	#N/A	N/A
263	IFNG	ENSMUSG00000055170	263.1.1	ENSG00000111537	IFNG	interferon, gamma [Source:HGNC Symbol;Acc:5438]
264	A630082K20RIK	N/A	N/A	N/A	#N/A	N/A
265	NCK1	ENSMUSG00000032475	265.1.1	ENSG00000158092	NCK1	NCK adaptor protein 1 [Source:HGNC Symbol;Acc:7664]
266	P2RY2	ENSMUSG00000032860	266.1.1	ENSG00000175591	P2RY2	purinergic receptor P2Y, G-protein coupled, 2 [Source:HGNC Symbol;Acc:8541]
267	SLPI	ENSMUSG00000017002	267.1.1	ENSG00000124107	SLPI	secretory leukocyte peptidase inhibitor [Source:HGNC Symbol;Acc:11092]
268	IFNG	ENSMUSG00000055170	268.1.1	ENSG00000111537	IFNG	interferon, gamma [Source:HGNC Symbol;Acc:5438]
269	LILRB4	ENSMUSG00000062593	N/A	N/A	#N/A	N/A
270	FRAG1	N/A	N/A	N/A	ATAD5	N/A
271	PIK3AP1	ENSMUSG00000025017	271.1.1	ENSG00000155629	PIK3AP1	phosphoinositide-3-kinase adaptor protein 1 [Source:HGNC Symbol;Acc:30034]
272	A530088I07RIK	N/A	N/A	N/A	#N/A	N/A
273	JAG1	ENSMUSG00000027276	273.1.1	ENSG00000101384	JAG1	jagged 1 [Source:HGNC Symbol;Acc:6188]
274	C1QTNF9	ENSMUSG00000071347	274.1.2	ENSG00000240654	C1QTNF9	C1q and tumor necrosis factor related protein 9 [Source:HGNC Symbol;Acc:28732]
274	C1QTNF9	ENSMUSG00000071347	274.1.1	ENSG00000205863	C1QTNF9B	C1q and tumor necrosis factor related protein 9B [Source:HGNC Symbol;Acc:34072]
275	CLIC5	ENSMUSG00000023959	275.1.1	ENSG00000112782	CLIC5	chloride intracellular channel 5 [Source:HGNC Symbol;Acc:13517]
276	1110061O04RIK	N/A	N/A	N/A	#N/A	N/A
277	CRLF3	ENSMUSG00000017561	277.1.1	ENSG00000176390	CRLF3	cytokine receptor-like factor 3 [Source:HGNC Symbol;Acc:17177]
278	MGAT4A	ENSMUSG00000026110	278.1.1	ENSG00000071073	MGAT4A	mannosyl (alpha-1,3-)-glycoprotein beta-1,4-N-acetylglucosaminyltransferase, isozyme A [Source:HGNC Symbol;Acc:7047]
[truncated: 898 more rows]

## Sheet: Down-regulated-in -Hp.txt
ntal Table 5. Differential expression of mRNAs between infected and non infected mouse macrophages. List of down-regulated genes.
[truncated: 899 more rows]

[truncated: 1 more sheets: Orthologous-downreg]
