# Supplementary material for: Helicobacter pylori Affects the Antigen Presentation Activity of Macrophages Modulating the Expression of the Immune Receptor CD300E through miR-4270
Source: Front Immunol. 2017 Oct 12;8:1288. doi: 10.3389/fimmu.2017.01288 (PMC5649134; doi:10.3389/fimmu.2017.01288)
Supplement: Supplementary file 6 [file Table_6.XLSX]

## Sheet: Down-regulated-genes-enrichment
Supplemental Table 6. Categorization of genes altered by Hp infection. Down-regulated genes were grouped according to their function using DAVID web tool. Higher is the enrichment score mor significant is the category.
Annotation Cluster 1	Enrichment Score: 3.223921934159383
Category	Term	Count	%	PValue	Genes	List Total	Pop Hits	Pop Total	Fold Enrichment	Bonferroni	Benjamini	FDR
INTERPRO	IPR008936:Rho GTPase activation protein	12	2.32108	2.26626e-05	PLXNA2, PLXNB3, SRGAP3, ARHGAP19, ARHGAP18, CHN2, OPHN1, IQGAP2, ARHGAP24, RASA3, PIK3R2, ARHGAP25	481	91	18559	5.08803	0.0210334	0.0210334	0.0355081
GOTERM_MF_DIRECT	GO:0005096~GTPase activator activity	20	3.86847	0.000195726	ARHGEF6, ARHGAP19, ARHGAP18, RGS18, ARHGAP24, TBC1D22A, ARHGAP25, TBC1D16, RGS1, RGS2, RASGRP3, STXBP5, SRGAP3, TBC1D4, RIN1, OPHN1, CHN2, RASA3, PIK3R2, TBC1D2	453	279	16881	2.67132	0.1248	0.0644787	0.293677
GOTERM_BP_DIRECT	GO:0051056~regulation of small GTPase mediated signal transduction	13	2.51451	0.000337507	ARHGEF4, ARHGEF6, SRGAP3, ARHGAP19, AMOT, ARHGAP18, CHN2, OPHN1, RHOD, ARHGAP24, PIK3R2, ARHGAP25, FGD4	464	134	16792	3.51094	0.539784	0.227935	0.588084
UP_KEYWORDS	GTPase activation	15	2.90135	0.000460527	ARHGAP19, ARHGAP18, ARHGAP24, TBC1D22A, ARHGAP25, TBC1D16, RGS1, RGS2, SRGAP3, TBC1D4, RIN1, OPHN1, CHN2, RASA3, TBC1D2	516	197	20581	3.03698	0.14968	0.0200639	0.628548
INTERPRO	IPR000198:Rho GTPase-activating protein domain	8	1.54739	0.00168931	SRGAP3, ARHGAP19, ARHGAP18, CHN2, OPHN1, ARHGAP24, PIK3R2, ARHGAP25	481	67	18559	4.60707	0.79524	0.327315	2.61473
UP_SEQ_FEATURE	domain:Rho-GAP	8	1.54739	0.00172973	SRGAP3, ARHGAP19, ARHGAP18, CHN2, OPHN1, ARHGAP24, PIK3R2, ARHGAP25	514	68	20063	4.59213	0.915746	0.461238	2.81912
SMART	SM00324:RhoGAP	8	1.54739	0.00194126	SRGAP3, ARHGAP19, ARHGAP18, CHN2, OPHN1, ARHGAP24, PIK3R2, ARHGAP25	277	65	10057	4.46854	0.336353	0.185354	2.42694
GOTERM_BP_DIRECT	GO:0043547~positive regulation of GTPase activity	28	5.41586	0.00413386	ARHGAP19, ARHGAP18, DENND2C, PLEKHG3, RCBTB2, RASGRP3, RAPGEF3, RASA3, PIK3R2, TBC1D2, FGD4, ARHGEF4, ARHGEF6, RAB3IL1, RGS18, DOCK8, ARHGAP24, ARHGAP25, SH2D3C, RGS1, ITGA6, RGS2, STXBP5, SRGAP3, RIN1, OPHN1, CHN2, BCAR3	464	565	16792	1.79347	0.999927	0.652906	6.98227
Annotation Cluster 2	Enrichment Score: 2.1632988371048416
Category	Term	Count	%	PValue	Genes	List Total	Pop Hits	Pop Total	Fold Enrichment	Bonferroni	Benjamini	FDR
UP_KEYWORDS	DNA repair	17	3.2882	0.00305736	EXO1, XRCC3, MSH2, UNG, MGMT, CHEK1, MBD4, CEP164, MLH3, CHEK2, BRCA1, JMY, EYA4, EYA1, ZFYVE26, UBE2T, REV3L	516	293	20581	2.31418	0.65967	0.0859043	4.10482
UP_KEYWORDS	DNA damage	19	3.67505	0.00350354	EXO1, XRCC3, DTL, MSH2, UNG, MGMT, CHEK1, MBD4, CEP164, MLH3, CHEK2, BRCA1, JMY, EYA4, EYA1, CCND1, ZFYVE26, UBE2T, REV3L	516	352	20581	2.15292	0.709285	0.0906559	4.69062
GOTERM_BP_DIRECT	GO:0006281~DNA repair	13	2.51451	0.0302169	EXO1, XRCC3, MSH2, UNG, MGMT, MBD4, CEP164, CHEK1, BRCA1, JMY, EYA4, POLG2, UBE2T	464	235	16792	2.00198	1	0.912175	41.4984
Annotation Cluster 3	Enrichment Score: 1.9122038695291619
Category	Term	Count	%	PValue	Genes	List Total	Pop Hits	Pop Total	Fold Enrichment	Bonferroni	Benjamini	FDR
UP_SEQ_FEATURE	domain:Kinesin-motor	8	1.54739	0.000115756	KIF23, KIFC2, KIF3A, KIF5A, STARD9, KIF15, KIF5C, KIFC3	514	44	20063	7.09692	0.152467	0.0793842	0.191033
INTERPRO	IPR001752:Kinesin, motor domain	8	1.54739	0.000143567	KIF23, KIFC2, KIF3A, KIF5A, STARD9, KIF15, KIF5C, KIFC3	481	45	18559	6.85941	0.126001	0.0651208	0.224745
SMART	SM00129:KISc	8	1.54739	0.000201714	KIF23, KIFC2, KIF3A, KIF5A, STARD9, KIF15, KIF5C, KIFC3	277	45	10057	6.45455	0.0416727	0.0416727	0.254744
INTERPRO	IPR019821:Kinesin, motor region, conserved site	7	1.35397	0.000604932	KIF23, KIFC2, KIF3A, KIF5A, STARD9, KIF5C, KIFC3	481	41	18559	6.58755	0.433114	0.172378	0.943781
GOTERM_MF_DIRECT	GO:0003777~microtubule motor activity	9	1.74081	0.00133375	KIF23, KIFC2, KIF3A, KIF5A, STARD9, KIF15, KIF5C, KLC4, KIFC3	453	80	16881	4.1923	0.597027	0.261373	1.98533
GOTERM_CC_DIRECT	GO:0005871~kinesin complex	7	1.35397	0.00277074	KIF23, KIFC2, KIF5A, STARD9, KIF5C, KLC4, KIFC3	487	53	18224	4.94239	0.632718	0.221515	3.74044
UP_KEYWORDS	Motor protein	10	1.93424	0.00695848	KIF23, KIFC2, ACAA2, KIF3A, KIF5A, STARD9, KIF15, KIF5C, KLC4, KIFC3	516	135	20581	2.95449	0.914389	0.142404	9.11572
GOTERM_BP_DIRECT	GO:0007018~microtubule-based movement	8	1.54739	0.00696557	KIF23, KIFC2, KIF3A, KIF5A, STARD9, KIF15, KIF5C, KIFC3	464	81	16792	3.57429	1	0.737933	11.4971
GOTERM_MF_DIRECT	GO:0016887~ATPase activity	11	2.12766	0.0257936	KIF23, KIFC2, MSH2, STARD9, CLPB, KIF15, ABCD4, MLH3, SMARCA2, KIFC3, ABCG2	453	183	16881	2.23997	1	0.773044	32.4726
UP_SEQ_FEATURE	region of interest:Globular	3	0.580271	0.0618203	KIF3A, KIF5A, KIF5C	514	16	20063	7.3187	1	0.993693	65.1484
GOTERM_MF_DIRECT	GO:0008574~ATP-dependent microtubule motor activity, plus-end-directed	3	0.580271	0.074665	KIF3A, KIF5A, KIF5C	453	17	16881	6.57616	1	0.81817	68.8369
GOTERM_BP_DIRECT	GO:0006890~retrograde vesicle-mediated transport, Golgi to ER	6	1.16054	0.0759986	KIF23, DNAJC28, KIF3A, KIF5A, KIF15, RAB6B	464	82	16792	2.64802	1	0.969638	74.8694
GOTERM_BP_DIRECT	GO:0030705~cytoskeleton-dependent intracellular transport	3	0.580271	0.086821	KIF5A, STARD9, KIF5C	464	18	16792	6.03161	1	0.972678	79.545
GOTERM_MF_DIRECT	GO:0008017~microtubule binding	9	1.74081	0.194281	KIF23, KIFC2, NUMA1, KIF3A, KIF5A, STARD9, KIF15, KIF5C, KIFC3	453	208	16881	1.61242	1	0.94725	96.1059
UP_KEYWORDS	Microtubule	10	1.93424	0.267405	KIF23, RASSF3, KIFC2, NUMA1, KIF3A, KIF5A, KIF15, KIF5C, KLC4, KIFC3	516	280	20581	1.42449	1	0.728534	98.5868
GOTERM_CC_DIRECT	GO:0005874~microtubule	10	1.93424	0.448201	KIF23, RASSF3, KIFC2, KIF3A, KIF5A, KIF15, KIF5C, KLC4, IQGAP2, KIFC3	487	311	18224	1.20325	1	0.963196	99.9717
GOTERM_BP_DIRECT	GO:0019886~antigen processing and presentation of exogenous peptide antigen via MHC class II	4	0.773694	0.467831	KIF23, KIF3A, KIF5A, KIF15	464	92	16792	1.57346	1	0.999782	99.9984
Annotation Cluster 4	Enrichment Score: 1.744145707271931
Category	Term	Count	%	PValue	Genes	List Total	Pop Hits	Pop Total	Fold Enrichment	Bonferroni	Benjamini	FDR
UP_KEYWORDS	Activator	35	6.76983	6.42886e-05	MEF2C, E2F2, BACH2, CPEB3, PPARG, WWC1, SOX4, CALCOCO1, ZBTB38, LPXN, NR1D2, TFDP2, TEF, NFATC2, NFATC1, HIP1, CEBPA, EPAS1, MAFB, ESR1, IRF2BP2, BRCA1, EYA4, MEF2D, EYA1, DBP, SETD7, CIRBP, DNMT1, NFIC, KLF2, SMARCA2, KLF4, NFIA, TP53INP1	516	661	20581	2.11195	0.0223762	0.00376461	0.0879647
GOTERM_BP_DIRECT	GO:0045944~positive regulation of transcription from RNA polymerase II promoter	46	8.89749	0.000559065	MEF2C, RNASEL, LMO2, PPARG, SOX4, CXCR3, CALCOCO1, ZBTB38, GABPB1, P2RY1, HOXA7, TFDP2, TEF, NFATC2, NFATC1, PIK3R2, CD28, CEBPA, TBX6, SATB2, SSBP3, EPAS1, CCPG1, MAFB, ESR1, IGF1, SKI, HMGA2, LPIN1, BRCA1, USF2, HDAC5, HHEX, MEF2D, ADRB2, EYA1, ITGA6, DBP, ID4, MOSPD1, KLF2, NFIC, SMARCA2, KLF4, NFIA, IFT74	464	981	16792	1.69697	0.723529	0.274876	0.972362
UP_KEYWORDS	Transcription	78	15.087	0.0122667	MEF2C, E2F2, BACH2, TMEM18, IL16, PPARG, WWC1, ZNF250, CBX2, CBX8, CBX7, ZBTB38, ZKSCAN4, GABPB1, CDCA7, MAP3K9, MAP2K6, EGR3, SSBP3, SATB2, ZBTB20, ZFP30, ESR1, TLE1, IRF2BP2, HMGA2, LPIN1, MXD4, TRIM37, HHEX, EYA4, CCND1, EYA1, ZNF235, GTF2I, MNT, CDCA7L, SMARCA2, LBX2, TRIB3, SOX4, CHEK2, CALCOCO1, LPXN, NR1D2, LYL1, HOXA7, TFDP2, TEF, ZNF286A, NFATC2, ZNF286B, NFATC1, HIP1, CEBPA, POLR3G, TBX…	516	2398	20581	1.29737	0.987023	0.165585	15.5449
UP_KEYWORDS	Transcription regulation	75	14.5068	0.0188219	MEF2C, E2F2, BACH2, IL16, PPARG, WWC1, ZNF250, CBX2, CBX8, CBX7, ZBTB38, ZKSCAN4, GABPB1, CDCA7, MAP3K9, MAP2K6, EGR3, SSBP3, SATB2, ZBTB20, ZFP30, ESR1, TLE1, IRF2BP2, HMGA2, LPIN1, MXD4, HHEX, EYA4, CCND1, EYA1, ZNF235, GTF2I, MNT, CDCA7L, SMARCA2, LBX2, TRIB3, SOX4, CHEK2, CALCOCO1, LPXN, NR1D2, LYL1, HOXA7, TFDP2, TEF, ZNF286A, NFATC2, ZNF286B, NFATC1, HIP1, CEBPA, TBX6, EPAS1, L3MBTL3, MAFB,…	516	2332	20581	1.28277	0.998755	0.212485	22.9023
UP_KEYWORDS	DNA-binding	66	12.766	0.0277125	MEF2C, E2F2, XRCC3, BACH2, TMEM18, PPARG, ZNF250, CBX2, ZBTB38, ZKSCAN4, MCM7, H2AFV, HIST1H2BJ, POLG2, EGR3, SSBP3, SATB2, ZBTB20, HIST1H1C, ZFP30, ESR1, MBD4, MCM2, HMGA2, MCM6, MXD4, HHEX, ZNF235, GTF2I, MNT, SMARCA2, LBX2, REV3L, MGMT, SOX4, ZFP36L1, NR1D2, LYL1, HOXA7, TFDP2, TEF, ZNF286A, NFATC2, WDHD1, ZNF286B, NFATC1, EXO1, CEBPA, TBX6, DNMT3A, EPAS1, MAFB, MSH2, ZNF667, USF2, BRCA1, ZNF1…	516	2050	20581	1.28412	0.999949	0.252452	31.9342
GOTERM_MF_DIRECT	GO:0003700~transcription factor activity, sequence-specific DNA binding	36	6.96325	0.0403933	MEF2C, E2F2, BACH2, PPARG, SOX4, ZNF250, ZBTB38, ZKSCAN4, ZFP36L1, GABPB1, TSC22D3, NR1D2, TFDP2, ZNF286A, NFATC2, ZNF286B, NFATC1, CEBPA, TBX6, EGR3, EPAS1, ZFP30, ESR1, USF2, MSRB2, ZNF157, MEF2D, ZNF235, GTF2I, DBP, MNT, NFIC, KLF2, ZNF219, KLF4, NFIA	453	961	16881	1.39598	1	0.78985	46.1791
GOTERM_BP_DIRECT	GO:0006366~transcription from RNA polymerase II promoter	21	4.0619	0.0762703	MEF2C, CEBPA, SSBP3, BACH2, EPAS1, MAFB, ESR1, SOX4, HMGA2, USF2, MEF2D, GTF2I, DBP, HOXA7, TEF, MNT, NFIC, NFATC2, NFIA, KLF4, NFATC1	464	513	16792	1.48145	1	0.967979	74.9982
UP_KEYWORDS	Nucleus	146	28.2398	0.0879183	MEF2C, XRCC3, TMEM18, IL16, LMO2, PASK, ZNF250, CBX2, SELENBP1, CBX8, CBX7, CRADD, GABPB1, CDCA8, ASPA, CDCA7, H2AFV, DNAJC9, WWP1, STARD9, HIST1H2BJ, PDGFC, CTDSP2, MAP2K6, SATB2, DTL, DYX1C1, WEE1, PNPLA7, HHEX, ZNF235, MNT, CELF2, CDCA7L, SMARCA2, LBX2, SOX4, CEP164, CHEK1, CHEK2, SESN1, KNOP1, LYL1, HOXA7, TFDP2, TEF, DYRK3, WDHD1, HIP1, DNMT3A, PTPN18, EPAS1, MAFB, SKI, USF2, BRCA1, HDAC5, P…	516	5244	20581	1.11047	1	0.463636	71.6256
GOTERM_BP_DIRECT	GO:0006351~transcription, DNA-templated	64	12.3791	0.104622	MEF2C, TMEM18, IL16, PPARG, WWC1, ZNF250, CBX2, CBX8, CBX7, ZBTB38, ZKSCAN4, GABPB1, CDCA7, MAP3K9, MAP2K6, EGR3, SATB2, SSBP3, ZBTB20, ZFP30, ESR1, TLE1, IRF2BP2, LPIN1, MXD4, TRIM37, EYA4, HHEX, CCND1, EYA1, ZNF235, CDCA7L, SMARCA2, LBX2, TRIB3, CHEK2, CALCOCO1, LPXN, LYL1, NR1D2, TFDP2, ZNF286A, ZNF286B, HIP1, CEBPA, TBX6, EPAS1, L3MBTL3, ZNF667, SKI, BRCA1, HDAC5, ZNF157, MEF2D, HABP4, SETD7,…	464	1955	16792	1.18473	1	0.978708	85.4985
GOTERM_BP_DIRECT	GO:0006355~regulation of transcription, DNA-templated	42	8.12379	0.555278	MEF2C, E2F2, IL16, ZNF250, SOX4, CHEK2, ZKSCAN4, ZFP36L1, LPXN, TSC22D3, CDCA7, LYL1, NR1D2, MAP3K9, ZNF286A, NFATC2, ZNF286B, MAP2K6, HIP1, SATB2, EGR3, L3MBTL3, FADS1, ZFP30, ESR1, ZNF667, TLE1, IRF2BP2, HMGA2, MSRB2, EYA4, EYA1, ZNF235, HABP4, SETD7, CDCA7L, LBX2, SMARCA2, ZNF219, NFIA, RSC1A1, TP53INP1	464	1504	16792	1.01062	1	0.999929	99.9999
Annotation Cluster 5	Enrichment Score: 1.6740719402698307
Category	Term	Count	%	PValue	Genes	List Total	Pop Hits	Pop Total	Fold Enrichment	Bonferroni	Benjamini	FDR
UP_KEYWORDS	Cell cycle	33	6.38298	0.000231599	STEAP3, KIF23, ING4, E2F2, USP2, CEP164, CHEK1, TTC28, CHEK2, CDCA8, NUMA1, MCM7, CDCA7, CEP250, CDKN2C, TFDP2, KLHL21, KLHL42, CDC6, CCPG1, GMNN, MCM2, HMGA2, BRCA1, WEE1, CDC25B, MCM6, CCND1, RGS2, ZFYVE26, CDCA7L, MIS18BP1, SMPD3	516	650	20581	2.02496	0.0782971	0.0115799	0.316556
UP_KEYWORDS	Mitosis	13	2.51451	0.0325822	KIF23, CDC6, CDCA8, NUMA1, KLHL21, CEP164, KLHL42, CHEK2, MIS18BP1, TTC28, HMGA2, WEE1, CDC25B	516	262	20581	1.97906	0.999991	0.276668	36.4552
UP_KEYWORDS	Cell division	17	3.2882	0.0357233	KIF23, CDC6, CEP164, TTC28, CHEK2, HMGA2, WEE1, CDC25B, CCND1, CDCA8, NUMA1, CDCA7, ZFYVE26, KLHL21, CDCA7L, KLHL42, MIS18BP1	516	388	20581	1.74757	0.999997	0.268245	39.222
GOTERM_BP_DIRECT	GO:0051301~cell division	15	2.90135	0.106152	CDC6, CEP164, TTC28, CHEK2, HMGA2, WEE1, CDC25B, CCND1, NUMA1, CDCA8, CDCA7, KLHL21, CDCA7L, KLHL42, MIS18BP1	464	350	16792	1.55099	1	0.978734	85.9253
GOTERM_BP_DIRECT	GO:0007067~mitotic nuclear division	11	2.12766	0.148951	CDC6, NUMA1, KIF15, KLHL21, KLHL42, CEP164, MIS18BP1, TTC28, HMGA2, WEE1, CDC25B	464	248	16792	1.60519	1	0.989132	94.0282
Annotation Cluster 6	Enrichment Score: 1.6598331732533596
Category	Term	Count	%	PValue	Genes	List Total	Pop Hits	Pop Total	Fold Enrichment	Bonferroni	Benjamini	FDR
INTERPRO	IPR027417:P-loop containing nucleoside triphosphate hydrolase	37	7.15667	0.0045124	KIF23, KIFC2, XRCC3, PSTK, FIGNL1, PFKFB2, CLPB, SRL, HS3ST1, GNA12, IQGAP2, KIFC3, ARL11, MCM7, STARD9, ABCD2, RAB6B, ABCD4, RHOD, ACAA2, CDC6, ADSSL1, KIF3A, MSH2, KIF5A, RAB4A, KIF15, KIF5C, CHST3, MCM2, MCM6, ABCG2, CARD11, RAB19, TJP3, SMARCA2, IQCE	481	879	18559	1.62414	0.985624	0.506896	6.84198
UP_KEYWORDS	ATP-binding	48	9.28433	0.0216012	KIF23, KIFC2, XRCC3, RNASEL, ADCY7, PSTK, FIGNL1, PFKFB2, CLPB, PASK, PRKAG2, MKNK2, CHEK1, CHEK2, KIFC3, ACSS1, MCM7, SPEG, STARD9, MAP3K9, DGKG, EEF2K, ABCD2, DYRK3, ABCD4, CERK, ENTPD1, MAP2K6, ACAA2, CDC6, KIF3A, PDXK, KIF5A, MSH2, KIF15, KIF5C, TGFBR2, MCM2, BBS10, WEE1, MCM6, ABCG2, MAST1, ADCY9, PANK1, SMARCA2, MAP3K12, UBE2T	516	1391	20581	1.37636	0.999541	0.219613	25.8385
GOTERM_MF_DIRECT	GO:0005524~ATP binding	53	10.2515	0.0299978	KIFC2, KIF23, XRCC3, RNASEL, ADCY7, PSTK, FIGNL1, CLPB, PASK, PRKAG2, MLH3, KIFC3, ACSS1, MCM7, MAP3K9, STARD9, EEF2K, MAP2K6, ACAA2, CDC6, PDXK, KIF5A, KIF15, KIF5C, MCM2, BBS10, WEE1, MCM6, MAST1, PANK1, SMARCA2, MAP3K12, UBE2T, PFKFB2, MKNK2, TRIB3, CHEK1, CHEK2, SPEG, DGKG, P2RY1, ABCD2, DYRK3, ABCD4, CERK, ENTPD1, CNNM2, KIF3A, MSH2, TGFBR2, ABCG2, P2RX7, ADCY9	453	1495	16881	1.3211	1	0.772706	36.721
UP_SEQ_FEATURE	nucleotide phosphate-binding region:ATP	36	6.96325	0.0360252	KIF23, KIFC2, XRCC3, PSTK, FIGNL1, PFKFB2, CLPB, PASK, MKNK2, CHEK1, CHEK2, KIFC3, MCM7, SPEG, MAP3K9, STARD9, EEF2K, ABCD2, DYRK3, ABCD4, MAP2K6, CDC6, KIF3A, PDXK, MSH2, KIF5A, KIF15, TGFBR2, KIF5C, MCM2, WEE1, ABCG2, MCM6, MAST1, SMARCA2, MAP3K12	514	994	20063	1.41367	1	0.991489	45.4496
UP_KEYWORDS	Nucleotide-binding	57	11.0251	0.0476708	KIFC2, KIF23, XRCC3, RNASEL, ADCY7, PSTK, FIGNL1, CLPB, PASK, PRKAG2, GNA12, KIFC3, ACSS1, ARL11, MCM7, MAP3K9, STARD9, EEF2K, RAB6B, RAPGEF3, RHOD, MAP2K6, ACAA2, CDC6, PDXK, KIF5A, RAB4A, KIF15, KIF5C, MCM2, BBS10, WEE1, MCM6, MAST1, RAB19, PANK1, SMARCA2, MAP3K12, UBE2T, PFKFB2, MKNK2, CHEK1, CHEK2, SPEG, DGKG, ABCD2, ABCD4, DYRK3, CERK, ENTPD1, ADSSL1, KIF3A, MSH2, TGFBR2, PCK2, ABCG2, ADCY9	516	1788	20581	1.27152	1	0.311863	48.7576
Annotation Cluster 7	Enrichment Score: 1.5899176288923966
Category	Term	Count	%	PValue	Genes	List Total	Pop Hits	Pop Total	Fold Enrichment	Bonferroni	Benjamini	FDR
UP_KEYWORDS	SH2 domain	8	1.54739	0.0188664	SH2D3C, TNS1, SOCS6, RIN1, CHN2, SH2D1B, PIK3R2, BCAR3	516	108	20581	2.95449	0.998774	0.206408	22.9501
SMART	SM00252:SH2	8	1.54739	0.0230322	SH2D3C, TNS1, SOCS6, RIN1, CHN2, SH2D1B, PIK3R2, BCAR3	277	103	10057	2.81995	0.992676	0.805802	25.5185
INTERPRO	IPR000980:SH2 domain	8	1.54739	0.0274752	SH2D3C, TNS1, SOCS6, RIN1, CHN2, SH2D1B, PIK3R2, BCAR3	481	113	18559	2.73162	1	0.886698	35.3759
UP_SEQ_FEATURE	domain:SH2	7	1.35397	0.0365903	SH2D3C, TNS1, SOCS6, RIN1, CHN2, SH2D1B, BCAR3	514	96	20063	2.84616	1	0.983387	45.9753
Annotation Cluster 8	Enrichment Score: 1.5672244762308347
Category	Term	Count	%	PValue	Genes	List Total	Pop Hits	Pop Total	Fold Enrichment	Bonferroni	Benjamini	FDR
UP_SEQ_FEATURE	domain:Leucine-zipper	9	1.74081	0.00852542	CEBPA, E2F2, TSC22D3, BACH2, MAFB, DBP, MNT, TEF, USF2	514	113	20063	3.10883	0.999995	0.825855	13.188
UP_SEQ_FEATURE	DNA-binding region:Basic motif	10	1.93424	0.0245528	CEBPA, BACH2, EPAS1, MAFB, DBP, LYL1, MNT, TEF, USF2, MXD4	514	163	20063	2.39467	1	0.971344	33.6763
SMART	SM00338:BRLZ	5	0.967118	0.0507118	CEBPA, BACH2, MAFB, DBP, TEF	277	51	10057	3.5595	0.999983	0.791688	48.2124
INTERPRO	IPR004827:Basic-leucine zipper domain	5	0.967118	0.0507197	CEBPA, BACH2, MAFB, DBP, TEF	481	54	18559	3.57261	1	0.952712	55.7663
Annotation Cluster 9	Enrichment Score: 1.5418033068217771
Category	Term	Count	%	PValue	Genes	List Total	Pop Hits	Pop Total	Fold Enrichment	Bonferroni	Benjamini	FDR
UP_SEQ_FEATURE	short sequence motif:Microbody targeting signal	6	1.16054	0.00463173	PAOX, AMACR, ACOT2, CROT, ACOT4, ACOX3	514	43	20063	5.44648	0.998685	0.734681	7.38177
UP_KEYWORDS	Peroxisome	8	1.54739	0.0109556	TRIM37, PAOX, AMACR, ABCD2, ABCD4, CROT, ACOT4, ACOX3	516	97	20581	3.28954	0.9793	0.168604	13.9973
GOTERM_CC_DIRECT	GO:0005777~peroxisome	8	1.54739	0.0213024	TRIM37, AMACR, ABCD2, ABCD4, SOD1, CROT, ACOT4, ACOX3	487	104	18224	2.87853	0.999579	0.621544	25.6101
GOTERM_CC_DIRECT	GO:0005782~peroxisomal matrix	5	0.967118	0.0337784	PAOX, AMACR, CROT, ACOT4, ACOX3	487	46	18224	4.06749	0.999996	0.644321	37.6324
KEGG_PATHWAY	hsa04146:Peroxisome	7	1.35397	0.0384004	PAOX, AMACR, ABCD2, ABCD4, SOD1, CROT, ACOX3	209	83	6910	2.78838	0.999891	0.637139	39.5316
GOTERM_BP_DIRECT	GO:0033540~fatty acid beta-oxidation using acyl-CoA oxidase	3	0.580271	0.0484076	AMACR, CROT, ACOX3	464	13	16792	8.35146	1	0.957941	57.978
GOTERM_MF_DIRECT	GO:0005102~receptor binding	13	2.51451	0.23751	NXPH3, MTSS1, PAOX, AMACR, ACOT2, HFE, IL17RC, ACOT4, GAS6, ACOX3, P2RX7, SMAGP, CROT	453	353	16881	1.37236	1	0.965179	98.2996
Annotation Cluster 10	Enrichment Score: 1.4978795312911988
Category	Term	Count	%	PValue	Genes	List Total	Pop Hits	Pop Total	Fold Enrichment	Bonferroni	Benjamini	FDR
GOTERM_BP_DIRECT	GO:1900165~negative regulation of interleukin-6 secretion	4	0.773694	0.00105177	C5AR2, PTPN22, BANK1, GAS6	464	8	16792	18.0948	0.911015	0.383598	1.8219
GOTERM_BP_DIRECT	GO:0032720~negative regulation of tumor necrosis factor production	4	0.773694	0.086487	HAVCR2, C5AR2, PTPN22, GAS6	464	38	16792	3.80944	1	0.973969	79.4139
GOTERM_BP_DIRECT	GO:0070374~positive regulation of ERK1 and ERK2 cascade	7	1.35397	0.35277	HAVCR2, C5AR2, NRP1, P2RY1, PTPN22, PDGFC, GAS6	464	175	16792	1.44759	1	0.998891	99.95
Annotation Cluster 11	Enrichment Score: 1.4934388268141374
Category	Term	Count	%	PValue	Genes	List Total	Pop Hits	Pop Total	Fold Enrichment	Bonferroni	Benjamini	FDR
GOTERM_MF_DIRECT	GO:0001077~transcriptional activator activity, RNA polymerase II core promoter proximal region sequence-specific binding	16	3.09478	0.00178706	MEF2C, CEBPA, SSBP3, EPAS1, MAFB, ESR1, SOX4, HMGA2, MEF2D, DBP, HOXA7, TEF, NFIC, NFATC2, NFIA, KLF4	453	236	16881	2.52643	0.704202	0.262522	2.65168
GOTERM_BP_DIRECT	GO:0006366~transcription from RNA polymerase II promoter	21	4.0619	0.0762703	MEF2C, CEBPA, SSBP3, BACH2, EPAS1, MAFB, ESR1, SOX4, HMGA2, USF2, MEF2D, GTF2I, DBP, HOXA7, TEF, MNT, NFIC, NFATC2, NFIA, KLF4, NFATC1	464	513	16792	1.48145	1	0.967979	74.9982
GOTERM_MF_DIRECT	GO:0000978~RNA polymerase II core promoter proximal region sequence-specific DNA binding	13	2.51451	0.242766	MEF2C, CEBPA, MEF2D, HHEX, SSBP3, MAFB, HOXA7, ESR1, SKI, NFATC2, NFIC, ZNF219, NFIA	453	355	16881	1.36463	1	0.959633	98.4674
Annotation Cluster 12	Enrichment Score: 1.4551960557465
Category	Term	Count	%	PValue	Genes	List Total	Pop Hits	Pop Total	Fold Enrichment	Bonferroni	Benjamini	FDR
INTERPRO	IPR016662:Acyl-CoA thioesterase, long chain	3	0.580271	0.00386913	ACOT2, ACOT1, ACOT4	481	4	18559	28.9381	0.97365	0.516767	5.89415
INTERPRO	IPR006862:Acyl-CoA thioester hydrolase/bile acid-CoA amino acid N-acetyltransferase	3	0.580271	0.00386913	ACOT2, ACOT1, ACOT4	481	4	18559	28.9381	0.97365	0.516767	5.89415
KEGG_PATHWAY	hsa01040:Biosynthesis of unsaturated fatty acids	5	0.967118	0.00450428	FADS1, ACOT2, ACOT1, ACOT4, ACOX3	209	23	6910	7.18743	0.650715	0.295751	5.63471
GOTERM_BP_DIRECT	GO:0000038~very long-chain fatty acid metabolic process	4	0.773694	0.00604355	ACOT2, ABCD2, ACOT1, ACOT4	464	14	16792	10.3399	0.999999	0.718306	10.0502
INTERPRO	IPR014940:BAAT/Acyl-CoA thioester hydrolase C-terminal	3	0.580271	0.00633829	ACOT2, ACOT1, ACOT4	481	5	18559	23.1505	0.997431	0.573453	9.48387
PIR_SUPERFAMILY	PIRSF016521:acyl-CoA thioesterase (hydrolase)	3	0.580271	0.00959341	ACOT2, ACOT1, ACOT4	71	4	1692	17.8732	0.485799	0.485799	9.4682
GOTERM_MF_DIRECT	GO:0016290~palmitoyl-CoA hydrolase activity	3	0.580271	0.0335308	ACOT2, ACOT1, ACOT4	453	11	16881	10.1632	1	0.787414	40.097
KEGG_PATHWAY	hsa00062:Fatty acid elongation	4	0.773694	0.0379865	ACAA2, ACOT2, ACOT1, ACOT4	209	25	6910	5.28995	0.999879	0.676294	39.1964
GOTERM_MF_DIRECT	GO:0047617~acyl-CoA hydrolase activity	3	0.580271	0.0596847	ACOT2, ACOT1, ACOT4	453	15	16881	7.45298	1	0.838317	60.3327
GOTERM_BP_DIRECT	GO:0001676~long-chain fatty acid metabolic process	3	0.580271	0.112994	ACOT2, ACOT1, ACOT4	464	21	16792	5.16995	1	0.982644	87.6937
GOTERM_BP_DIRECT	GO:0006637~acyl-CoA metabolic process	3	0.580271	0.122121	ACOT2, ACOT1, ACOT4	464	22	16792	4.93495	1	0.985263	89.7282
UP_KEYWORDS	Serine esterase	3	0.580271	0.145849	ACOT2, ACOT1, ACOT4	516	27	20581	4.43174	1	0.547396	88.4436
GOTERM_MF_DIRECT	GO:0052689~carboxylic ester hydrolase activity	3	0.580271	0.290704	ACOT2, ACOT1, ACOT4	453	40	16881	2.79487	1	0.966292	99.4263
GOTERM_BP_DIRECT	GO:0035338~long-chain fatty-acyl-CoA biosynthetic process	3	0.580271	0.32301	ACOT2, ACOT1, ACOT4	464	42	16792	2.58498	1	0.998348	99.8904
UP_SEQ_FEATURE	active site:Charge relay system	7	1.35397	0.417466	MASP2, ACOT2, ACOT1, HTRA3, PRSS36, PLAU, ACOT4	514	203	20063	1.34597	1	0.999971	99.9867
Annotation Cluster 13	Enrichment Score: 1.3322404537286006
Category	Term	Count	%	PValue	Genes	List Total	Pop Hits	Pop Total	Fold Enrichment	Bonferroni	Benjamini	FDR
BIOCARTA	h_g2Pathway:Cell Cycle: G2/M Checkpoint	5	0.967118	0.0140671	CHEK1, CHEK2, BRCA1, WEE1, CDC25B	64	25	1625	5.07812	0.827388	0.584534	15.0912
BIOCARTA	H_cdc25Pathway:cdc25 and chk1 Regulatory Pathway in response to DNA damage	3	0.580271	0.0446793	CHEK1, WEE1, CDC25B	64	9	1625	8.46354	0.996545	0.678116	41.0106
GOTERM_BP_DIRECT	GO:0000086~G2/M transition of mitotic cell cycle	8	1.54739	0.0850809	CEP250, ALMS1, CHEK1, CEP164, SFI1, CHEK2, WEE1, CDC25B	464	137	16792	2.11326	1	0.974021	78.8532
BIOCARTA	h_rbPathway:RB Tumor Suppressor/Checkpoint Signaling in response to DNA damage	3	0.580271	0.0876788	CHEK1, WEE1, CDC25B	64	13	1625	5.85938	0.999989	0.849898	65.3416
Annotation Cluster 14	Enrichment Score: 1.2948901318663135
Category	Term	Count	%	PValue	Genes	List Total	Pop Hits	Pop Total	Fold Enrichment	Bonferroni	Benjamini	FDR
UP_KEYWORDS	DNA replication	9	1.74081	0.0024685	CDC6, MCM7, DTL, MCM2, POLG2, NFIC, NFIA, MCM6, REV3L	516	94	20581	3.81884	0.581043	0.0833217	3.32656
INTERPRO	IPR018525:Mini-chromosome maintenance, conserved site	3	0.580271	0.00934522	MCM7, MCM2, MCM6	481	6	18559	19.2921	0.99985	0.667421	13.6823
UP_SEQ_FEATURE	domain:MCM	3	0.580271	0.0164963	MCM7, MCM2, MCM6	514	8	20063	14.6374	1	0.948759	24.0242
INTERPRO	IPR001208:Mini-chromosome maintenance, DNA-dependent ATPase	3	0.580271	0.0213049	MCM7, MCM2, MCM6	481	9	18559	12.8614	1	0.867343	28.6428
GOTERM_CC_DIRECT	GO:0042555~MCM complex	3	0.580271	0.0225667	MCM7, MCM2, MCM6	487	9	18224	12.4736	0.999736	0.561323	26.9198
GOTERM_BP_DIRECT	GO:0000082~G1/S transition of mitotic cell cycle	8	1.54739	0.0227215	CDC6, CCND1, MCM7, DHFR, CDKN2C, ID4, MCM2, MCM6	464	102	16792	2.8384	1	0.879195	33.0745
SMART	SM00350:MCM	3	0.580271	0.0237846	MCM7, MCM2, MCM6	277	9	10057	12.1023	0.993775	0.719111	26.2406
GOTERM_BP_DIRECT	GO:0006268~DNA unwinding involved in DNA replication	3	0.580271	0.0294845	MCM7, MCM2, MCM6	464	10	16792	10.8569	1	0.914333	40.7216
BIOCARTA	h_mcmPathway:CDK Regulation of DNA Replication	4	0.773694	0.0298977	CDC6, MCM7, MCM2, MCM6	64	18	1625	5.64236	0.976806	0.609749	29.567
GOTERM_BP_DIRECT	GO:0006270~DNA replication initiation	4	0.773694	0.0572659	CDC6, MCM7, MCM2, MCM6	464	32	16792	4.52371	1	0.96627	64.3133
GOTERM_MF_DIRECT	GO:0003678~DNA helicase activity	3	0.580271	0.134349	MCM7, MCM2, MCM6	453	24	16881	4.65811	1	0.898214	88.5561
KEGG_PATHWAY	hsa03030:DNA replication	3	0.580271	0.295476	MCM7, MCM2, MCM6	209	36	6910	2.75518	1	0.876611	98.8885
GOTERM_CC_DIRECT	GO:0000784~nuclear chromosome, telomeric region	5	0.967118	0.45791	XRCC3, MCM7, MSH2, MCM2, MCM6	487	130	18224	1.43927	1	0.964888	99.9778
INTERPRO	IPR012340:Nucleic acid-binding, OB-fold	3	0.580271	0.595769	MCM7, MCM2, MCM6	481	77	18559	1.50328	1	0.99996	99.9999
UP_KEYWORDS	Helicase	4	0.773694	0.697943	MCM7, MCM2, SMARCA2, MCM6	516	143	20581	1.11568	1	0.95385	100
Annotation Cluster 15	Enrichment Score: 1.2923962619950258
Category	Term	Count	%	PValue	Genes	List Total	Pop Hits	Pop Total	Fold Enrichment	Bonferroni	Benjamini	FDR
UP_SEQ_FEATURE	domain:Ras-GEF	4	0.773694	0.0371228	SH2D3C, RASGRP3, RAPGEF3, BCAR3	514	29	20063	5.38387	1	0.978959	46.4665
GOTERM_MF_DIRECT	GO:0005085~guanyl-nucleotide exchange factor activity	8	1.54739	0.0393858	ARHGEF4, SH2D3C, RASGRP3, ARHGEF6, DOCK8, RAPGEF3, FGD4, BCAR3	453	118	16881	2.52643	1	0.819182	45.3239
INTERPRO	IPR001895:Guanine-nucleotide dissociation stimulator CDC25	4	0.773694	0.0416491	SH2D3C, RASGRP3, RAPGEF3, BCAR3	481	30	18559	5.14456	1	0.953557	48.6577
INTERPRO	IPR023578:Ras guanine nucleotide exchange factor, domain	4	0.773694	0.0416491	SH2D3C, RASGRP3, RAPGEF3, BCAR3	481	30	18559	5.14456	1	0.953557	48.6577
SMART	SM00147:RasGEF	4	0.773694	0.0481172	SH2D3C, RASGRP3, RAPGEF3, BCAR3	277	30	10057	4.84091	0.99997	0.823456	46.3939
GOTERM_BP_DIRECT	GO:0007264~small GTPase mediated signal transduction	11	2.12766	0.144255	SH2D3C, ARL11, RASGRP3, RAB19, RAB4A, ARHGAP18, RAB6B, RHOD, DOCK8, RAPGEF3, BCAR3	464	246	16792	1.61824	1	0.989257	93.4254
Annotation Cluster 16	Enrichment Score: 1.2118411859093614
Category	Term	Count	%	PValue	Genes	List Total	Pop Hits	Pop Total	Fold Enrichment	Bonferroni	Benjamini	FDR
GOTERM_BP_DIRECT	GO:0086005~ventricular cardiac muscle cell action potential	4	0.773694	0.00740156	GPD1L, SCN3B, NEDD4L, SNTA1	464	15	16792	9.65057	1	0.704759	12.1735
GOTERM_MF_DIRECT	GO:0017080~sodium channel regulator activity	4	0.773694	0.0533302	GPD1L, SCN3B, NEDD4L, SNTA1	453	32	16881	4.65811	1	0.816669	56.1084
GOTERM_MF_DIRECT	GO:0044325~ion channel binding	4	0.773694	0.586381	GPD1L, SCN3B, NEDD4L, SNTA1	453	113	16881	1.31911	1	0.998442	99.9998
Annotation Cluster 17	Enrichment Score: 1.1268320064440005
Category	Term	Count	%	PValue	Genes	List Total	Pop Hits	Pop Total	Fold Enrichment	Bonferroni	Benjamini	FDR
GOTERM_CC_DIRECT	GO:0002116~semaphorin receptor complex	3	0.580271	0.0332869	NRP1, PLXNA2, PLXNB3	487	11	18224	10.2057	0.999995	0.670774	37.1951
GOTERM_MF_DIRECT	GO:0017154~semaphorin receptor activity	3	0.580271	0.0395364	NRP1, PLXNA2, PLXNB3	453	12	16881	9.31623	1	0.801296	45.4525
GOTERM_BP_DIRECT	GO:1902287~semaphorin-plexin signaling pathway involved in axon guidance	3	0.580271	0.0417059	NRP1, PLXNA2, PLXNB3	464	12	16792	9.04741	1	0.943896	52.4959
KEGG_PATHWAY	hsa04360:Axon guidance	7	1.35397	0.183442	NRP1, CXCR4, PLXNA2, PLXNB3, SRGAP3, RHOD, NFATC2	209	127	6910	1.82233	1	0.781987	92.5988
GOTERM_BP_DIRECT	GO:0071526~semaphorin-plexin signaling pathway	3	0.580271	0.230607	NRP1, PLXNA2, PLXNB3	464	33	16792	3.28997	1	0.993949	98.9751
Annotation Cluster 18	Enrichment Score: 1.1132765104325568
Category	Term	Count	%	PValue	Genes	List Total	Pop Hits	Pop Total	Fold Enrichment	Bonferroni	Benjamini	FDR
GOTERM_BP_DIRECT	GO:0008643~carbohydrate transport	4	0.773694	0.0373187	SLC2A8, SLC17A5, SLC2A5, SLC37A2	464	27	16792	5.36143	1	0.929322	48.5491
UP_KEYWORDS	Sugar transport	4	0.773694	0.0825957	SLC2A8, SLC17A5, SLC2A5, SLC37A2	516	41	20581	3.89128	1	0.454961	69.2732
INTERPRO	IPR020846:Major facilitator superfamily domain	7	1.35397	0.14835	SLC2A8, SLC17A5, SLC45A4, SLC2A5, SLC37A2, SLCO2B1, SLC43A2	481	138	18559	1.95717	1	0.99445	91.9251
Annotation Cluster 19	Enrichment Score: 1.0890110368540402
Category	Term	Count	%	PValue	Genes	List Total	Pop Hits	Pop Total	Fold Enrichment	Bonferroni	Benjamini	FDR
SMART	SM00429:IPT	4	0.773694	0.0367931	PLXNA2, PLXNB3, NFATC2, NFATC1	277	27	10057	5.37879	0.999633	0.794427	37.748
INTERPRO	IPR002909:Cell surface receptor IPT/TIG	4	0.773694	0.0452548	PLXNA2, PLXNB3, NFATC2, NFATC1	481	31	18559	4.97861	1	0.944755	51.6027
INTERPRO	IPR014756:Immunoglobulin E-set	6	1.16054	0.14422	KCNJ16, SUOX, PLXNA2, PLXNB3, NFATC2, NFATC1	481	107	18559	2.1636	1	0.995531	91.2891
KEGG_PATHWAY	hsa04360:Axon guidance	7	1.35397	0.183442	NRP1, CXCR4, PLXNA2, PLXNB3, SRGAP3, RHOD, NFATC2	209	127	6910	1.82233	1	0.781987	92.5988
Annotation Cluster 20	Enrichment Score: 1.0785076883659854
Category	Term	Count	%	PValue	Genes	List Total	Pop Hits	Pop Total	Fold Enrichment	Bonferroni	Benjamini	FDR
UP_KEYWORDS	Manganese	12	2.32108	0.00988761	B4GALT1, MFNG, ZCCHC11, ADCY7, ADCY9, TGFBR2, GALNT15, GYG1, PCK2, GALNT9, GALNT12, B4GALT4	516	194	20581	2.46715	0.969735	0.160449	12.7174
GOTERM_MF_DIRECT	GO:0016757~transferase activity, transferring glycosyl groups	6	1.16054	0.0234846	B4GALT1, MFNG, GALNT15, GYG1, GALNT9, B4GALT4	453	61	16881	3.6654	1	0.770363	30.0274
UP_KEYWORDS	Glycosyltransferase	10	1.93424	0.139146	B4GALT1, B3GNT8, MFNG, ST6GAL1, FUT10, GALNT15, GCNT1, GALNT9, GALNT12, B4GALT4	516	236	20581	1.69007	1	0.53957	87.1386
GOTERM_CC_DIRECT	GO:0032580~Golgi cisterna membrane	4	0.773694	0.330653	B4GALT1, ST6GAL1, FUT10, B4GALT4	487	76	18224	1.96952	1	0.92828	99.5977
GOTERM_BP_DIRECT	GO:0006486~protein glycosylation	5	0.967118	0.37909	ST6GAL1, FUT10, GALNT15, GALNT9, B4GALT4	464	113	16792	1.60131	1	0.999259	99.9758
Annotation Cluster 21	Enrichment Score: 1.045679679836125
Category	Term	Count	%	PValue	Genes	List Total	Pop Hits	Pop Total	Fold Enrichment	Bonferroni	Benjamini	FDR
GOTERM_MF_DIRECT	GO:0009008~DNA-methyltransferase activity	3	0.580271	0.00678003	DNMT3A, MGMT, DNMT1	453	5	16881	22.3589	0.990274	0.484102	9.71666
GOTERM_BP_DIRECT	GO:0006306~DNA methylation	3	0.580271	0.150466	DNMT3A, MGMT, DNMT1	464	25	16792	4.34276	1	0.989076	94.2112
UP_KEYWORDS	Methyltransferase	5	0.967118	0.714976	DNMT3A, MGMT, SETD7, DNMT1, COMT	516	193	20581	1.03331	1	0.955463	100
Annotation Cluster 22	Enrichment Score: 1.0338552373405983
Category	Term	Count	%	PValue	Genes	List Total	Pop Hits	Pop Total	Fold Enrichment	Bonferroni	Benjamini	FDR
BIOCARTA	h_g2Pathway:Cell Cycle: G2/M Checkpoint	5	0.967118	0.0140671	CHEK1, CHEK2, BRCA1, WEE1, CDC25B	64	25	1625	5.07812	0.827388	0.584534	15.0912
GOTERM_BP_DIRECT	GO:1901796~regulation of signal transduction by p53 class mediator	7	1.35397	0.128273	EXO1, PRKAG2, CHEK1, CHEK2, BRCA1, TP53INP1, JMY	464	124	16792	2.04296	1	0.985947	90.9161
BIOCARTA	h_atmPathway:ATM Signaling Pathway	3	0.580271	0.194366	CHEK1, CHEK2, BRCA1	64	21	1625	3.62723	1	0.949092	91.7561
BIOCARTA	h_atrbrcaPathway:Role of BRCA1, BRCA2 and ATR in Cancer Susceptibility	3	0.580271	0.208746	CHEK1, CHEK2, BRCA1	64	22	1625	3.46236	1	0.928592	93.3041
Annotation Cluster 23	Enrichment Score: 1.0265073828009343
Category	Term	Count	%	PValue	Genes	List Total	Pop Hits	Pop Total	Fold Enrichment	Bonferroni	Benjamini	FDR
UP_SEQ_FEATURE	domain:SH3	10	1.93424	0.0363564	ARHGEF4, EPS8, MAP3K9, ARHGEF6, PRAM1, BAIAP2, SRGAP3, TJP3, NPHP1, PIK3R2	514	175	20063	2.23046	1	0.987846	45.7583
UP_KEYWORDS	SH3 domain	10	1.93424	0.09188	ARHGEF4, EPS8, MAP3K9, ARHGEF6, PRAM1, BAIAP2, SRGAP3, TJP3, NPHP1, PIK3R2	516	215	20581	1.85515	1	0.466474	73.2669
INTERPRO	IPR001452:Src homology-3 domain	10	1.93424	0.114022	ARHGEF4, EPS8, MAP3K9, ARHGEF6, PRAM1, BAIAP2, SRGAP3, TJP3, NPHP1, PIK3R2	481	218	18559	1.76992	1	0.992826	85.0005
SMART	SM00326:SH3	9	1.74081	0.205674	ARHGEF4, EPS8, MAP3K9, ARHGEF6, BAIAP2, SRGAP3, TJP3, NPHP1, PIK3R2	277	206	10057	1.58622	1	0.922472	94.5599
Annotation Cluster 24	Enrichment Score: 0.9867659594769229
Category	Term	Count	%	PValue	Genes	List Total	Pop Hits	Pop Total	Fold Enrichment	Bonferroni	Benjamini	FDR
UP_SEQ_FEATURE	nucleotide phosphate-binding region:NAD	7	1.35397	0.0165944	GPD1L, GPD1, CRYL1, OXNAD1, HPGD, ALDH9A1, SIRT3	514	80	20063	3.41539	1	0.929837	24.1494
INTERPRO	IPR013328:Dehydrogenase, multihelical	3	0.580271	0.0261807	GPD1L, GPD1, CRYL1	481	10	18559	11.5753	1	0.895884	34.0147
INTERPRO	IPR008927:6-phosphogluconate dehydrogenase, C-terminal-like	3	0.580271	0.0431262	GPD1L, GPD1, CRYL1	481	13	18559	8.90405	1	0.947849	49.8839
GOTERM_MF_DIRECT	GO:0070403~NAD+ binding	3	0.580271	0.045913	CRYL1, HPGD, SIRT3	453	13	16881	8.59959	1	0.814481	50.6477
GOTERM_MF_DIRECT	GO:0051287~NAD binding	3	0.580271	0.270731	GPD1L, GPD1, HPGD	453	38	16881	2.94197	1	0.965243	99.1293
UP_KEYWORDS	NAD	7	1.35397	0.274744	GPD1L, GPD1, CRYL1, OXNAD1, HPGD, ALDH9A1, SIRT3	516	175	20581	1.59543	1	0.727384	98.7687
UP_SEQ_FEATURE	binding site:NAD	3	0.580271	0.403379	GPD1L, GPD1, CRYL1	514	54	20063	2.1685	1	0.999969	99.9803
INTERPRO	IPR016040:NAD(P)-binding domain	6	1.16054	0.494393	GPD1L, STEAP3, FMO5, GPD1, CRYL1, HPGD	481	179	18559	1.29333	1	0.999753	99.9977
Annotation Cluster 25	Enrichment Score: 0.9456610268260973
Category	Term	Count	%	PValue	Genes	List Total	Pop Hits	Pop Total	Fold Enrichment	Bonferroni	Benjamini	FDR
INTERPRO	IPR011993:Pleckstrin homology-like domain	18	3.48162	0.0539612	ARHGEF4, PLEKHM1, ARHGEF6, ARHGAP24, ARHGAP25, PLEKHG3, TNS1, EPB41L1, EPS8, GAB3, MTMR10, TBC1D4, OPHN1, RASA3, NBEAL2, SNTA1, TBC1D2, FGD4	481	427	18559	1.6265	1	0.953147	58.0749
INTERPRO	IPR001849:Pleckstrin homology domain	12	2.32108	0.0952635	ARHGEF4, PLEKHG3, PLEKHM1, GAB3, ARHGEF6, OPHN1, ARHGAP24, RASA3, SNTA1, FGD4, TBC1D2, ARHGAP25	481	271	18559	1.70853	1	0.990861	79.1711
SMART	SM00233:PH	12	2.32108	0.110925	ARHGEF4, PLEKHG3, PLEKHM1, GAB3, ARHGEF6, OPHN1, ARHGAP24, RASA3, SNTA1, FGD4, TBC1D2, ARHGAP25	277	264	10057	1.65031	1	0.936484	77.3856
UP_SEQ_FEATURE	domain:PH	9	1.74081	0.289279	ARHGEF4, PLEKHG3, GAB3, ARHGEF6, OPHN1, ARHGAP24, RASA3, TBC1D2, ARHGAP25	514	245	20063	1.43387	1	0.999706	99.6449
Annotation Cluster 26	Enrichment Score: 0.9386509698199927
Category	Term	Count	%	PValue	Genes	List Total	Pop Hits	Pop Total	Fold Enrichment	Bonferroni	Benjamini	FDR
UP_KEYWORDS	Cilium	11	2.12766	0.0360195	PDZD7, WDR19, KIF3A, CEP250, WDPCP, ANKS6, ANKMY2, ALMS1, IFT74, RTTN, NPHP1	516	207	20581	2.11953	0.999998	0.26468	39.4771
GOTERM_BP_DIRECT	GO:0042384~cilium assembly	7	1.35397	0.128273	WDR19, KIF3A, WDPCP, ALMS1, KIAA0586, CEP164, IFT74	464	124	16792	2.04296	1	0.985947	90.9161
GOTERM_CC_DIRECT	GO:0031514~motile cilium	4	0.773694	0.330653	WDR19, ALMS1, IFT74, NPHP1	487	76	18224	1.96952	1	0.92828	99.5977
Annotation Cluster 27	Enrichment Score: 0.896794216439476
Category	Term	Count	%	PValue	Genes	List Total	Pop Hits	Pop Total	Fold Enrichment	Bonferroni	Benjamini	FDR
UP_SEQ_FEATURE	DNA-binding region:Basic motif	10	1.93424	0.0245528	CEBPA, BACH2, EPAS1, MAFB, DBP, LYL1, MNT, TEF, USF2, MXD4	514	163	20063	2.39467	1	0.971344	33.6763
UP_SEQ_FEATURE	domain:Helix-loop-helix motif	6	1.16054	0.17204	EPAS1, LYL1, MNT, ID4, USF2, MXD4	514	115	20063	2.03651	1	0.99901	95.5773
INTERPRO	IPR011598:Myc-type, basic helix-loop-helix (bHLH) domain	6	1.16054	0.181995	EPAS1, LYL1, MNT, ID4, USF2, MXD4	481	116	18559	1.99573	1	0.994669	95.7064
SMART	SM00353:HLH	6	1.16054	0.198892	EPAS1, LYL1, MNT, ID4, USF2, MXD4	277	113	10057	1.9278	1	0.92569	93.9426
GOTERM_MF_DIRECT	GO:0046983~protein dimerization activity	7	1.35397	0.214596	E2F2, LYL1, MNT, ID4, CELSR1, MXD4, GLDC	453	150	16881	1.73903	1	0.957721	97.3468
Annotation Cluster 28	Enrichment Score: 0.8924444360933229
Category	Term	Count	%	PValue	Genes	List Total	Pop Hits	Pop Total	Fold Enrichment	Bonferroni	Benjamini	FDR
GOTERM_CC_DIRECT	GO:0035102~PRC1 complex	3	0.580271	0.0455849	CBX2, CBX8, CBX7	487	13	18224	8.6356	1	0.69973	47.326
UP_SEQ_FEATURE	domain:Chromo	3	0.580271	0.0689094	CBX2, CBX8, CBX7	514	17	20063	6.88819	1	0.995346	69.2523
INTERPRO	IPR023779:Chromo domain, conserved site	3	0.580271	0.0934058	CBX2, CBX8, CBX7	481	20	18559	5.78763	1	0.992101	78.4906
GOTERM_CC_DIRECT	GO:0000792~heterochromatin	3	0.580271	0.106889	CBX2, CBX8, CBX7	487	21	18224	5.34585	1	0.804532	78.8429
INTERPRO	IPR023780:Chromo domain	3	0.580271	0.144689	CBX2, CBX8, CBX7	481	26	18559	4.45202	1	0.994677	91.3637
GOTERM_CC_DIRECT	GO:0031519~PcG protein complex	3	0.580271	0.161355	CBX2, CBX8, CBX7	487	27	18224	4.15788	1	0.854121	91.0877
GOTERM_MF_DIRECT	GO:0035064~methylated histone binding	4	0.773694	0.168952	ING4, CBX2, CBX8, CBX7	453	53	16881	2.81245	1	0.935417	93.8002
INTERPRO	IPR016197:Chromo domain-like	3	0.580271	0.200262	CBX2, CBX8, CBX7	481	32	18559	3.61727	1	0.99398	96.9862
INTERPRO	IPR000953:Chromo domain/shadow	3	0.580271	0.209769	CBX2, CBX8, CBX7	481	33	18559	3.50765	1	0.994794	97.5012
SMART	SM00298:CHROMO	3	0.580271	0.228996	CBX2, CBX8, CBX7	277	33	10057	3.30062	1	0.935665	96.2678
Annotation Cluster 29	Enrichment Score: 0.8545317151162031
Category	Term	Count	%	PValue	Genes	List Total	Pop Hits	Pop Total	Fold Enrichment	Bonferroni	Benjamini	FDR
GOTERM_BP_DIRECT	GO:0006687~glycosphingolipid metabolic process	4	0.773694	0.126839	GBA2, GALC, CERK, SMPD3	464	45	16792	3.21686	1	0.98604	90.6513
UP_KEYWORDS	Sphingolipid metabolism	3	0.580271	0.128685	GBA2, GALC, SMPD3	516	25	20581	4.78628	1	0.531227	84.8263
KEGG_PATHWAY	hsa00600:Sphingolipid metabolism	4	0.773694	0.167349	GBA2, GALC, CERK, SMPD3	209	47	6910	2.8138	1	0.782159	90.4897
Annotation Cluster 30	Enrichment Score: 0.8473273355867293
Category	Term	Count	%	PValue	Genes	List Total	Pop Hits	Pop Total	Fold Enrichment	Bonferroni	Benjamini	FDR
INTERPRO	IPR002219:Protein kinase C-like, phorbol ester/diacylglycerol binding	5	0.967118	0.0913204	TNS1, RASGRP3, PLEKHM1, DGKG, CHN2	481	66	18559	2.92305	1	0.993196	77.7021
SMART	SM00109:C1	5	0.967118	0.102774	TNS1, RASGRP3, PLEKHM1, DGKG, CHN2	277	65	10057	2.79284	1	0.942748	74.6194
INTERPRO	IPR020454:Diacylglycerol/phorbol-ester binding	3	0.580271	0.135772	RASGRP3, DGKG, CHN2	481	25	18559	4.6301	1	0.996664	89.8394
UP_SEQ_FEATURE	zinc finger region:Phorbol-ester/DAG-type	3	0.580271	0.320207	RASGRP3, PLEKHM1, CHN2	514	45	20063	2.6022	1	0.999819	99.8297
Annotation Cluster 31	Enrichment Score: 0.8435025287852983
Category	Term	Count	%	PValue	Genes	List Total	Pop Hits	Pop Total	Fold Enrichment	Bonferroni	Benjamini	FDR
GOTERM_MF_DIRECT	GO:0030170~pyridoxal phosphate binding	5	0.967118	0.0660657	MOCOS, GOT1, PDXK, GPT2, GLDC	453	57	16881	3.26885	1	0.821634	64.1903
INTERPRO	IPR015421:Pyridoxal phosphate-dependent transferase, major region, subdomain 1	4	0.773694	0.0994288	MOCOS, GOT1, GPT2, GLDC	481	43	18559	3.58923	1	0.9907	80.6241
INTERPRO	IPR015424:Pyridoxal phosphate-dependent transferase	4	0.773694	0.0994288	MOCOS, GOT1, GPT2, GLDC	481	43	18559	3.58923	1	0.9907	80.6241
UP_KEYWORDS	Pyridoxal phosphate	4	0.773694	0.208992	MOCOS, GOT1, GPT2, GLDC	516	63	20581	2.53242	1	0.643552	95.9611
KEGG_PATHWAY	hsa01200:Carbon metabolism	5	0.967118	0.443973	ACSS1, GOT1, HIBCH, GPT2, GLDC	209	113	6910	1.46293	1	0.905379	99.9469
Annotation Cluster 32	Enrichment Score: 0.8403100850287908
Category	Term	Count	%	PValue	Genes	List Total	Pop Hits	Pop Total	Fold Enrichment	Bonferroni	Benjamini	FDR
GOTERM_BP_DIRECT	GO:0016266~O-glycan processing	6	1.16054	0.0246221	B3GNT8, ST6GAL1, GALNT15, GCNT1, GALNT9, GALNT12	464	60	16792	3.61897	1	0.889685	35.3126
KEGG_PATHWAY	hsa00512:Mucin type O-Glycan biosynthesis	4	0.773694	0.0651861	GALNT15, GCNT1, GALNT9, GALNT12	209	31	6910	4.26609	1	0.701252	57.9363
UP_SEQ_FEATURE	region of interest:Catalytic subdomain B	3	0.580271	0.0916141	GALNT15, GALNT9, GALNT12	514	20	20063	5.85496	1	0.995882	79.549
UP_SEQ_FEATURE	region of interest:Catalytic subdomain A	3	0.580271	0.0916141	GALNT15, GALNT9, GALNT12	514	20	20063	5.85496	1	0.995882	79.549
GOTERM_MF_DIRECT	GO:0004653~polypeptide N-acetylgalactosaminyltransferase activity	3	0.580271	0.0990435	GALNT15, GALNT9, GALNT12	453	20	16881	5.58974	1	0.860958	79.1348
UP_SEQ_FEATURE	domain:Ricin B-type lectin	3	0.580271	0.150962	GALNT15, GALNT9, GALNT12	514	27	20063	4.33701	1	0.998491	93.3008
INTERPRO	IPR001173:Glycosyl transferase, family 2	3	0.580271	0.153725	GALNT15, GALNT9, GALNT12	481	27	18559	4.28713	1	0.993593	92.6878
SMART	SM00458:RICIN	3	0.580271	0.178587	GALNT15, GALNT9, GALNT12	277	28	10057	3.89002	1	0.948439	91.6875
INTERPRO	IPR000772:Ricin B lectin domain	3	0.580271	0.219319	GALNT15, GALNT9, GALNT12	481	34	18559	3.40449	1	0.993582	97.9348
GOTERM_MF_DIRECT	GO:0016740~transferase activity	5	0.967118	0.256015	MOCOS, ZDHHC14, GALNT15, GALNT9, GALNT12	453	96	16881	1.94088	1	0.96116	98.8244
GOTERM_MF_DIRECT	GO:0030246~carbohydrate binding	7	1.35397	0.426378	MAN2A2, CD93, GANC, GALNT15, GALNT9, GALNT12, PKD1L2	453	196	16881	1.33089	1	0.990653	99.9764
UP_KEYWORDS	Lectin	5	0.967118	0.622942	CD93, GALNT15, GALNT9, GALNT12, PKD1L2	516	171	20581	1.16625	1	0.931589	99.9998
Annotation Cluster 33	Enrichment Score: 0.8317733876880611
Category	Term	Count	%	PValue	Genes	List Total	Pop Hits	Pop Total	Fold Enrichment	Bonferroni	Benjamini	FDR
UP_KEYWORDS	Cilium biogenesis/degradation	9	1.74081	0.0329266	WDR19, KIF3A, WDPCP, TCHP, KIAA0586, CEP164, PTPDC1, IFT74, NPHP1	516	148	20581	2.42548	0.999992	0.272776	36.7642
GOTERM_BP_DIRECT	GO:0007224~smoothened signaling pathway	5	0.967118	0.122677	KIF3A, WDPCP, TGFBR2, KIAA0586, PTPDC1	464	69	16792	2.62244	1	0.984687	89.8414
GOTERM_BP_DIRECT	GO:0042384~cilium assembly	7	1.35397	0.128273	WDR19, KIF3A, WDPCP, ALMS1, KIAA0586, CEP164, IFT74	464	124	16792	2.04296	1	0.985947	90.9161
GOTERM_BP_DIRECT	GO:0060271~cilium morphogenesis	7	1.35397	0.173776	WDR19, KIF3A, WDPCP, KIAA0586, CEP164, PTPDC1, IFT74	464	136	16792	1.8627	1	0.988645	96.4399
GOTERM_CC_DIRECT	GO:0097542~ciliary tip	3	0.580271	0.32864	WDR19, KIF3A, IFT74	487	44	18224	2.55143	1	0.930311	99.5808
GOTERM_CC_DIRECT	GO:0072372~primary cilium	4	0.773694	0.345307	WDR19, KIF3A, IFT74, IQCE	487	78	18224	1.91902	1	0.934822	99.7032
Annotation Cluster 34	Enrichment Score: 0.8029362038306814
Category	Term	Count	%	PValue	Genes	List Total	Pop Hits	Pop Total	Fold Enrichment	Bonferroni	Benjamini	FDR
UP_SEQ_FEATURE	topological domain:Lumenal	19	3.67505	0.0417931	B4GALT1, MFNG, ST6GAL1, CCPG1, FADS1, FUT10, CHST3, MAN1C1, MAN2A2, B3GNT8, GALNT15, LRMP, ATP6V0A1, SEC22C, GALNT12, GALNT9, GCNT1, B4GALT4, SMPD3	514	450	20063	1.64806	1	0.982873	50.5978
UP_KEYWORDS	Signal-anchor	17	3.2882	0.110304	B4GALT1, MFNG, ST6GAL1, CCPG1, FUT10, CHST3, COMT, MAN1C1, SIGIRR, MAN2A2, B3GNT8, LAT2, GALNT15, GALNT12, GALNT9, GCNT1, B4GALT4	516	455	20581	1.49023	1	0.502067	79.807
UP_KEYWORDS	Glycosyltransferase	10	1.93424	0.139146	B4GALT1, B3GNT8, MFNG, ST6GAL1, FUT10, GALNT15, GCNT1, GALNT9, GALNT12, B4GALT4	516	236	20581	1.69007	1	0.53957	87.1386
GOTERM_CC_DIRECT	GO:0000139~Golgi membrane	19	3.67505	0.324269	B4GALT1, ICA1, ST6GAL1, FUT10, CHST3, MAN1C1, MAN2A2, RAB11FIP5, B3GNT8, GBA2, NUMA1, GALNT15, PDGFC, RAB6B, GALNT12, GALNT9, GCNT1, B4GALT4, SMPD3	487	591	18224	1.20304	1	0.934198	99.5417
UP_KEYWORDS	Golgi apparatus	22	4.25532	0.464779	B4GALT1, ICA1, MFNG, ST6GAL1, FUT10, HS3ST1, ESR1, CHST3, MAN1C1, MAN2A2, RAB11FIP5, B3GNT8, GBA2, SYNE1, GALNT15, RAB6B, GALNT12, GALNT9, GCNT1, RSC1A1, B4GALT4, SMPD3	516	812	20581	1.08065	1	0.857318	99.9808
Annotation Cluster 35	Enrichment Score: 0.7558524820172892
Category	Term	Count	%	PValue	Genes	List Total	Pop Hits	Pop Total	Fold Enrichment	Bonferroni	Benjamini	FDR
INTERPRO	IPR001202:WW domain	6	1.16054	0.0117361	WWP1, WWC1, IQGAP2, CEP164, NEDD4L, GALNT9	481	53	18559	4.36802	0.999984	0.707823	16.8897
SMART	SM00456:WW	4	0.773694	0.150732	WWP1, WWC1, CEP164, NEDD4L	277	49	10057	2.96383	1	0.96817	87.3277
UP_SEQ_FEATURE	domain:WW 2	3	0.580271	0.169066	WWP1, WWC1, NEDD4L	514	29	20063	4.0379	1	0.999055	95.3075
UP_SEQ_FEATURE	domain:WW 1	3	0.580271	0.169066	WWP1, WWC1, NEDD4L	514	29	20063	4.0379	1	0.999055	95.3075
UP_SEQ_FEATURE	domain:C2	4	0.773694	0.349842	RAB11FIP5, WWP1, WWC1, NEDD4L	514	82	20063	1.90405	1	0.999882	99.9184
INTERPRO	IPR000008:C2 calcium-dependent membrane targeting	6	1.16054	0.424152	RAB11FIP5, TNS1, WWP1, WWC1, NEDD4L, RASA3	481	165	18559	1.40306	1	0.999448	99.9825
SMART	SM00239:C2	4	0.773694	0.68202	RAB11FIP5, WWP1, NEDD4L, RASA3	277	127	10057	1.14352	1	0.997968	99.9999
Annotation Cluster 36	Enrichment Score: 0.7241007958883259
Category	Term	Count	%	PValue	Genes	List Total	Pop Hits	Pop Total	Fold Enrichment	Bonferroni	Benjamini	FDR
UP_KEYWORDS	Signal transduction inhibitor	4	0.773694	0.102377	RGS1, RGS2, SOCS6, RGS18	516	45	20581	3.54539	1	0.486742	77.2
INTERPRO	IPR024066:Regulator of G-protein signaling, domain 1	3	0.580271	0.109852	RGS1, RGS2, RGS18	481	22	18559	5.26148	1	0.992997	83.8551
UP_SEQ_FEATURE	domain:RGS	3	0.580271	0.20621	RGS1, RGS2, RGS18	514	33	20063	3.54846	1	0.999447	97.7953
SMART	SM00315:RGS	3	0.580271	0.249451	RGS1, RGS2, RGS18	277	35	10057	3.11202	1	0.928098	97.3434
INTERPRO	IPR016137:Regulator of G protein signalling superfamily	3	0.580271	0.267447	RGS1, RGS2, RGS18	481	39	18559	2.96802	1	0.996733	99.2381
GOTERM_BP_DIRECT	GO:0008277~regulation of G-protein coupled receptor protein signaling pathway	3	0.580271	0.292317	RGS1, RGS2, RGS18	464	39	16792	2.78382	1	0.997347	99.7622
Annotation Cluster 37	Enrichment Score: 0.7007599038828939
Category	Term	Count	%	PValue	Genes	List Total	Pop Hits	Pop Total	Fold Enrichment	Bonferroni	Benjamini	FDR
UP_SEQ_FEATURE	repeat:ANK 1	11	2.12766	0.0972676	GABPB1, RNASEL, SNCAIP, CDKN2C, MIB2, CLPB, ANKS6, ABTB1, ANKMY2, BANK1, ASB4	514	244	20063	1.75969	1	0.995555	81.5529
UP_SEQ_FEATURE	repeat:ANK 2	11	2.12766	0.098731	GABPB1, RNASEL, SNCAIP, CDKN2C, MIB2, CLPB, ANKS6, ABTB1, ANKMY2, BANK1, ASB4	514	245	20063	1.75251	1	0.995034	82.0407
UP_KEYWORDS	ANK repeat	11	2.12766	0.127673	GABPB1, RNASEL, SNCAIP, CDKN2C, MIB2, CLPB, ANKS6, ABTB1, ANKMY2, BANK1, ASB4	516	264	20581	1.6619	1	0.533815	84.5831
UP_SEQ_FEATURE	repeat:ANK 4	8	1.54739	0.146354	GABPB1, RNASEL, SNCAIP, CDKN2C, MIB2, CLPB, ANKS6, ASB4	514	170	20063	1.83685	1	0.998436	92.6743
INTERPRO	IPR020683:Ankyrin repeat-containing domain	11	2.12766	0.150944	GABPB1, RNASEL, SNCAIP, CDKN2C, MIB2, CLPB, ANKS6, ABTB1, ANKMY2, BANK1, ASB4	481	265	18559	1.60161	1	0.994001	92.302
UP_SEQ_FEATURE	repeat:ANK 3	9	1.74081	0.162079	GABPB1, RNASEL, SNCAIP, CDKN2C, MIB2, CLPB, ANKS6, ANKMY2, ASB4	514	207	20063	1.69709	1	0.998919	94.6114
INTERPRO	IPR002110:Ankyrin repeat	10	1.93424	0.217917	GABPB1, RNASEL, SNCAIP, CDKN2C, MIB2, CLPB, ANKS6, ABTB1, ANKMY2, ASB4	481	255	18559	1.51311	1	0.994045	97.8759
SMART	SM00248:ANK	10	1.93424	0.24542	GABPB1, RNASEL, SNCAIP, CDKN2C, MIB2, CLPB, ANKS6, ABTB1, ANKMY2, ASB4	277	249	10057	1.45811	1	0.940949	97.1573
UP_SEQ_FEATURE	repeat:ANK 6	5	0.967118	0.247558	RNASEL, SNCAIP, MIB2, ANKS6, ASB4	514	99	20063	1.97137	1	0.999705	99.0888
UP_SEQ_FEATURE	repeat:ANK 9	3	0.580271	0.282241	RNASEL, MIB2, ANKS6	514	41	20063	2.85608	1	0.999717	99.5821
UP_SEQ_FEATURE	repeat:ANK 5	6	1.16054	0.298265	GABPB1, RNASEL, SNCAIP, MIB2, ANKS6, ASB4	514	142	20063	1.64928	1	0.999715	99.7122
UP_SEQ_FEATURE	repeat:ANK 8	3	0.580271	0.329631	RNASEL, MIB2, ANKS6	514	46	20063	2.54564	1	0.999826	99.8648
UP_SEQ_FEATURE	repeat:ANK 7	3	0.580271	0.48142	RNASEL, MIB2, ANKS6	514	63	20063	1.85872	1	0.999986	99.9981
Annotation Cluster 38	Enrichment Score: 0.7002382186486021
Category	Term	Count	%	PValue	Genes	List Total	Pop Hits	Pop Total	Fold Enrichment	Bonferroni	Benjamini	FDR
GOTERM_MF_DIRECT	GO:0017137~Rab GTPase binding	8	1.54739	0.0688162	TBC1D16, RAB11FIP5, KIF3A, STXBP5, TBC1D4, MICAL1, TBC1D22A, TBC1D2	453	134	16881	2.22477	1	0.8018	65.7426
GOTERM_BP_DIRECT	GO:0031338~regulation of vesicle fusion	4	0.773694	0.114699	TBC1D16, TBC1D4, TBC1D22A, TBC1D2	464	43	16792	3.36648	1	0.982736	88.1005
UP_SEQ_FEATURE	domain:Rab-GAP TBC	4	0.773694	0.124044	TBC1D16, TBC1D4, TBC1D22A, TBC1D2	514	48	20063	3.25276	1	0.996769	88.7816
SMART	SM00164:TBC	4	0.773694	0.157307	TBC1D16, TBC1D4, TBC1D22A, TBC1D2	277	50	10057	2.90455	1	0.962485	88.5138
GOTERM_BP_DIRECT	GO:0090630~activation of GTPase activity	5	0.967118	0.173721	TBC1D16, GPR65, TBC1D4, TBC1D22A, TBC1D2	464	79	16792	2.29048	1	0.98914	96.4358
INTERPRO	IPR000195:Rab-GTPase-TBC domain	4	0.773694	0.182753	TBC1D16, TBC1D4, TBC1D22A, TBC1D2	481	57	18559	2.70766	1	0.994002	95.7684
GOTERM_BP_DIRECT	GO:1902017~regulation of cilium assembly	3	0.580271	0.271745	TBC1D16, TBC1D22A, TBC1D2	464	37	16792	2.9343	1	0.996639	99.6076
GOTERM_CC_DIRECT	GO:0012505~endomembrane system	4	0.773694	0.58957	TBC1D4, RAPGEF3, TBC1D22A, TBC1D2	487	114	18224	1.31302	1	0.984628	99.9995
GOTERM_BP_DIRECT	GO:0006886~intracellular protein transport	7	1.35397	0.6366	TBC1D16, SNX5, STX17, ERP29, TBC1D4, TBC1D22A, TBC1D2	464	236	16792	1.07342	1	0.999983	100
Annotation Cluster 39	Enrichment Score: 0.6920449056040767
Category	Term	Count	%	PValue	Genes	List Total	Pop Hits	Pop Total	Fold Enrichment	Bonferroni	Benjamini	FDR
UP_SEQ_FEATURE	domain:ABC transporter	3	0.580271	0.0618203	ABCD2, ABCD4, ABCG2	514	16	20063	7.3187	1	0.993693	65.1484
INTERPRO	IPR003593:AAA+ ATPase domain	7	1.35397	0.141354	CDC6, MCM7, FIGNL1, CLPB, ABCD2, ABCD4, ABCG2	481	136	18559	1.98595	1	0.995905	90.8205
SMART	SM00382:AAA	7	1.35397	0.1707	CDC6, MCM7, FIGNL1, CLPB, ABCD2, ABCD4, ABCG2	277	136	10057	1.86874	1	0.962788	90.6199
GOTERM_MF_DIRECT	GO:0042626~ATPase activity, coupled to transmembrane movement of substances	3	0.580271	0.33039	ABCD2, ABCD4, ABCG2	453	44	16881	2.54079	1	0.975049	99.7585
INTERPRO	IPR003439:ABC transporter-like	3	0.580271	0.372241	ABCD2, ABCD4, ABCG2	481	50	18559	2.31505	1	0.999024	99.9322
KEGG_PATHWAY	hsa02010:ABC transporters	3	0.580271	0.383891	ABCD2, ABCD4, ABCG2	209	44	6910	2.25424	1	0.890598	99.8015
Annotation Cluster 40	Enrichment Score: 0.6790553218674344
Category	Term	Count	%	PValue	Genes	List Total	Pop Hits	Pop Total	Fold Enrichment	Bonferroni	Benjamini	FDR
UP_KEYWORDS	Cell junction	24	4.64217	0.0830524	HAVCR2, CGNL1, ICA1, CPEB3, WASF1, FBLIM1, ARHGAP24, SYNGR1, KIFC3, LPXN, SLC17A5, TNS1, EPS8, CXCR4, STXBP5, PLXDC1, AMOT, TCHP, OPHN1, TJP3, VAMP1, SNTA1, NPHP1, TBC1D2	516	675	20581	1.41816	1	0.450328	69.4819
GOTERM_CC_DIRECT	GO:0030054~cell junction	17	3.2882	0.164199	HAVCR2, ICA1, CPEB3, SYNGR1, C8ORF37, SLC17A5, EPS8, STXBP5, CXCR4, C4ORF19, SMAGP, OPHN1, VAMP1, RSC1A1, NFIA, SNTA1, TBC1D2	487	459	18224	1.38596	1	0.851093	91.4942
UP_KEYWORDS	Synapse	9	1.74081	0.673148	ICA1, SLC17A5, EPS8, STXBP5, CPEB3, WASF1, OPHN1, SYNGR1, VAMP1	516	357	20581	1.00552	1	0.948159	100
Annotation Cluster 41	Enrichment Score: 0.6486665067318956
Category	Term	Count	%	PValue	Genes	List Total	Pop Hits	Pop Total	Fold Enrichment	Bonferroni	Benjamini	FDR
GOTERM_MF_DIRECT	GO:0035091~phosphatidylinositol binding	6	1.16054	0.0777647	SNX5, PASK, PITPNC1, SNX24, SNX30, HIP1	453	85	16881	2.63046	1	0.821438	70.3691
UP_SEQ_FEATURE	domain:PX	3	0.580271	0.348366	SNX5, SNX24, SNX30	514	48	20063	2.43957	1	0.999892	99.9153
INTERPRO	IPR001683:Phox homologous domain	3	0.580271	0.418006	SNX5, SNX24, SNX30	481	55	18559	2.10459	1	0.999428	99.9793
Annotation Cluster 42	Enrichment Score: 0.6444563143549806
Category	Term	Count	%	PValue	Genes	List Total	Pop Hits	Pop Total	Fold Enrichment	Bonferroni	Benjamini	FDR
UP_KEYWORDS	FAD	6	1.16054	0.142056	STEAP3, FMO5, PAOX, FOXRED2, MICAL1, ACOX3	516	110	20581	2.17558	1	0.54234	87.7211
INTERPRO	IPR023753:Pyridine nucleotide-disulphide oxidoreductase, FAD/NAD(P)-binding domain	4	0.773694	0.189292	FMO5, PAOX, FOXRED2, MICAL1	481	58	18559	2.66098	1	0.992707	96.2689
UP_KEYWORDS	Flavoprotein	6	1.16054	0.191117	STEAP3, FMO5, PAOX, FOXRED2, MICAL1, ACOX3	516	122	20581	1.96159	1	0.620767	94.5159
GOTERM_MF_DIRECT	GO:0050660~flavin adenine dinucleotide binding	3	0.580271	0.51438	FMO5, FOXRED2, ACOX3	453	64	16881	1.74679	1	0.99672	99.9981
Annotation Cluster 43	Enrichment Score: 0.6422125297783655
Category	Term	Count	%	PValue	Genes	List Total	Pop Hits	Pop Total	Fold Enrichment	Bonferroni	Benjamini	FDR
GOTERM_BP_DIRECT	GO:0030032~lamellipodium assembly	4	0.773694	0.0529411	ARHGEF4, ARHGEF6, RHOD, FGD4	464	31	16792	4.66963	1	0.965945	61.3421
UP_SEQ_FEATURE	domain:DH	4	0.773694	0.251979	ARHGEF4, PLEKHG3, ARHGEF6, FGD4	514	68	20063	2.29606	1	0.999707	99.1734
INTERPRO	IPR000219:Dbl homology (DH) domain	4	0.773694	0.278423	ARHGEF4, PLEKHG3, ARHGEF6, FGD4	481	71	18559	2.17376	1	0.996896	99.3986
SMART	SM00325:RhoGEF	4	0.773694	0.286479	ARHGEF4, PLEKHG3, ARHGEF6, FGD4	277	68	10057	2.1357	1	0.935384	98.5988
GOTERM_MF_DIRECT	GO:0005089~Rho guanyl-nucleotide exchange factor activity	4	0.773694	0.340259	ARHGEF4, PLEKHG3, ARHGEF6, FGD4	453	77	16881	1.93584	1	0.977096	99.8068
GOTERM_BP_DIRECT	GO:0035023~regulation of Rho protein signal transduction	4	0.773694	0.387221	ARHGEF4, PLEKHG3, ARHGEF6, FGD4	464	81	16792	1.78714	1	0.9993	99.9808
Annotation Cluster 44	Enrichment Score: 0.6384857132830775
Category	Term	Count	%	PValue	Genes	List Total	Pop Hits	Pop Total	Fold Enrichment	Bonferroni	Benjamini	FDR
KEGG_PATHWAY	hsa05212:Pancreatic cancer	6	1.16054	0.0453128	E2F2, CCND1, CASP9, ARHGEF6, TGFBR2, PIK3R2	209	65	6910	3.0519	0.99998	0.66056	44.8841
KEGG_PATHWAY	hsa05218:Melanoma	6	1.16054	0.0619729	E2F2, CCND1, FGF11, IGF1, PDGFC, PIK3R2	209	71	6910	2.79399	1	0.711254	56.0405
KEGG_PATHWAY	hsa05210:Colorectal cancer	5	0.967118	0.115776	CCND1, CASP9, MSH2, TGFBR2, PIK3R2	209	62	6910	2.66631	1	0.778852	79.418
KEGG_PATHWAY	hsa05215:Prostate cancer	6	1.16054	0.125276	E2F2, CCND1, CASP9, IGF1, PDGFC, PIK3R2	209	88	6910	2.25424	1	0.773513	82.0849
KEGG_PATHWAY	hsa04919:Thyroid hormone signaling pathway	7	1.35397	0.128669	CCND1, CASP9, DIO2, PFKFB2, ESR1, TBC1D4, PIK3R2	209	114	6910	2.03014	1	0.767468	82.9574
KEGG_PATHWAY	hsa05223:Non-small cell lung cancer	4	0.773694	0.237325	E2F2, CCND1, CASP9, PIK3R2	209	56	6910	2.36159	1	0.852346	96.9209
KEGG_PATHWAY	hsa05222:Small cell lung cancer	5	0.967118	0.252892	E2F2, CCND1, ITGA6, CASP9, PIK3R2	209	85	6910	1.94484	1	0.840538	97.6375
KEGG_PATHWAY	hsa05161:Hepatitis B	7	1.35397	0.271277	E2F2, EGR3, CCND1, CASP9, NFATC2, NFATC1, PIK3R2	209	145	6910	1.59611	1	0.856355	98.2847
KEGG_PATHWAY	hsa05214:Glioma	4	0.773694	0.311274	E2F2, CCND1, IGF1, PIK3R2	209	65	6910	2.0346	1	0.886075	99.1694
KEGG_PATHWAY	hsa05220:Chronic myeloid leukemia	4	0.773694	0.369372	E2F2, CCND1, TGFBR2, PIK3R2	209	72	6910	1.83679	1	0.893324	99.7323
KEGG_PATHWAY	hsa05213:Endometrial cancer	3	0.580271	0.467275	CCND1, CASP9, PIK3R2	209	52	6910	1.90743	1	0.91332	99.9694
KEGG_PATHWAY	hsa05205:Proteoglycans in cancer	7	1.35397	0.562437	CCND1, ESR1, ITGB5, IGF1, PDCD4, PLAU, PIK3R2	209	200	6910	1.15718	1	0.943548	99.9976
KEGG_PATHWAY	hsa04151:PI3K-Akt signaling pathway	11	2.12766	0.595983	CCND1, ITGA6, CASP9, FGF11, ITGB5, IGF1, EPOR, PDGFC, PCK2, BRCA1, PIK3R2	209	345	6910	1.05416	1	0.951036	99.9991
KEGG_PATHWAY	hsa04510:Focal adhesion	6	1.16054	0.749265	CCND1, ITGA6, ITGB5, IGF1, PDGFC, PIK3R2	209	206	6910	0.962977	1	0.975396	100
Annotation Cluster 45	Enrichment Score: 0.6308542681798512
Category	Term	Count	%	PValue	Genes	List Total	Pop Hits	Pop Total	Fold Enrichment	Bonferroni	Benjamini	FDR
UP_SEQ_FEATURE	domain:CARD	3	0.580271	0.169066	CARD11, CASP9, CRADD	514	29	20063	4.0379	1	0.999055	95.3075
INTERPRO	IPR001315:Caspase Recruitment	3	0.580271	0.172101	CARD11, CASP9, CRADD	481	29	18559	3.99147	1	0.993664	94.8163
INTERPRO	IPR011029:Death-like domain	4	0.773694	0.440148	TNFRSF21, CARD11, CASP9, CRADD	481	94	18559	1.64188	1	0.999579	99.9887
Annotation Cluster 46	Enrichment Score: 0.594476731969371
Category	Term	Count	%	PValue	Genes	List Total	Pop Hits	Pop Total	Fold Enrichment	Bonferroni	Benjamini	FDR
GOTERM_CC_DIRECT	GO:0031201~SNARE complex	4	0.773694	0.167575	STXBP5, STX17, SEC22C, VAMP1	487	53	18224	2.82422	1	0.841057	91.9542
GOTERM_MF_DIRECT	GO:0005484~SNAP receptor activity	3	0.580271	0.280723	STX17, SEC22C, VAMP1	453	39	16881	2.86653	1	0.966624	99.2923
GOTERM_MF_DIRECT	GO:0000149~SNARE binding	3	0.580271	0.350013	STX17, SEC22C, VAMP1	453	46	16881	2.43032	1	0.977854	99.8455
Annotation Cluster 47	Enrichment Score: 0.5684941037249155
Category	Term	Count	%	PValue	Genes	List Total	Pop Hits	Pop Total	Fold Enrichment	Bonferroni	Benjamini	FDR
UP_SEQ_FEATURE	domain:SOCS box	3	0.580271	0.253633	SOCS6, NEURL2, ASB4	514	38	20063	3.08156	1	0.999677	99.203
INTERPRO	IPR001496:SOCS protein, C-terminal	3	0.580271	0.267447	SOCS6, NEURL2, ASB4	481	39	18559	2.96802	1	0.996733	99.2381
SMART	SM00969:SM00969	3	0.580271	0.290452	SOCS6, NEURL2, ASB4	277	39	10057	2.79284	1	0.931538	98.6943
Annotation Cluster 48	Enrichment Score: 0.5674561735405046
Category	Term	Count	%	PValue	Genes	List Total	Pop Hits	Pop Total	Fold Enrichment	Bonferroni	Benjamini	FDR
GOTERM_MF_DIRECT	GO:0001046~core promoter sequence-specific DNA binding	5	0.967118	0.0275095	MEF2C, NR1D2, PPARG, ESR1, SOX4	453	43	16881	4.33313	1	0.768058	34.2377
GOTERM_MF_DIRECT	GO:0003707~steroid hormone receptor activity	4	0.773694	0.189054	NR1D2, PPARG, ESR1, PAQR7	453	56	16881	2.66178	1	0.948852	95.7086
GOTERM_BP_DIRECT	GO:0043401~steroid hormone mediated signaling pathway	4	0.773694	0.207571	NR1D2, PPARG, ESR1, PAQR7	464	57	16792	2.53962	1	0.991922	98.2839
GOTERM_MF_DIRECT	GO:0004879~RNA polymerase II transcription factor activity, ligand-activated sequence-specific DNA binding	3	0.580271	0.250743	NR1D2, PPARG, ESR1	453	36	16881	3.10541	1	0.962237	98.6929
UP_SEQ_FEATURE	zinc finger region:NR C4-type	3	0.580271	0.320207	NR1D2, PPARG, ESR1	514	45	20063	2.6022	1	0.999819	99.8297
UP_SEQ_FEATURE	DNA-binding region:Nuclear receptor	3	0.580271	0.320207	NR1D2, PPARG, ESR1	514	45	20063	2.6022	1	0.999819	99.8297
INTERPRO	IPR001628:Zinc finger, nuclear hormone receptor-type	3	0.580271	0.334616	NR1D2, PPARG, ESR1	481	46	18559	2.51636	1	0.998286	99.8312
INTERPRO	IPR001723:Steroid hormone receptor	3	0.580271	0.344093	NR1D2, PPARG, ESR1	481	47	18559	2.46282	1	0.998474	99.8652
INTERPRO	IPR000536:Nuclear hormone receptor, ligand-binding, core	3	0.580271	0.353525	NR1D2, PPARG, ESR1	481	48	18559	2.41151	1	0.998639	99.8926
SMART	SM00399:ZnF_C4	3	0.580271	0.36129	NR1D2, PPARG, ESR1	277	46	10057	2.36784	1	0.947974	99.6546
SMART	SM00430:HOLI	3	0.580271	0.381089	NR1D2, PPARG, ESR1	277	48	10057	2.26918	1	0.949082	99.7681
INTERPRO	IPR013088:Zinc finger, NHR/GATA-type	3	0.580271	0.444644	NR1D2, PPARG, ESR1	481	58	18559	1.99573	1	0.999578	99.9901
GOTERM_BP_DIRECT	GO:0006367~transcription initiation from RNA polymerase II promoter	5	0.967118	0.607026	E2F2, NR1D2, GTF2I, PPARG, ESR1	464	152	16792	1.19045	1	0.999972	100
Annotation Cluster 49	Enrichment Score: 0.5631040512455492
Category	Term	Count	%	PValue	Genes	List Total	Pop Hits	Pop Total	Fold Enrichment	Bonferroni	Benjamini	FDR
GOTERM_MF_DIRECT	GO:0046872~metal ion binding	65	12.5725	0.120598	SGSH, STEAP3, MKRN1, RNASEL, NRP1, ADCY7, PLEKHM1, GNA12, ZNF250, ZBTB38, ZKSCAN4, ASPA, CTDSP2, SUOX, EGR3, ZBTB20, ZFP30, IRF2BP2, MCM2, MBNL1, GMPR, PGM2L1, EYA4, EYA1, ZNF235, ZFYVE26, MIB2, ZFYVE28, GALNT9, REV3L, MFNG, USP2, YPEL3, MKNK2, CHEK2, TIMP2, HSCB, ZFP36L1, ZNF704, DGKG, GALNT15, ZNF286A, RASA3, GALNT12, B4GALT4, ZNF286B, FGD4, EXO1, HAVCR2, DNMT3A, TGFBR2, ANKMY2, ZNF667, GYG1, P…	453	2069	16881	1.17072	1	0.887852	85.4985
UP_KEYWORDS	Metal-binding	101	19.5358	0.164649	MKRN1, RNASEL, APOBEC1, LMO2, ADCY7, MASP2, PLEKHM1, GNA12, ZNF250, ASPA, CTDSP2, PDXK, WEE1, TRIM37, ZNF235, MIB2, NBR1, MFNG, CHEK2, TIMP2, DYRK3, B4GALT4, FGD4, HAVCR2, B4GALT1, DNMT3A, ADSSL1, TGFBR2, ANKMY2, GAS6, BRCA1, HDAC5, SLC25A13, RNF150, ITGA6, DNMT1, KLF2, ZNF219, KLF4, SGSH, STEAP3, IMPA2, NRP1, FIGNL1, CYP2S1, PPARG, ZKSCAN4, ZBTB38, MICAL1, SUOX, ZBTB20, EGR3, ZCCHC11, ZFP30, ESR…	516	3640	20581	1.10672	1	0.579991	91.4785
UP_KEYWORDS	Zinc	61	11.7988	0.45322	MKRN1, RNASEL, APOBEC1, LMO2, PLEKHM1, PPARG, ZNF250, ZBTB38, ZKSCAN4, ASPA, MICAL1, EGR3, ZBTB20, PDXK, ZCCHC11, ZFP30, ESR1, FBLIM1, IRF2BP2, MCM2, MBNL1, MAN2A2, TRIM37, ZNF235, ZFYVE26, MIB2, NBR1, ZFYVE28, REV3L, ING4, USP2, NANOS1, YPEL3, MGMT, MKNK2, TIMP2, ZFP36L1, LPXN, ZNF704, RASGRP3, NR1D2, DGKG, ZNF286A, RASA3, ZNF286B, FGD4, DNMT3A, ANKMY2, ZNF667, SOD1, MSRB2, BRCA1, SIRT3, HDAC5, …	516	2348	20581	1.03621	1	0.850037	99.9742
UP_KEYWORDS	Zinc-finger	44	8.51064	0.621407	MKRN1, ING4, RNASEL, PLEKHM1, NANOS1, PPARG, ZNF250, ZBTB38, ZKSCAN4, ZFP36L1, ZNF704, RASGRP3, NR1D2, DGKG, ZNF286A, RASA3, ZNF286B, FGD4, DNMT3A, ZBTB20, EGR3, ZCCHC11, ZFP30, ANKMY2, ESR1, ZNF667, IRF2BP2, MCM2, MBNL1, BRCA1, TRIM37, ZNF157, RNF150, ZNF235, ZFYVE26, MIB2, NBR1, ZFYVE28, CHN2, DNMT1, KLF2, ZNF219, KLF4, REV3L	516	1781	20581	0.985384	1	0.932261	99.9998
Annotation Cluster 50	Enrichment Score: 0.5513613983390251
Category	Term	Count	%	PValue	Genes	List Total	Pop Hits	Pop Total	Fold Enrichment	Bonferroni	Benjamini	FDR
UP_SEQ_FEATURE	zinc finger region:C3H1-type 1	3	0.580271	0.187509	ZFP36L1, MKRN1, MBNL1	514	31	20063	3.77739	1	0.999146	96.7611
UP_SEQ_FEATURE	zinc finger region:C3H1-type 2	3	0.580271	0.187509	ZFP36L1, MKRN1, MBNL1	514	31	20063	3.77739	1	0.999146	96.7611
SMART	SM00356:ZnF_C3H1	3	0.580271	0.390891	ZFP36L1, MKRN1, MBNL1	277	49	10057	2.22287	1	0.945289	99.8104
INTERPRO	IPR000571:Zinc finger, CCCH-type	3	0.580271	0.453373	ZFP36L1, MKRN1, MBNL1	481	59	18559	1.96191	1	0.999617	99.9922
Annotation Cluster 51	Enrichment Score: 0.5406373539828642
Category	Term	Count	%	PValue	Genes	List Total	Pop Hits	Pop Total	Fold Enrichment	Bonferroni	Benjamini	FDR
UP_KEYWORDS	Protein phosphatase	7	1.35397	0.117255	EYA4, EYA1, PTPN18, PTPN22, CTDSP2, PTPDC1, CDC25B	516	133	20581	2.09925	1	0.518902	81.8627
GOTERM_MF_DIRECT	GO:0004725~protein tyrosine phosphatase activity	6	1.16054	0.130518	EYA4, EYA1, PTPN18, PTPN22, PTPDC1, CDC25B	453	100	16881	2.23589	1	0.902021	87.7711
GOTERM_BP_DIRECT	GO:0035335~peptidyl-tyrosine dephosphorylation	6	1.16054	0.138258	EYA4, EYA1, PTPN18, PTPN22, PTPDC1, CDC25B	464	99	16792	2.19331	1	0.988904	92.5722
INTERPRO	IPR003595:Protein-tyrosine phosphatase, catalytic	4	0.773694	0.222798	TNS1, PTPN18, PTPN22, PTPDC1	481	63	18559	2.44979	1	0.992741	98.0744
SMART	SM00404:PTPc_motif	4	0.773694	0.249156	TNS1, PTPN18, PTPN22, PTPDC1	277	63	10057	2.3052	1	0.935967	97.3302
UP_SEQ_FEATURE	domain:Tyrosine-protein phosphatase	3	0.580271	0.48142	PTPN18, PTPN22, PTPDC1	514	63	20063	1.85872	1	0.999986	99.9981
INTERPRO	IPR016130:Protein-tyrosine phosphatase, active site	3	0.580271	0.588631	PTPN18, PTPN22, PTPDC1	481	76	18559	1.52306	1	0.999956	99.9999
INTERPRO	IPR000387:Protein-tyrosine/Dual specificity phosphatase	3	0.580271	0.630064	PTPN18, PTPN22, PTPDC1	481	82	18559	1.41162	1	0.999981	100
UP_SEQ_FEATURE	active site:Phosphocysteine intermediate	3	0.580271	0.649586	PTPN18, PTPN22, PTPDC1	514	86	20063	1.36162	1	0.999999	100
Annotation Cluster 52	Enrichment Score: 0.5348392668400195
Category	Term	Count	%	PValue	Genes	List Total	Pop Hits	Pop Total	Fold Enrichment	Bonferroni	Benjamini	FDR
SMART	SM00033:CH	4	0.773694	0.271478	SYNE1, ARHGEF6, IQGAP2, MICAL1	277	66	10057	2.20042	1	0.930973	98.1771
UP_SEQ_FEATURE	domain:CH	3	0.580271	0.291763	ARHGEF6, IQGAP2, MICAL1	514	42	20063	2.78808	1	0.999691	99.6648
INTERPRO	IPR001715:Calponin homology domain	4	0.773694	0.313847	SYNE1, ARHGEF6, IQGAP2, MICAL1	481	76	18559	2.03075	1	0.997738	99.7267
Annotation Cluster 53	Enrichment Score: 0.5228192737715796
Category	Term	Count	%	PValue	Genes	List Total	Pop Hits	Pop Total	Fold Enrichment	Bonferroni	Benjamini	FDR
GOTERM_BP_DIRECT	GO:0000732~strand displacement	3	0.580271	0.160184	EXO1, XRCC3, BRCA1	464	26	16792	4.17573	1	0.990079	95.2655
GOTERM_BP_DIRECT	GO:0000731~DNA synthesis involved in DNA repair	3	0.580271	0.251154	EXO1, XRCC3, BRCA1	464	35	16792	3.10197	1	0.99531	99.3613
GOTERM_BP_DIRECT	GO:0006310~DNA recombination	3	0.580271	0.671402	EXO1, XRCC3, BRCA1	464	83	16792	1.30806	1	0.999992	100
Annotation Cluster 54	Enrichment Score: 0.5089402241400072
Category	Term	Count	%	PValue	Genes	List Total	Pop Hits	Pop Total	Fold Enrichment	Bonferroni	Benjamini	FDR
KEGG_PATHWAY	hsa04914:Progesterone-mediated oocyte maturation	6	1.16054	0.120933	ADCY7, ADCY9, CPEB3, IGF1, CDC25B, PIK3R2	209	87	6910	2.28015	1	0.777229	80.9078
KEGG_PATHWAY	hsa05414:Dilated cardiomyopathy	5	0.967118	0.246283	ITGA6, ADCY7, ADCY9, ITGB5, IGF1	209	84	6910	1.96799	1	0.839578	97.3545
KEGG_PATHWAY	hsa04750:Inflammatory mediator regulation of TRP channels	5	0.967118	0.341227	ADCY7, ADCY9, IGF1, MAP2K6, PIK3R2	209	98	6910	1.68685	1	0.890321	99.5308
KEGG_PATHWAY	hsa04913:Ovarian steroidogenesis	3	0.580271	0.43675	ADCY7, ADCY9, IGF1	209	49	6910	2.02422	1	0.904294	99.9373
KEGG_PATHWAY	hsa04114:Oocyte meiosis	4	0.773694	0.642755	ADCY7, ADCY9, CPEB3, IGF1	209	109	6910	1.21329	1	0.95561	99.9998
Annotation Cluster 55	Enrichment Score: 0.4970522991912601
Category	Term	Count	%	PValue	Genes	List Total	Pop Hits	Pop Total	Fold Enrichment	Bonferroni	Benjamini	FDR
GOTERM_MF_DIRECT	GO:0004842~ubiquitin-protein transferase activity	15	2.90135	0.059787	MKRN1, BACH2, DTL, BRCA1, TRIM37, WWP1, MIB2, KLHL21, KLHL42, FBXO32, NEDD4L, FBXO21, ASB4, UBE2T, FBXO10	453	329	16881	1.69901	1	0.826102	60.3975
UP_KEYWORDS	Ubl conjugation pathway	19	3.67505	0.438238	MKRN1, DTL, USP2, SOCS6, BRCA1, TRIM37, MIB2, WWP1, KLHL21, KLHL42, FBXO32, PELI2, NEDD4L, FBXO21, NEURL2, FBXL16, ASB4, UBE2T, FBXO10	516	680	20581	1.11445	1	0.839385	99.9627
GOTERM_BP_DIRECT	GO:0016567~protein ubiquitination	11	2.12766	0.534746	BACH2, WWP1, SOCS6, KLHL21, PELI2, FBXO32, NEDD4L, FBXO21, NEURL2, BRCA1, FBXO10	464	359	16792	1.10888	1	0.999918	99.9998
GOTERM_MF_DIRECT	GO:0016874~ligase activity	7	1.35397	0.733375	MKRN1, TRIM37, MIB2, WWP1, PELI2, NEDD4L, BRCA1	453	270	16881	0.966127	1	0.99984	100
Annotation Cluster 56	Enrichment Score: 0.4969803062399821
Category	Term	Count	%	PValue	Genes	List Total	Pop Hits	Pop Total	Fold Enrichment	Bonferroni	Benjamini	FDR
UP_KEYWORDS	LIM domain	4	0.773694	0.269024	LPXN, LMO2, FBLIM1, MICAL1	516	72	20581	2.21587	1	0.726852	98.629
INTERPRO	IPR001781:Zinc finger, LIM-type	4	0.773694	0.285485	LPXN, LMO2, FBLIM1, MICAL1	481	72	18559	2.14357	1	0.997088	99.4845
SMART	SM00132:LIM	4	0.773694	0.31665	LPXN, LMO2, FBLIM1, MICAL1	277	72	10057	2.01705	1	0.937355	99.1885
UP_SEQ_FEATURE	domain:LIM zinc-binding 1	3	0.580271	0.366921	LPXN, LMO2, FBLIM1	514	50	20063	2.34198	1	0.999923	99.9475
UP_SEQ_FEATURE	domain:LIM zinc-binding 2	3	0.580271	0.366921	LPXN, LMO2, FBLIM1	514	50	20063	2.34198	1	0.999923	99.9475
Annotation Cluster 57	Enrichment Score: 0.49350807208234676
Category	Term	Count	%	PValue	Genes	List Total	Pop Hits	Pop Total	Fold Enrichment	Bonferroni	Benjamini	FDR
UP_KEYWORDS	Mitochondrion	34	6.5764	0.19261	XRCC3, RNASEL, MTX3, UNG, ACP6, CLPB, ACOT2, ECHDC3, HSCB, GLDC, CDS2, ACSS1, VPS13C, POLG2, SUOX, ACAA2, FADS1, AMACR, SOD1, PCK2, MSRB2, SIRT3, ABCG2, PNPLA7, RAB11FIP5, SLC25A13, RGS2, CYP27A1, BBC3, SLC25A35, TCHP, ATPIF1, HIBCH, VAMP1	516	1119	20581	1.2119	1	0.619211	94.6528
GOTERM_CC_DIRECT	GO:0005759~mitochondrial matrix	12	2.32108	0.258083	SUOX, RNASEL, ACSS1, CYP27A1, ACOT2, POLG2, HIBCH, PCK2, SOD1, GPT2, SIRT3, GLDC	487	327	18224	1.37325	1	0.899024	98.3453
UP_KEYWORDS	Transit peptide	16	3.09478	0.369074	SUOX, ACAA2, ACP6, CLPB, ACOT2, ECHDC3, PCK2, HSCB, MSRB2, SIRT3, GLDC, ACSS1, CYP27A1, ATPIF1, HIBCH, POLG2	516	536	20581	1.19062	1	0.80877	99.8172
UP_SEQ_FEATURE	transit peptide:Mitochondrion	13	2.51451	0.578651	SUOX, ACSS1, CYP27A1, ACOT2, ATPIF1, ECHDC3, POLG2, HIBCH, PCK2, HSCB, MSRB2, SIRT3, GLDC	514	482	20063	1.05276	1	0.999997	99.9999
Annotation Cluster 58	Enrichment Score: 0.49311650167630855
Category	Term	Count	%	PValue	Genes	List Total	Pop Hits	Pop Total	Fold Enrichment	Bonferroni	Benjamini	FDR
UP_SEQ_FEATURE	domain:EGF-like 4; calcium-binding	4	0.773694	0.0554161	CD93, FAT3, CELSR1, GAS6	514	34	20063	4.59213	1	0.991706	61.0035
UP_SEQ_FEATURE	domain:EGF-like 3; calcium-binding	4	0.773694	0.0725797	THBD, CD93, CELSR1, GAS6	514	38	20063	4.10874	1	0.995409	71.1943
INTERPRO	IPR000152:EGF-type aspartate/asparagine hydroxylation site	6	1.16054	0.13633	THBD, CD93, FAT3, MASP2, CELSR1, GAS6	481	105	18559	2.20481	1	0.99591	89.9418
INTERPRO	IPR026823:Complement Clr-like EGF domain	3	0.580271	0.162866	THBD, CD93, GAS6	481	28	18559	4.13402	1	0.994543	93.8321
INTERPRO	IPR001881:EGF-like calcium-binding	6	1.16054	0.232425	THBD, CD93, FAT3, MASP2, CELSR1, GAS6	481	127	18559	1.82288	1	0.993678	98.416
UP_KEYWORDS	EGF-like domain	9	1.74081	0.246664	HYAL1, THBD, CD93, FAT3, TMEM8A, MASP2, CELSR1, GAS6, PLAU	516	238	20581	1.50828	1	0.70355	97.929
INTERPRO	IPR013032:EGF-like, conserved site	8	1.54739	0.257685	THBD, CD93, FAT3, TMEM8A, MASP2, CELSR1, GAS6, PLAU	481	199	18559	1.55112	1	0.996265	99.0624
SMART	SM00179:EGF_CA	6	1.16054	0.269756	THBD, CD93, FAT3, MASP2, CELSR1, GAS6	277	127	10057	1.71528	1	0.936954	98.1219
INTERPRO	IPR018097:EGF-like calcium-binding, conserved site	5	0.967118	0.27101	THBD, CD93, FAT3, MASP2, GAS6	481	102	18559	1.89138	1	0.99666	99.2941
SMART	SM00282:LamG	3	0.580271	0.321043	FAT3, CELSR1, GAS6	277	42	10057	2.59335	1	0.934341	99.2521
INTERPRO	IPR000742:Epidermal growth factor-like domain	8	1.54739	0.393085	THBD, CD93, FAT3, TMEM8A, MASP2, CELSR1, GAS6, PLAU	481	231	18559	1.33625	1	0.99908	99.9601
INTERPRO	IPR001791:Laminin G domain	3	0.580271	0.462022	FAT3, CELSR1, GAS6	481	60	18559	1.92921	1	0.999653	99.994
INTERPRO	IPR009030:Insulin-like growth factor binding protein, N-terminal	5	0.967118	0.485844	THBD, CD93, CELSR1, HTRA3, GAS6	481	139	18559	1.38792	1	0.999756	99.997
SMART	SM00181:EGF	6	1.16054	0.591594	THBD, CD93, FAT3, MASP2, CELSR1, GAS6	277	188	10057	1.15873	1	0.993073	99.9988
KEGG_PATHWAY	hsa04610:Complement and coagulation cascades	3	0.580271	0.620102	THBD, MASP2, PLAU	209	69	6910	1.43749	1	0.95055	99.9996
UP_SEQ_FEATURE	domain:EGF-like 2	3	0.580271	0.668015	THBD, CD93, FAT3	514	89	20063	1.31572	1	0.999999	100
UP_SEQ_FEATURE	domain:EGF-like 1	3	0.580271	0.815509	THBD, CD93, FAT3	514	120	20063	0.975827	1	1	100
INTERPRO	IPR013320:Concanavalin A-like lectin/glucanase, subgroup	5	0.967118	0.853979	NRP1, FAT3, CELSR1, NBEAL2, GAS6	481	232	18559	0.831556	1	1	100
GOTERM_MF_DIRECT	GO:0005509~calcium ion binding	15	2.90135	0.91648	MASP2, MGMT, PADI3, CELSR1, MAN1C1, DCHS1, PKD1L2, GAS6, THBD, SLC25A13, FAT3, CD93, RASGRP3, DGKG, EEF2K	453	717	16881	0.7796	1	0.999999	100
Annotation Cluster 59	Enrichment Score: 0.48671831175836416
Category	Term	Count	%	PValue	Genes	List Total	Pop Hits	Pop Total	Fold Enrichment	Bonferroni	Benjamini	FDR
INTERPRO	IPR000306:Zinc finger, FYVE-type	3	0.580271	0.172101	ZFYVE26, ZFYVE28, FGD4	481	29	18559	3.99147	1	0.993664	94.8163
SMART	SM00064:FYVE	3	0.580271	0.188544	ZFYVE26, ZFYVE28, FGD4	277	29	10057	3.75588	1	0.936403	92.8753
INTERPRO	IPR017455:Zinc finger, FYVE-related	3	0.580271	0.219319	ZFYVE26, ZFYVE28, FGD4	481	34	18559	3.40449	1	0.993582	97.9348
UP_SEQ_FEATURE	zinc finger region:FYVE-type	3	0.580271	0.26317	ZFYVE26, ZFYVE28, FGD4	514	39	20063	3.00254	1	0.999735	99.3556
INTERPRO	IPR011011:Zinc finger, FYVE/PHD-type	4	0.773694	0.710264	ING4, ZFYVE26, ZFYVE28, FGD4	481	141	18559	1.09459	1	0.999996	100
INTERPRO	IPR013083:Zinc finger, RING/FYVE/PHD-type	9	1.74081	0.903156	MKRN1, TRIM37, ING4, RNF150, ZFYVE26, MIB2, ZFYVE28, BRCA1, FGD4	481	453	18559	0.766574	1	1	100
Annotation Cluster 60	Enrichment Score: 0.4813060195910964
Category	Term	Count	%	PValue	Genes	List Total	Pop Hits	Pop Total	Fold Enrichment	Bonferroni	Benjamini	FDR
INTERPRO	IPR001478:PDZ domain	7	1.35397	0.213521	CARD11, PDZD7, MAST1, IL16, HTRA3, TJP3, SNTA1	481	155	18559	1.74251	1	0.994697	97.6808
UP_SEQ_FEATURE	domain:PDZ 1	3	0.580271	0.291763	PDZD7, IL16, TJP3	514	42	20063	2.78808	1	0.999691	99.6648
UP_SEQ_FEATURE	domain:PDZ 2	3	0.580271	0.291763	PDZD7, IL16, TJP3	514	42	20063	2.78808	1	0.999691	99.6648
SMART	SM00228:PDZ	6	1.16054	0.388882	PDZD7, MAST1, IL16, HTRA3, TJP3, SNTA1	277	149	10057	1.46202	1	0.948638	99.8024
UP_SEQ_FEATURE	domain:PDZ	4	0.773694	0.554818	CARD11, MAST1, HTRA3, SNTA1	514	113	20063	1.3817	1	0.999996	99.9998
Annotation Cluster 61	Enrichment Score: 0.46790000660853925
Category	Term	Count	%	PValue	Genes	List Total	Pop Hits	Pop Total	Fold Enrichment	Bonferroni	Benjamini	FDR
UP_KEYWORDS	Kinase	26	5.02901	0.0757185	PHKA2, PSTK, PFKFB2, PRKAG2, PASK, MKNK2, CHEK1, CHEK2, SPEG, CDKN2C, MAP3K9, DGKG, EEF2K, DYRK3, CERK, MAP2K6, PIK3R2, PDXK, TGFBR2, PCK2, WEE1, MAST1, EPS8, PANK1, MAP3K12, PLAU	516	735	20581	1.41092	1	0.431999	65.9658
SMART	SM00220:S_TKc	14	2.70793	0.187169	RNASEL, TGFBR2, PASK, MKNK2, TRIB3, CHEK1, CHEK2, WEE1, MAST1, SPEG, MAP3K9, DYRK3, MAP2K6, MAP3K12	277	359	10057	1.41587	1	0.945799	92.7211
INTERPRO	IPR008271:Serine/threonine-protein kinase, active site	12	2.32108	0.18772	MAST1, SPEG, MAP3K9, TGFBR2, PASK, MKNK2, CHEK1, DYRK3, CHEK2, MAP2K6, MAP3K12, WEE1	481	312	18559	1.48401	1	0.993265	96.1539
GOTERM_BP_DIRECT	GO:0006468~protein phosphorylation	17	3.2882	0.192586	PHKA2, RNASEL, TGFBR2, PRKAG2, PASK, MKNK2, TRIB3, CHEK2, GAS6, CDC25B, P2RX7, CCND1, MAST1, SPEG, MAP3K9, DYRK3, MAP3K12	464	456	16792	1.34918	1	0.98991	97.6193
GOTERM_MF_DIRECT	GO:0004672~protein kinase activity	13	2.51451	0.25438	RNASEL, PASK, MKNK2, TRIB3, CHEK1, CHEK2, WEE1, CCND1, MAP3K9, EEF2K, DYRK3, MAP3K12, MAP2K6	453	359	16881	1.34943	1	0.962261	98.785
GOTERM_BP_DIRECT	GO:0018105~peptidyl-serine phosphorylation	6	1.16054	0.262624	MAST1, TGFBR2, MKNK2, CHEK2, GAS6, MAP3K12	464	125	16792	1.7371	1	0.995974	99.5123
UP_SEQ_FEATURE	active site:Proton acceptor	21	4.0619	0.271914	GPD1, ACAA2, UNG, PASK, TGFBR2, MKNK2, CHEK1, CHEK2, WEE1, SIRT3, GPD1L, MAST1, SPEG, MAP3K9, DYRK3, HPGD, MAP2K6, ALDH9A1, MAP3K12, SMPD3, CROT	514	672	20063	1.21978	1	0.999696	99.4709
UP_KEYWORDS	Serine/threonine-protein kinase	12	2.32108	0.401712	MAST1, SPEG, MAP3K9, TGFBR2, PASK, MKNK2, EEF2K, CHEK1, DYRK3, CHEK2, MAP2K6, MAP3K12	516	393	20581	1.21788	1	0.824237	99.9116
INTERPRO	IPR000719:Protein kinase, catalytic domain	14	2.70793	0.482575	RNASEL, TGFBR2, PASK, MKNK2, TRIB3, CHEK1, CHEK2, WEE1, MAST1, SPEG, MAP3K9, DYRK3, MAP2K6, MAP3K12	481	487	18559	1.1092	1	0.999764	99.9967
INTERPRO	IPR011009:Protein kinase-like domain	15	2.90135	0.500273	RNASEL, TGFBR2, PASK, MKNK2, TRIB3, CHEK1, CHEK2, WEE1, MAST1, SPEG, MAP3K9, EEF2K, DYRK3, MAP2K6, MAP3K12	481	531	18559	1.08995	1	0.999735	99.9981
GOTERM_BP_DIRECT	GO:0046777~protein autophosphorylation	6	1.16054	0.515819	MAP3K9, PASK, MKNK2, EEF2K, CHEK2, MAP3K12	464	172	16792	1.26243	1	0.999895	99.9997
GOTERM_MF_DIRECT	GO:0004674~protein serine/threonine kinase activity	11	2.12766	0.553787	MAST1, SPEG, MAP3K9, PASK, MKNK2, EEF2K, CHEK1, DYRK3, CHEK2, MAP2K6, MAP3K12	453	376	16881	1.0902	1	0.997616	99.9995
UP_SEQ_FEATURE	domain:Protein kinase	13	2.51451	0.566985	RNASEL, PASK, TGFBR2, MKNK2, TRIB3, CHEK1, CHEK2, WEE1, MAST1, MAP3K9, DYRK3, MAP3K12, MAP2K6	514	478	20063	1.06157	1	0.999997	99.9999
INTERPRO	IPR017441:Protein kinase, ATP binding site	9	1.74081	0.772625	SPEG, MAP3K9, TGFBR2, PASK, MKNK2, CHEK1, DYRK3, MAP2K6, WEE1	481	381	18559	0.911438	1	0.999999	100
UP_SEQ_FEATURE	binding site:ATP	12	2.32108	0.848425	MAST1, SPEG, MAP3K9, TGFBR2, PASK, MKNK2, CHEK1, DYRK3, CHEK2, MAP2K6, MAP3K12, WEE1	514	558	20063	0.839421	1	1	100
Annotation Cluster 62	Enrichment Score: 0.4358258831671065
Category	Term	Count	%	PValue	Genes	List Total	Pop Hits	Pop Total	Fold Enrichment	Bonferroni	Benjamini	FDR
KEGG_PATHWAY	hsa04022:cGMP-PKG signaling pathway	11	2.12766	0.0278556	MEF2C, MEF2D, ADRB2, ADCY7, ADCY9, RGS2, GTF2I, GNA12, NFATC2, NFATC1, PIK3R2	209	166	6910	2.19087	0.998616	0.60951	30.4371
KEGG_PATHWAY	hsa04914:Progesterone-mediated oocyte maturation	6	1.16054	0.120933	ADCY7, ADCY9, CPEB3, IGF1, CDC25B, PIK3R2	209	87	6910	2.28015	1	0.777229	80.9078
KEGG_PATHWAY	hsa04015:Rap1 signaling pathway	10	1.93424	0.178676	ADCY7, ADCY9, RASGRP3, P2RY1, FGF11, IGF1, PDGFC, RAPGEF3, MAP2K6, PIK3R2	209	210	6910	1.57439	1	0.794331	92.0242
KEGG_PATHWAY	hsa04923:Regulation of lipolysis in adipocytes	4	0.773694	0.237325	ADRB2, ADCY7, ADCY9, PIK3R2	209	56	6910	2.36159	1	0.852346	96.9209
GOTERM_BP_DIRECT	GO:0019933~cAMP-mediated signaling	3	0.580271	0.282037	ADCY7, ADCY9, RAPGEF3	464	38	16792	2.85708	1	0.996883	99.694
GOTERM_BP_DIRECT	GO:0007190~activation of adenylate cyclase activity	3	0.580271	0.302577	ADRB2, ADCY7, ADCY9	464	40	16792	2.71422	1	0.997636	99.8157
KEGG_PATHWAY	hsa04750:Inflammatory mediator regulation of TRP channels	5	0.967118	0.341227	ADCY7, ADCY9, IGF1, MAP2K6, PIK3R2	209	98	6910	1.68685	1	0.890321	99.5308
GOTERM_BP_DIRECT	GO:0007189~adenylate cyclase-activating G-protein coupled receptor signaling pathway	3	0.580271	0.402785	ADRB2, ADCY7, ADCY9	464	50	16792	2.17138	1	0.999421	99.9877
KEGG_PATHWAY	hsa04024:cAMP signaling pathway	7	1.35397	0.552483	ADRB2, ADCY7, ADCY9, RAPGEF3, NFATC1, PIK3R2, ACOX3	209	198	6910	1.16887	1	0.943987	99.9967
KEGG_PATHWAY	hsa04915:Estrogen signaling pathway	4	0.773694	0.577272	ADCY7, ADCY9, ESR1, PIK3R2	209	99	6910	1.33585	1	0.945389	99.9984
KEGG_PATHWAY	hsa04261:Adrenergic signaling in cardiomyocytes	5	0.967118	0.645949	ADRB2, ADCY7, ADCY9, RAPGEF3, PIK3R2	209	146	6910	1.13227	1	0.955024	99.9998
KEGG_PATHWAY	hsa04970:Salivary secretion	3	0.580271	0.737051	ADRB2, ADCY7, ADCY9	209	86	6910	1.15333	1	0.97431	100
KEGG_PATHWAY	hsa04611:Platelet activation	4	0.773694	0.756112	ADCY7, ADCY9, P2RY1, PIK3R2	209	130	6910	1.0173	1	0.976152	100
KEGG_PATHWAY	hsa04020:Calcium signaling pathway	5	0.967118	0.793335	PHKA2, P2RX7, ADRB2, ADCY7, ADCY9	209	179	6910	0.923525	1	0.979921	100
KEGG_PATHWAY	hsa04062:Chemokine signaling pathway	5	0.967118	0.817333	ADCY7, ADCY9, CXCR4, CXCR3, PIK3R2	209	186	6910	0.888769	1	0.983155	100
KEGG_PATHWAY	hsa04725:Cholinergic synapse	3	0.580271	0.852757	ADCY7, ADCY9, PIK3R2	209	111	6910	0.893573	1	0.987958	100
Annotation Cluster 63	Enrichment Score: 0.3963632521488843
Category	Term	Count	%	PValue	Genes	List Total	Pop Hits	Pop Total	Fold Enrichment	Bonferroni	Benjamini	FDR
INTERPRO	IPR000210:BTB/POZ-like	8	1.54739	0.186069	RCBTB2, ZBTB20, BACH2, ABTB1, KLHL21, KLHL42, IVNS1ABP, ZBTB38	481	180	18559	1.71485	1	0.993792	96.0296
INTERPRO	IPR011705:BTB/Kelch-associated	4	0.773694	0.216	RCBTB2, KLHL21, KLHL42, IVNS1ABP	481	62	18559	2.4893	1	0.994415	97.7928
INTERPRO	IPR011333:BTB/POZ fold	8	1.54739	0.222448	RCBTB2, ZBTB20, BACH2, ABTB1, KLHL21, KLHL42, IVNS1ABP, ZBTB38	481	190	18559	1.6246	1	0.993405	98.0607
UP_SEQ_FEATURE	domain:BTB	6	1.16054	0.308255	ZBTB20, BACH2, KLHL21, KLHL42, IVNS1ABP, ZBTB38	514	144	20063	1.62638	1	0.999766	99.7729
SMART	SM00225:BTB	7	1.35397	0.353508	RCBTB2, ZBTB20, BACH2, ABTB1, KLHL21, IVNS1ABP, ZBTB38	277	176	10057	1.44402	1	0.948642	99.5975
UP_SEQ_FEATURE	repeat:Kelch 6	3	0.580271	0.385267	KLHL21, KLHL42, IVNS1ABP	514	52	20063	2.25191	1	0.999951	99.9677
SMART	SM00612:Kelch	3	0.580271	0.475597	KLHL21, KLHL42, IVNS1ABP	277	58	10057	1.87794	1	0.974804	99.9715
INTERPRO	IPR006652:Kelch repeat type 1	3	0.580271	0.495797	KLHL21, KLHL42, IVNS1ABP	481	64	18559	1.80863	1	0.999735	99.9978
UP_SEQ_FEATURE	repeat:Kelch 5	3	0.580271	0.506014	KLHL21, KLHL42, IVNS1ABP	514	66	20063	1.77423	1	0.999991	99.9991
GOTERM_CC_DIRECT	GO:0031463~Cul3-RING ubiquitin ligase complex	3	0.580271	0.536822	BACH2, KLHL21, KLHL42	487	67	18224	1.67556	1	0.977764	99.9974
UP_SEQ_FEATURE	repeat:Kelch 4	3	0.580271	0.537603	KLHL21, KLHL42, IVNS1ABP	514	70	20063	1.67285	1	0.999995	99.9997
UP_KEYWORDS	Kelch repeat	3	0.580271	0.541088	KLHL21, KLHL42, IVNS1ABP	516	72	20581	1.6619	1	0.900138	99.9977
UP_SEQ_FEATURE	repeat:Kelch 2	3	0.580271	0.54528	KLHL21, KLHL42, IVNS1ABP	514	71	20063	1.64928	1	0.999995	99.9998
UP_SEQ_FEATURE	repeat:Kelch 3	3	0.580271	0.54528	KLHL21, KLHL42, IVNS1ABP	514	71	20063	1.64928	1	0.999995	99.9998
UP_SEQ_FEATURE	repeat:Kelch 1	3	0.580271	0.54528	KLHL21, KLHL42, IVNS1ABP	514	71	20063	1.64928	1	0.999995	99.9998
Annotation Cluster 64	Enrichment Score: 0.39323961406128954
Category	Term	Count	%	PValue	Genes	List Total	Pop Hits	Pop Total	Fold Enrichment	Bonferroni	Benjamini	FDR
KEGG_PATHWAY	hsa04662:B cell receptor signaling pathway	5	0.967118	0.153454	CARD11, RASGRP3, NFATC2, NFATC1, PIK3R2	209	69	6910	2.39581	1	0.775282	88.2366
KEGG_PATHWAY	hsa04380:Osteoclast differentiation	6	1.16054	0.359724	TGFBR2, PPARG, NFATC2, MAP2K6, NFATC1, PIK3R2	209	131	6910	1.5143	1	0.895478	99.6746
KEGG_PATHWAY	hsa04660:T cell receptor signaling pathway	5	0.967118	0.375703	CARD11, NFATC2, NFATC1, PIK3R2, CD28	209	103	6910	1.60496	1	0.888693	99.7648
KEGG_PATHWAY	hsa04650:Natural killer cell mediated cytotoxicity	4	0.773694	0.716767	NFATC2, SH2D1B, NFATC1, PIK3R2	209	122	6910	1.08401	1	0.969776	100
GOTERM_BP_DIRECT	GO:0038095~Fc-epsilon receptor signaling pathway	5	0.967118	0.727163	CARD11, LAT2, NFATC2, NFATC1, PIK3R2	464	178	16792	1.01656	1	0.999998	100
Annotation Cluster 65	Enrichment Score: 0.37074555855530783
Category	Term	Count	%	PValue	Genes	List Total	Pop Hits	Pop Total	Fold Enrichment	Bonferroni	Benjamini	FDR
KEGG_PATHWAY	hsa05414:Dilated cardiomyopathy	5	0.967118	0.246283	ITGA6, ADCY7, ADCY9, ITGB5, IGF1	209	84	6910	1.96799	1	0.839578	97.3545
KEGG_PATHWAY	hsa05410:Hypertrophic cardiomyopathy (HCM)	4	0.773694	0.418497	ITGA6, PRKAG2, ITGB5, IGF1	209	78	6910	1.6955	1	0.903598	99.9055
KEGG_PATHWAY	hsa04510:Focal adhesion	6	1.16054	0.749265	CCND1, ITGA6, ITGB5, IGF1, PDGFC, PIK3R2	209	206	6910	0.962977	1	0.975396	100
Annotation Cluster 66	Enrichment Score: 0.36961257342053083
Category	Term	Count	%	PValue	Genes	List Total	Pop Hits	Pop Total	Fold Enrichment	Bonferroni	Benjamini	FDR
KEGG_PATHWAY	hsa05218:Melanoma	6	1.16054	0.0619729	E2F2, CCND1, FGF11, IGF1, PDGFC, PIK3R2	209	71	6910	2.79399	1	0.711254	56.0405
KEGG_PATHWAY	hsa04014:Ras signaling pathway	7	1.35397	0.681161	RASGRP3, FGF11, RIN1, IGF1, PDGFC, RASA3, PIK3R2	209	226	6910	1.02405	1	0.962675	100
UP_KEYWORDS	Growth factor	3	0.580271	0.843143	FGF11, IGF1, PDGFC	516	131	20581	0.913412	1	0.984286	100
GOTERM_MF_DIRECT	GO:0008083~growth factor activity	3	0.580271	0.933678	FGF11, IGF1, PDGFC	453	162	16881	0.690091	1	1	100
Annotation Cluster 67	Enrichment Score: 0.36488161114739637
Category	Term	Count	%	PValue	Genes	List Total	Pop Hits	Pop Total	Fold Enrichment	Bonferroni	Benjamini	FDR
UP_SEQ_FEATURE	domain:Cadherin 8	3	0.580271	0.042245	FAT3, CELSR1, DCHS1	514	13	20063	9.00763	1	0.978827	50.9812
UP_SEQ_FEATURE	domain:Cadherin 9	3	0.580271	0.042245	FAT3, CELSR1, DCHS1	514	13	20063	9.00763	1	0.978827	50.9812
UP_SEQ_FEATURE	domain:Cadherin 7	3	0.580271	0.0838234	FAT3, CELSR1, DCHS1	514	19	20063	6.16312	1	0.995657	76.4508
UP_SEQ_FEATURE	domain:Cadherin 6	3	0.580271	0.630355	FAT3, CELSR1, DCHS1	514	83	20063	1.41083	1	0.999999	100
GOTERM_BP_DIRECT	GO:0007156~homophilic cell adhesion via plasma membrane adhesion molecules	5	0.967118	0.637392	FAT3, PLXNB3, SMAGP, CELSR1, DCHS1	464	158	16792	1.14524	1	0.999982	100
UP_SEQ_FEATURE	domain:Cadherin 5	3	0.580271	0.753356	FAT3, CELSR1, DCHS1	514	105	20063	1.11523	1	1	100
UP_SEQ_FEATURE	domain:Cadherin 3	3	0.580271	0.784335	FAT3, CELSR1, DCHS1	514	112	20063	1.04553	1	1	100
UP_SEQ_FEATURE	domain:Cadherin 4	3	0.580271	0.784335	FAT3, CELSR1, DCHS1	514	112	20063	1.04553	1	1	100
INTERPRO	IPR020894:Cadherin conserved site	3	0.580271	0.793843	FAT3, CELSR1, DCHS1	481	113	18559	1.02436	1	1	100
UP_SEQ_FEATURE	domain:Cadherin 2	3	0.580271	0.796532	FAT3, CELSR1, DCHS1	514	115	20063	1.01825	1	1	100
UP_SEQ_FEATURE	domain:Cadherin 1	3	0.580271	0.796532	FAT3, CELSR1, DCHS1	514	115	20063	1.01825	1	1	100
INTERPRO	IPR002126:Cadherin	3	0.580271	0.813264	FAT3, CELSR1, DCHS1	481	118	18559	0.980954	1	1	100
INTERPRO	IPR015919:Cadherin-like	3	0.580271	0.820564	FAT3, CELSR1, DCHS1	481	120	18559	0.964605	1	1	100
SMART	SM00112:CA	3	0.580271	0.832263	FAT3, CELSR1, DCHS1	277	116	10057	0.93897	1	0.999843	100
Annotation Cluster 68	Enrichment Score: 0.2957204510373653
Category	Term	Count	%	PValue	Genes	List Total	Pop Hits	Pop Total	Fold Enrichment	Bonferroni	Benjamini	FDR
INTERPRO	IPR001623:DnaJ domain	3	0.580271	0.381518	DNAJC28, DNAJC9, HSCB	481	51	18559	2.26966	1	0.999026	99.9463
UP_SEQ_FEATURE	domain:J	3	0.580271	0.385267	DNAJC28, DNAJC9, HSCB	514	52	20063	2.25191	1	0.999951	99.9677
UP_KEYWORDS	Chaperone	4	0.773694	0.882189	DNAJC28, DNAJC9, HSCB, BBS10	516	201	20581	0.793744	1	0.990682	100
Annotation Cluster 69	Enrichment Score: 0.29569595238599883
Category	Term	Count	%	PValue	Genes	List Total	Pop Hits	Pop Total	Fold Enrichment	Bonferroni	Benjamini	FDR
INTERPRO	IPR000483:Cysteine-rich flanking region, C-terminal	5	0.967118	0.167702	LRRN3, LRRC17, LRIG3, TPBGL, CD180	481	83	18559	2.32435	1	0.993681	94.3674
SMART	SM00082:LRRCT	5	0.967118	0.193466	LRRN3, LRRC17, LRIG3, TPBGL, CD180	277	83	10057	2.18716	1	0.930654	93.4029
INTERPRO	IPR003591:Leucine-rich repeat, typical subtype	7	1.35397	0.313608	LRRN3, LRRC66, LRRC17, LRIG3, TPBGL, LRRC39, CD180	481	178	18559	1.51736	1	0.997955	99.7252
SMART	SM00369:LRR_TYP	7	1.35397	0.363336	LRRN3, LRRC66, LRRC17, LRIG3, TPBGL, LRRC39, CD180	277	178	10057	1.4278	1	0.944254	99.6683
INTERPRO	IPR001611:Leucine-rich repeat	9	1.74081	0.373154	LRRC56, LRRN3, LRRC66, LRRC17, LRIG3, TPBGL, FBXL16, LRRC39, CD180	481	263	18559	1.32037	1	0.998936	99.9337
UP_SEQ_FEATURE	repeat:LRR 6	7	1.35397	0.443365	LRRN3, LRRC66, LRRC17, LRIG3, FBXL16, LRRC39, CD180	514	209	20063	1.30733	1	0.999981	99.9937
UP_KEYWORDS	Leucine-rich repeat	9	1.74081	0.518266	LRRC56, LRRN3, LRRC66, LRRC17, LRIG3, TPBGL, FBXL16, LRRC39, CD180	516	311	20581	1.15425	1	0.890985	99.9954
UP_SEQ_FEATURE	repeat:LRR 5	7	1.35397	0.539755	LRRN3, LRRC66, LRRC17, LRIG3, FBXL16, LRRC39, CD180	514	231	20063	1.18282	1	0.999995	99.9997
UP_SEQ_FEATURE	repeat:LRR 4	7	1.35397	0.638144	LRRN3, LRRC66, LRRC17, LRIG3, FBXL16, LRRC39, CD180	514	255	20063	1.0715	1	0.999999	100
UP_SEQ_FEATURE	repeat:LRR 3	8	1.54739	0.656116	LRRC56, LRRN3, LRRC66, LRRC17, LRIG3, FBXL16, LRRC39, CD180	514	302	20063	1.03399	1	0.999999	100
UP_SEQ_FEATURE	repeat:LRR 7	5	0.967118	0.66213	LRRN3, LRIG3, FBXL16, LRRC39, CD180	514	176	20063	1.10889	1	0.999999	100
UP_SEQ_FEATURE	repeat:LRR 9	4	0.773694	0.669737	LRRN3, LRIG3, LRRC39, CD180	514	134	20063	1.16517	1	0.999999	100
UP_SEQ_FEATURE	repeat:LRR 12	3	0.580271	0.673982	LRRN3, LRIG3, CD180	514	90	20063	1.3011	1	0.999999	100
UP_SEQ_FEATURE	repeat:LRR 1	8	1.54739	0.716707	LRRC56, LRRN3, LRRC66, LRRC17, LRIG3, FBXL16, LRRC39, CD180	514	321	20063	0.972787	1	1	100
UP_SEQ_FEATURE	repeat:LRR 2	8	1.54739	0.719687	LRRC56, LRRN3, LRRC66, LRRC17, LRIG3, FBXL16, LRRC39, CD180	514	322	20063	0.969766	1	1	100
UP_SEQ_FEATURE	repeat:LRR 8	4	0.773694	0.733378	LRRN3, LRIG3, LRRC39, CD180	514	148	20063	1.05495	1	1	100
UP_SEQ_FEATURE	repeat:LRR 11	3	0.580271	0.733985	LRRN3, LRIG3, CD180	514	101	20063	1.1594	1	1	100
UP_SEQ_FEATURE	repeat:LRR 10	3	0.580271	0.800461	LRRN3, LRIG3, CD180	514	116	20063	1.00948	1	1	100
Annotation Cluster 70	Enrichment Score: 0.27582113250841406
Category	Term	Count	%	PValue	Genes	List Total	Pop Hits	Pop Total	Fold Enrichment	Bonferroni	Benjamini	FDR
UP_SEQ_FEATURE	repeat:TPR 6	4	0.773694	0.265804	WDR19, TTC7A, KLC4, TTC28	514	70	20063	2.23046	1	0.999719	99.3926
UP_SEQ_FEATURE	repeat:TPR 5	4	0.773694	0.321761	WDR19, TTC7A, KLC4, TTC28	514	78	20063	2.0017	1	0.999804	99.836
UP_SEQ_FEATURE	repeat:TPR 7	3	0.580271	0.464611	TTC7A, KLC4, TTC28	514	61	20063	1.91966	1	0.999988	99.9967
UP_SEQ_FEATURE	repeat:TPR 4	4	0.773694	0.472877	WDR19, TTC7A, KLC4, TTC28	514	100	20063	1.56132	1	0.999988	99.9974
UP_SEQ_FEATURE	repeat:TPR 3	5	0.967118	0.536558	WDR19, TTC7A, DYX1C1, KLC4, TTC28	514	150	20063	1.3011	1	0.999996	99.9997
UP_KEYWORDS	TPR repeat	5	0.967118	0.604341	WDR19, TTC7A, DYX1C1, KLC4, TTC28	516	167	20581	1.19418	1	0.926539	99.9997
UP_SEQ_FEATURE	repeat:TPR 2	5	0.967118	0.607142	WDR19, TTC7A, DYX1C1, KLC4, TTC28	514	164	20063	1.19003	1	0.999999	100
UP_SEQ_FEATURE	repeat:TPR 1	5	0.967118	0.607142	WDR19, TTC7A, DYX1C1, KLC4, TTC28	514	164	20063	1.19003	1	0.999999	100
INTERPRO	IPR013026:Tetratricopeptide repeat-containing domain	4	0.773694	0.667462	TTC7A, DYX1C1, KLC4, TTC28	481	132	18559	1.16922	1	0.999991	100
INTERPRO	IPR011990:Tetratricopeptide-like helical	6	1.16054	0.668275	WDR19, TTC7A, DYX1C1, EEF2K, KLC4, TTC28	481	218	18559	1.06195	1	0.99999	100
INTERPRO	IPR019734:Tetratricopeptide repeat	4	0.773694	0.696487	TTC7A, DYX1C1, KLC4, TTC28	481	138	18559	1.11838	1	0.999995	100
SMART	SM00028:TPR	4	0.773694	0.702163	TTC7A, DYX1C1, KLC4, TTC28	277	131	10057	1.10861	1	0.997723	100
Annotation Cluster 71	Enrichment Score: 0.2666915891509274
Category	Term	Count	%	PValue	Genes	List Total	Pop Hits	Pop Total	Fold Enrichment	Bonferroni	Benjamini	FDR
KEGG_PATHWAY	hsa00620:Pyruvate metabolism	3	0.580271	0.340133	ACSS1, PCK2, ALDH9A1	209	40	6910	2.47967	1	0.894875	99.5207
KEGG_PATHWAY	hsa00010:Glycolysis / Gluconeogenesis	3	0.580271	0.603999	ACSS1, PCK2, ALDH9A1	209	67	6910	1.4804	1	0.9501	99.9993
KEGG_PATHWAY	hsa01130:Biosynthesis of antibiotics	6	1.16054	0.771331	ACAA2, ACSS1, GOT1, PCK2, ALDH9A1, GLDC	209	212	6910	0.935723	1	0.977129	100
Annotation Cluster 72	Enrichment Score: 0.251479119799664
Category	Term	Count	%	PValue	Genes	List Total	Pop Hits	Pop Total	Fold Enrichment	Bonferroni	Benjamini	FDR
INTERPRO	IPR001660:Sterile alpha motif domain	4	0.773694	0.440148	C19ORF47, PPFIA4, L3MBTL3, ANKS6	481	94	18559	1.64188	1	0.999579	99.9887
INTERPRO	IPR013761:Sterile alpha motif/pointed domain	4	0.773694	0.586315	C19ORF47, PPFIA4, L3MBTL3, ANKS6	481	117	18559	1.31912	1	0.999959	99.9999
SMART	SM00454:SAM	3	0.580271	0.682077	PPFIA4, L3MBTL3, ANKS6	277	85	10057	1.28142	1	0.99763	99.9999
Annotation Cluster 73	Enrichment Score: 0.2445132713512962
Category	Term	Count	%	PValue	Genes	List Total	Pop Hits	Pop Total	Fold Enrichment	Bonferroni	Benjamini	FDR
GOTERM_BP_DIRECT	GO:0007264~small GTPase mediated signal transduction	11	2.12766	0.144255	SH2D3C, ARL11, RASGRP3, RAB19, RAB4A, ARHGAP18, RAB6B, RHOD, DOCK8, RAPGEF3, BCAR3	464	246	16792	1.61824	1	0.989257	93.4254
UP_SEQ_FEATURE	short sequence motif:Effector region	4	0.773694	0.479432	RAB19, RAB4A, RAB6B, RHOD	514	101	20063	1.54586	1	0.999987	99.9979
UP_SEQ_FEATURE	lipid moiety-binding region:S-geranylgeranyl cysteine	4	0.773694	0.524182	RAB19, RAB4A, RAB6B, RHOD	514	108	20063	1.44567	1	0.999994	99.9995
UP_KEYWORDS	Prenylation	5	0.967118	0.609043	PHKA2, RAB19, RAB4A, RAB6B, RHOD	516	168	20581	1.18707	1	0.927465	99.9997
INTERPRO	IPR005225:Small GTP-binding protein domain	5	0.967118	0.630438	ARL11, RAB19, RAB4A, RAB6B, RHOD	481	167	18559	1.15522	1	0.999978	100
UP_SEQ_FEATURE	nucleotide phosphate-binding region:GTP	8	1.54739	0.682538	ARL11, ADSSL1, RAB19, RAB4A, GNA12, RAB6B, RHOD, PCK2	514	310	20063	1.00731	1	1	100
INTERPRO	IPR001806:Small GTPase superfamily	4	0.773694	0.701133	RAB19, RAB4A, RAB6B, RHOD	481	139	18559	1.11034	1	0.999995	100
UP_KEYWORDS	GTP-binding	8	1.54739	0.758203	ARL11, ADSSL1, RAB19, RAB4A, GNA12, RAB6B, RHOD, PCK2	516	343	20581	0.930278	1	0.967377	100
GOTERM_MF_DIRECT	GO:0005525~GTP binding	9	1.74081	0.810869	ARL11, ADSSL1, RAB19, RAB4A, GNA12, SRL, RAB6B, RHOD, PCK2	453	384	16881	0.873396	1	0.999977	100
GOTERM_MF_DIRECT	GO:0003924~GTPase activity	5	0.967118	0.876143	ADSSL1, RAB4A, GNA12, RAB6B, RHOD	453	234	16881	0.796259	1	0.999997	100
Annotation Cluster 74	Enrichment Score: 0.21092191770544283
Category	Term	Count	%	PValue	Genes	List Total	Pop Hits	Pop Total	Fold Enrichment	Bonferroni	Benjamini	FDR
UP_KEYWORDS	Heme	5	0.967118	0.421377	STEAP3, SUOX, CYP27A1, NR1D2, CYP2S1	516	132	20581	1.51082	1	0.834671	99.9441
UP_SEQ_FEATURE	metal ion-binding site:Iron (heme axial ligand)	4	0.773694	0.466285	STEAP3, SUOX, CYP27A1, CYP2S1	514	99	20063	1.57709	1	0.999987	99.9969
UP_KEYWORDS	Iron	7	1.35397	0.824017	STEAP3, SUOX, CYP27A1, NR1D2, CYP2S1, HFE, REV3L	516	324	20581	0.861727	1	0.982108	100
GOTERM_MF_DIRECT	GO:0020037~heme binding	3	0.580271	0.885225	SUOX, CYP27A1, CYP2S1	453	137	16881	0.81602	1	0.999998	100
Annotation Cluster 75	Enrichment Score: 0.2066804470675802
Category	Term	Count	%	PValue	Genes	List Total	Pop Hits	Pop Total	Fold Enrichment	Bonferroni	Benjamini	FDR
GOTERM_BP_DIRECT	GO:0090502~RNA phosphodiester bond hydrolysis, endonucleolytic	3	0.580271	0.450353	EXO1, RNASEL, TSEN2	464	55	16792	1.97398	1	0.999694	99.9971
UP_KEYWORDS	Endonuclease	3	0.580271	0.625042	EXO1, RNASEL, TSEN2	516	84	20581	1.42449	1	0.931209	99.9999
UP_KEYWORDS	Nuclease	3	0.580271	0.852112	EXO1, RNASEL, TSEN2	516	134	20581	0.892963	1	0.985467	100
Annotation Cluster 76	Enrichment Score: 0.174733931634464
Category	Term	Count	%	PValue	Genes	List Total	Pop Hits	Pop Total	Fold Enrichment	Bonferroni	Benjamini	FDR
UP_KEYWORDS	Membrane	193	37.3308	0.354854	TMEM19, TMEM18, ADCY7, SCN3B, PLXNA2, IL6ST, PLEKHM1, TSPAN4, GNA12, SELENBP1, SLC7A4, IL17RC, SLC26A11, RELL1, TMEM141, KIFC3, SLC2A8, TMEM144, SLC2A5, VPS13C, AQP11, GAB3, MAP3K9, DNAJC9, WWP1, PDGFC, MCOLN1, PELI2, RAPGEF3, C5AR2, TTC7A, DTL, BAIAP2, PLXNB3, FUT10, MRGPRE, PNPLA7, LAT2, THBD, RAB19, SLC37A2, SLC25A35, LRRC66, CDCA7L, VAMP1, PMP22, ADD3, PHKA2, MFNG, SNX5, MTX3, TMEM82, PAQR7, …	516	7494	20581	1.02721	1	0.796167	99.752
UP_SEQ_FEATURE	transmembrane region	133	25.7253	0.40656	TMEM19, TMEM18, ADCY7, SCN3B, IL6ST, PLXNA2, TSPAN4, SLC7A4, IL17RC, SLC26A11, TMEM141, RELL1, SLC2A8, TMEM144, SLC2A5, AQP11, MCOLN1, C5AR2, FUT10, PLXNB3, MRGPRE, FRY, PNPLA7, LAT2, THBD, SLC37A2, SLC25A35, LRRC66, VAMP1, PMP22, MFNG, TMEM82, PAQR7, HFE, ITGB5, LRIG3, B3GNT8, SLC29A3, STX17, CNR2, P2RY1, ENTPD1, GCNT1, B4GALT4, B4GALT1, HAVCR2, GPR155, ST6GAL1, GPR157, CCPG1, TGFBR2, CELSR1, SL…	514	5056	20063	1.02678	1	0.999968	99.9819
UP_SEQ_FEATURE	topological domain:Cytoplasmic	92	17.795	0.40744	KCNJ16, STEAP3, GPR162, TMEM18, NRP1, ADCY7, GPR160, SCN3B, PLXNA2, IL6ST, TSPAN4, CXCR3, IL17RC, SLC26A11, RELL1, SLC2A8, SLC2A5, CD93, CXCR4, SMAGP, VSIG10, C10ORF54, C5AR2, PLXNB3, FUT10, CHST3, MRGPRE, SIGIRR, MAN2A2, LAT2, ADRB2, THBD, XPR1, PLXDC1, LRMP, SUSD3, VAMP1, GALNT9, TNFRSF21, MFNG, GPRC5C, GPR65, PAQR7, HFE, ITGB5, GPRC5B, TPCN1, PKD1L2, DCHS1, B3GNT8, SLC29A3, FAT3, TMEM154, STX1…	514	3456	20063	1.03907	1	0.999964	99.9824
UP_KEYWORDS	Transmembrane	142	27.4662	0.533245	TMEM19, TMEM18, ADCY7, SCN3B, IL6ST, PLXNA2, TSPAN4, SLC7A4, IL17RC, SLC26A11, TMEM141, RELL1, SLC2A8, TMEM144, SLC2A5, AQP11, GAB3, MAP3K9, PELI2, MCOLN1, C5AR2, FUT10, PLXNB3, MRGPRE, PNPLA7, LAT2, THBD, SLC37A2, SLC25A35, LRRC66, CDCA7L, VAMP1, PMP22, MFNG, TMEM82, PAQR7, HFE, ITGB5, LRIG3, B3GNT8, SLC29A3, STX17, P2RY1, CNR2, ENTPD1, GCNT1, B4GALT4, B4GALT1, HAVCR2, GPR155, ST6GAL1, ADSSL1, G…	516	5651	20581	1.00226	1	0.896991	99.997
UP_KEYWORDS	Transmembrane helix	141	27.2727	0.556097	TMEM19, TMEM18, ADCY7, SCN3B, IL6ST, PLXNA2, TSPAN4, SLC7A4, IL17RC, SLC26A11, TMEM141, RELL1, SLC2A8, TMEM144, SLC2A5, AQP11, GAB3, MAP3K9, PELI2, MCOLN1, C5AR2, FUT10, PLXNB3, MRGPRE, PNPLA7, LAT2, THBD, SLC37A2, SLC25A35, LRRC66, CDCA7L, VAMP1, PMP22, MFNG, TMEM82, PAQR7, HFE, ITGB5, LRIG3, B3GNT8, SLC29A3, STX17, CNR2, P2RY1, ENTPD1, GCNT1, B4GALT4, B4GALT1, HAVCR2, GPR155, ST6GAL1, ADSSL1, G…	516	5634	20581	0.998203	1	0.903985	99.9985
GOTERM_CC_DIRECT	GO:0016021~integral component of membrane	136	26.3056	0.625114	TMEM19, TMEM18, ADCY7, SCN3B, IL6ST, TSPAN4, SLC7A4, SLC26A11, TMEM141, RELL1, SLC2A8, TMEM144, SLC2A5, AQP11, GAB3, MAP3K9, PELI2, MCOLN1, FUT10, PLXNB3, MRGPRE, PNPLA7, LAT2, SLC37A2, SLC25A35, LRRC66, CDCA7L, VAMP1, PMP22, TMEM82, PAQR7, HFE, LRIG3, B3GNT8, SLC29A3, STX17, CNR2, ENTPD1, GCNT1, B4GALT4, B4GALT1, HAVCR2, GPR155, ST6GAL1, ADSSL1, GPR157, CCPG1, TGFBR2, CELSR1, SLCO2B1, ANKH, BRCA…	487	5163	18224	0.985715	1	0.988054	99.9999
UP_SEQ_FEATURE	topological domain:Extracellular	68	13.1528	0.727931	KCNJ16, GPR162, NRP1, TMEM18, GPR160, SCN3B, PLXNA2, IL6ST, TSPAN4, CXCR3, IL17RC, SLC26A11, RELL1, SLC2A8, SLC2A5, CD93, CXCR4, SMAGP, VSIG10, C10ORF54, C5AR2, PLXNB3, MRGPRE, SIGIRR, LAT2, ADRB2, THBD, XPR1, PLXDC1, SUSD3, TNFRSF21, GPRC5C, GPR65, PAQR7, HFE, ITGB5, GPRC5B, TPCN1, DCHS1, PKD1L2, SLC29A3, FAT3, TMEM154, CNR2, P2RY1, ENTPD1, CD28, HAVCR2, GPR157, LRRN3, TGFBR2, GDPD5, C10ORF128, …	514	2787	20063	0.952368	1	1	100
UP_KEYWORDS	Glycoprotein	109	21.0832	0.752059	ADCY7, SCN3B, IL6ST, PLXNA2, TSPAN4, IL17RC, SLC7A4, RELL1, SLC2A8, SLC2A5, AQP11, HIST1H2BJ, PDGFC, MCOLN1, C5AR2, FUT10, PLXNB3, PNPLA7, THBD, SLC37A2, LRRC66, PMP22, MFNG, SRL, HFE, ITGB5, LRIG3, ANGPTL6, B3GNT8, SLC29A3, CNR2, P2RY1, GALC, ENTPD1, GCNT1, B4GALT4, ANGPTL4, HAVCR2, B4GALT1, GPR155, ST6GAL1, TGFBR2, FOXRED2, CELSR1, SLCO2B1, GAS6, ABCG2, P2RX7, RNF150, GPR34, THSD1, ITGA6, CD300…	516	4551	20581	0.955293	1	0.966137	100
UP_SEQ_FEATURE	glycosylation site:N-linked (GlcNAc...)	97	18.7621	0.920606	SGSH, STEAP3, NXPH3, GPR162, NRP1, GPR160, ADCY7, SCN3B, PLXNA2, IL6ST, TSPAN4, CXCR3, SLC7A4, IL17RC, RELL1, SLC2A8, SLC2A5, CD93, AQP11, CXCR4, PDGFC, MCOLN1, PRSS36, SLC43A2, VSIG10, HYAL1, C10ORF54, C5AR2, PLXNB3, FUT10, CHST3, SIGIRR, MAN2A2, PNPLA7, ADRB2, THBD, PLXDC1, SLC37A2, LRRC66, SUSD3, PMP22, GALNT9, TNFRSF21, MFNG, GPRC5C, HS3ST1, SRL, TMEM158, GPR65, HFE, ITGB5, LRIG3, GPRC5B, PKD…	514	4234	20063	0.894239	1	1	100
UP_KEYWORDS	Disulfide bond	70	13.5397	0.983559	SGSH, RETNLB, BACH2, NRP1, SCN3B, PLXNA2, IL6ST, MASP2, PTPN22, CXCR3, TPBGL, CD93, CXCR4, PDGFC, PRSS36, VSIG10, HYAL1, C10ORF54, C5AR2, PLXNB3, SIGIRR, MAN2A2, ADRB2, THBD, SUSD3, GALNT9, TNFRSF21, MFNG, HS3ST1, GPR65, HFE, ITGB5, LRIG3, TIMP2, PKD1L2, ANGPTL6, FAT3, SPEG, NR1D2, P2RY1, GALNT15, GALC, ENTPD1, GCNT1, GALNT12, B4GALT4, CD28, ANGPTL4, HAVCR2, B4GALT1, ST6GAL1, LRRN3, TGFBR2, IGF1,…	516	3434	20581	0.813045	1	0.999766	100
UP_SEQ_FEATURE	disulfide bond	57	11.0251	0.993811	RETNLB, NRP1, IL6ST, MASP2, SCN3B, CXCR3, CD93, CXCR4, PDGFC, PRSS36, VSIG10, HYAL1, C10ORF54, C5AR2, SIGIRR, ADRB2, THBD, SUSD3, GALNT9, TNFRSF21, HS3ST1, GPR65, ITGB5, HFE, LRIG3, TIMP2, PKD1L2, ANGPTL6, FAT3, SPEG, P2RY1, GALNT15, PCYT1A, GCNT1, GALNT12, B4GALT4, CD28, ANGPTL4, HAVCR2, B4GALT1, ST6GAL1, LRRN3, TGFBR2, IGF1, GDPD5, CELSR1, SOD1, GAS6, ABCG2, DKK2, GPR34, ITGA6, THSD1, CD300A, T…	514	2917	20063	0.762731	1	1	100
UP_KEYWORDS	Signal	80	15.4739	0.998302	NXPH3, SGSH, RETNLB, GPR162, TMEM19, NRP1, SCN3B, PLXNA2, IL6ST, MASP2, CYP2S1, LRRC17, IL17RC, TPBGL, RELL1, C19ORF47, CD93, PDGFC, HTRA3, PRSS36, VSIG10, HYAL1, C10ORF54, ACRBP, PLXNB3, ERP29, LAT2, THBD, PLXDC1, OXNAD1, SMARCA2, TNFRSF21, GPRC5C, SRL, HS3ST1, TMEM158, PAQR7, HFE, ITGB5, LRIG3, GPRC5B, TIMP2, PKD1L2, DCHS1, ANGPTL6, FAT3, TMEM154, GALC, GALNT15, SEC22C, B4GALT4, ANGPTL4, CD28, …	516	4160	20581	0.767032	1	0.999997	100
UP_SEQ_FEATURE	signal peptide	63	12.1857	0.998623	NXPH3, SGSH, RETNLB, NRP1, SCN3B, PLXNA2, IL6ST, MASP2, LRRC17, IL17RC, RELL1, CD93, PDGFC, HTRA3, PRSS36, VSIG10, HYAL1, C10ORF54, ACRBP, PLXNB3, ERP29, THBD, PLXDC1, OXNAD1, TNFRSF21, GPRC5C, ACP6, SRL, HS3ST1, TMEM158, HFE, ITGB5, LRIG3, GPRC5B, TIMP2, DCHS1, PKD1L2, ANGPTL6, FAT3, TMEM154, GALC, CD28, ANGPTL4, HAVCR2, FOXRED2, LRRN3, TGFBR2, AMACR, IGF1, C10ORF128, CELSR1, CD180, GAS6, MANBA,…	514	3346	20063	0.734932	1	1	100
Annotation Cluster 77	Enrichment Score: 0.16463711986346902
Category	Term	Count	%	PValue	Genes	List Total	Pop Hits	Pop Total	Fold Enrichment	Bonferroni	Benjamini	FDR
GOTERM_MF_DIRECT	GO:0005262~calcium channel activity	3	0.580271	0.562829	TMEM37, MCOLN1, PKD1L2	453	70	16881	1.59707	1	0.997812	99.9996
GOTERM_BP_DIRECT	GO:0070588~calcium ion transmembrane transport	4	0.773694	0.641311	TMEM37, MCOLN1, GAS6, PKD1L2	464	119	16792	1.21646	1	0.999984	100
UP_KEYWORDS	Ion channel	7	1.35397	0.888471	KCNJ16, TMEM37, P2RX7, SCN3B, MCOLN1, TPCN1, PKD1L2	516	359	20581	0.777715	1	0.991486	100
Annotation Cluster 78	Enrichment Score: 0.15266809112845015
Category	Term	Count	%	PValue	Genes	List Total	Pop Hits	Pop Total	Fold Enrichment	Bonferroni	Benjamini	FDR
UP_SEQ_FEATURE	domain:C-type lectin	3	0.580271	0.623764	THBD, CD93, PKD1L2	514	82	20063	1.42804	1	0.999999	100
INTERPRO	IPR001304:C-type lectin	3	0.580271	0.674211	THBD, CD93, PKD1L2	481	89	18559	1.30059	1	0.99999	100
SMART	SM00034:CLECT	3	0.580271	0.688281	THBD, CD93, PKD1L2	277	86	10057	1.26652	1	0.997518	100
INTERPRO	IPR016186:C-type lectin-like	3	0.580271	0.754374	THBD, CD93, PKD1L2	481	104	18559	1.11301	1	0.999999	100
INTERPRO	IPR016187:C-type lectin fold	3	0.580271	0.789752	THBD, CD93, PKD1L2	481	112	18559	1.03351	1	1	100
Annotation Cluster 79	Enrichment Score: 0.13837278156907826
Category	Term	Count	%	PValue	Genes	List Total	Pop Hits	Pop Total	Fold Enrichment	Bonferroni	Benjamini	FDR
GOTERM_BP_DIRECT	GO:0034765~regulation of ion transmembrane transport	4	0.773694	0.59426	KCNJ16, TMEM37, NEDD4L, TPCN1	464	111	16792	1.30413	1	0.999967	100
UP_KEYWORDS	Voltage-gated channel	4	0.773694	0.728219	KCNJ16, TMEM37, SCN3B, TPCN1	516	150	20581	1.06362	1	0.959514	100
UP_KEYWORDS	Ion channel	7	1.35397	0.888471	KCNJ16, TMEM37, P2RX7, SCN3B, MCOLN1, TPCN1, PKD1L2	516	359	20581	0.777715	1	0.991486	100
Annotation Cluster 80	Enrichment Score: 0.12195346262618618
Category	Term	Count	%	PValue	Genes	List Total	Pop Hits	Pop Total	Fold Enrichment	Bonferroni	Benjamini	FDR
INTERPRO	IPR015943:WD40/YVTN repeat-like-containing domain	10	1.93424	0.48976	WDR19, WDPCP, DTL, PLXNA2, STXBP5, PLXNB3, TLE1, SELENBP1, WDHD1, NBEAL2	481	331	18559	1.16569	1	0.999753	99.9974
UP_KEYWORDS	WD repeat	7	1.35397	0.708316	WDR19, WDPCP, DTL, STXBP5, TLE1, WDHD1, NBEAL2	516	281	20581	0.993593	1	0.953849	100
UP_SEQ_FEATURE	repeat:WD 1	7	1.35397	0.718104	WDR19, WDPCP, DTL, STXBP5, TLE1, WDHD1, NBEAL2	514	278	20063	0.982847	1	1	100
UP_SEQ_FEATURE	repeat:WD 2	7	1.35397	0.718104	WDR19, WDPCP, DTL, STXBP5, TLE1, WDHD1, NBEAL2	514	278	20063	0.982847	1	1	100
UP_SEQ_FEATURE	repeat:WD 5	6	1.16054	0.727987	WDR19, DTL, STXBP5, TLE1, WDHD1, NBEAL2	514	237	20063	0.988179	1	1	100
UP_SEQ_FEATURE	repeat:WD 6	5	0.967118	0.741609	WDR19, DTL, STXBP5, TLE1, WDHD1	514	196	20063	0.995742	1	1	100
UP_SEQ_FEATURE	repeat:WD 4	6	1.16054	0.783973	WDR19, DTL, STXBP5, TLE1, WDHD1, NBEAL2	514	255	20063	0.918425	1	1	100
INTERPRO	IPR017986:WD40-repeat-containing domain	7	1.35397	0.806658	WDR19, WDPCP, DTL, STXBP5, TLE1, WDHD1, NBEAL2	481	306	18559	0.882645	1	1	100
INTERPRO	IPR019775:WD40 repeat, conserved site	4	0.773694	0.806863	DTL, STXBP5, TLE1, WDHD1	481	166	18559	0.92974	1	1	100
UP_SEQ_FEATURE	repeat:WD 3	6	1.16054	0.821023	WDR19, DTL, STXBP5, TLE1, WDHD1, NBEAL2	514	269	20063	0.870626	1	1	100
INTERPRO	IPR001680:WD40 repeat	6	1.16054	0.826239	WDR19, DTL, STXBP5, TLE1, WDHD1, NBEAL2	481	268	18559	0.863825	1	1	100
SMART	SM00320:WD40	6	1.16054	0.861958	WDR19, DTL, STXBP5, TLE1, WDHD1, NBEAL2	277	267	10057	0.815884	1	0.999907	100
UP_SEQ_FEATURE	repeat:WD 7	3	0.580271	0.901537	DTL, STXBP5, WDHD1	514	151	20063	0.775492	1	1	100
Annotation Cluster 81	Enrichment Score: 0.10352981648467428
Category	Term	Count	%	PValue	Genes	List Total	Pop Hits	Pop Total	Fold Enrichment	Bonferroni	Benjamini	FDR
GOTERM_MF_DIRECT	GO:0004713~protein tyrosine kinase activity	4	0.773694	0.695236	MAP3K9, DYRK3, MAP2K6, WEE1	453	133	16881	1.12075	1	0.999741	100
INTERPRO	IPR017441:Protein kinase, ATP binding site	9	1.74081	0.772625	SPEG, MAP3K9, TGFBR2, PASK, MKNK2, CHEK1, DYRK3, MAP2K6, WEE1	481	381	18559	0.911438	1	0.999999	100
UP_KEYWORDS	Tyrosine-protein kinase	3	0.580271	0.77406	DYRK3, MAP2K6, WEE1	516	112	20581	1.06837	1	0.970923	100
GOTERM_BP_DIRECT	GO:0018108~peptidyl-tyrosine phosphorylation	3	0.580271	0.926841	DYRK3, MAP2K6, WEE1	464	153	16792	0.709601	1	1	100
Annotation Cluster 82	Enrichment Score: 0.10197751388675294
Category	Term	Count	%	PValue	Genes	List Total	Pop Hits	Pop Total	Fold Enrichment	Bonferroni	Benjamini	FDR
UP_SEQ_FEATURE	active site:Charge relay system	7	1.35397	0.417466	MASP2, ACOT2, ACOT1, HTRA3, PRSS36, PLAU, ACOT4	514	203	20063	1.34597	1	0.999971	99.9867
INTERPRO	IPR009003:Trypsin-like cysteine/serine peptidase domain	4	0.773694	0.647017	MASP2, HTRA3, PRSS36, PLAU	481	128	18559	1.20576	1	0.999985	100
UP_KEYWORDS	Serine protease	4	0.773694	0.688837	MASP2, HTRA3, PRSS36, PLAU	516	141	20581	1.13151	1	0.952356	100
INTERPRO	IPR001314:Peptidase S1A, chymotrypsin-type	3	0.580271	0.793843	MASP2, PRSS36, PLAU	481	113	18559	1.02436	1	1	100
INTERPRO	IPR001254:Peptidase S1	3	0.580271	0.820564	MASP2, PRSS36, PLAU	481	120	18559	0.964605	1	1	100
SMART	SM00020:Tryp_SPc	3	0.580271	0.839323	MASP2, PRSS36, PLAU	277	118	10057	0.923056	1	0.999844	100
GOTERM_MF_DIRECT	GO:0004252~serine-type endopeptidase activity	4	0.773694	0.968787	MASP2, HTRA3, PRSS36, PLAU	453	255	16881	0.584547	1	1	100
UP_KEYWORDS	Zymogen	3	0.580271	0.971901	CASP9, PRSS36, PLAU	516	214	20581	0.559145	1	0.999359	100
UP_KEYWORDS	Protease	6	1.16054	0.998009	CASP9, USP2, MASP2, HTRA3, PRSS36, PLAU	516	544	20581	0.439915	1	0.999996	100
GOTERM_BP_DIRECT	GO:0006508~proteolysis	5	0.967118	0.999564	CASP9, MASP2, HTRA3, PRSS36, PLAU	464	500	16792	0.361897	1	1	100
Annotation Cluster 83	Enrichment Score: 0.09714622607434004
Category	Term	Count	%	PValue	Genes	List Total	Pop Hits	Pop Total	Fold Enrichment	Bonferroni	Benjamini	FDR
GOTERM_BP_DIRECT	GO:0002250~adaptive immune response	4	0.773694	0.778858	HAVCR2, TNFRSF21, LAT2, SH2D1B	464	148	16792	0.978099	1	1	100
UP_KEYWORDS	Immunity	11	2.12766	0.806116	HAVCR2, EXO1, POLR3G, TNFRSF21, LAT2, CD300A, MASP2, LRMP, PTPN22, SH2D1B, CD180	516	500	20581	0.877484	1	0.979257	100
UP_KEYWORDS	Adaptive immunity	4	0.773694	0.814152	HAVCR2, TNFRSF21, LAT2, SH2D1B	516	174	20581	0.916912	1	0.980216	100
Annotation Cluster 84	Enrichment Score: 0.06617969244911572
Category	Term	Count	%	PValue	Genes	List Total	Pop Hits	Pop Total	Fold Enrichment	Bonferroni	Benjamini	FDR
GOTERM_MF_DIRECT	GO:0016874~ligase activity	7	1.35397	0.733375	MKRN1, TRIM37, MIB2, WWP1, PELI2, NEDD4L, BRCA1	453	270	16881	0.966127	1	0.99984	100
UP_KEYWORDS	Ligase	8	1.54739	0.768521	MKRN1, TRIM37, ACSS1, ADSSL1, MIB2, PELI2, NEDD4L, BRCA1	516	347	20581	0.919554	1	0.96992	100
INTERPRO	IPR013083:Zinc finger, RING/FYVE/PHD-type	9	1.74081	0.903156	MKRN1, TRIM37, ING4, RNF150, ZFYVE26, MIB2, ZFYVE28, BRCA1, FGD4	481	453	18559	0.766574	1	1	100
INTERPRO	IPR001841:Zinc finger, RING-type	5	0.967118	0.949153	MKRN1, TRIM37, RNF150, MIB2, BRCA1	481	295	18559	0.653969	1	1	100
SMART	SM00184:RING	4	0.773694	0.966096	MKRN1, RNF150, MIB2, BRCA1	277	244	10057	0.595194	1	1	100
Annotation Cluster 85	Enrichment Score: 0.056450693200086256
Category	Term	Count	%	PValue	Genes	List Total	Pop Hits	Pop Total	Fold Enrichment	Bonferroni	Benjamini	FDR
UP_SEQ_FEATURE	repeat:1	6	1.16054	0.789605	PRAM1, DNMT1, ALMS1, PCYT1A, NFATC2, NFATC1	514	257	20063	0.911278	1	1	100
UP_SEQ_FEATURE	repeat:3	5	0.967118	0.830495	PRAM1, DNMT1, ALMS1, PCYT1A, NFATC1	514	225	20063	0.867402	1	1	100
UP_SEQ_FEATURE	repeat:2	5	0.967118	0.902401	PRAM1, DNMT1, ALMS1, NFATC2, NFATC1	514	260	20063	0.750636	1	1	100
UP_SEQ_FEATURE	repeat:5	3	0.580271	0.920111	PRAM1, DNMT1, ALMS1	514	161	20063	0.727324	1	1	100
UP_SEQ_FEATURE	repeat:4	3	0.580271	0.958871	PRAM1, DNMT1, ALMS1	514	192	20063	0.609892	1	1	100
Annotation Cluster 86	Enrichment Score: 0.03658598906681203
Category	Term	Count	%	PValue	Genes	List Total	Pop Hits	Pop Total	Fold Enrichment	Bonferroni	Benjamini	FDR
UP_SEQ_FEATURE	calcium-binding region:2	3	0.580271	0.808116	SLC25A13, RASGRP3, DGKG	514	118	20063	0.992366	1	1	100
UP_SEQ_FEATURE	calcium-binding region:1	3	0.580271	0.842593	SLC25A13, RASGRP3, DGKG	514	128	20063	0.914838	1	1	100
UP_SEQ_FEATURE	domain:EF-hand 1	3	0.580271	0.952128	SLC25A13, RASGRP3, DGKG	514	185	20063	0.632969	1	1	100
UP_SEQ_FEATURE	domain:EF-hand 2	3	0.580271	0.952128	SLC25A13, RASGRP3, DGKG	514	185	20063	0.632969	1	1	100
INTERPRO	IPR002048:EF-hand domain	3	0.580271	0.982533	SLC25A13, RASGRP3, DGKG	481	228	18559	0.507687	1	1	100
INTERPRO	IPR011992:EF-hand-like domain	3	0.580271	0.994615	SLC25A13, RASGRP3, DGKG	481	279	18559	0.414884	1	1	100
Annotation Cluster 87	Enrichment Score: 0.029789874621173777
Category	Term	Count	%	PValue	Genes	List Total	Pop Hits	Pop Total	Fold Enrichment	Bonferroni	Benjamini	FDR
UP_SEQ_FEATURE	zinc finger region:C2H2-type 1	12	2.32108	0.842081	ZNF157, EGR3, ZBTB20, ZFP30, ZNF667, ZNF250, ZNF286A, KLF2, ZNF219, KLF4, ZBTB38, ZKSCAN4	514	554	20063	0.845482	1	1	100
UP_SEQ_FEATURE	zinc finger region:C2H2-type 10	7	1.35397	0.87161	ZNF157, ZNF235, ZFP30, ZNF667, ZNF250, ZNF286A, ZBTB38	514	341	20063	0.801265	1	1	100
UP_SEQ_FEATURE	domain:KRAB	7	1.35397	0.875047	ZNF157, ZNF235, ZFP30, ZNF667, ZNF250, ZNF286A, ZKSCAN4	514	343	20063	0.796593	1	1	100
UP_SEQ_FEATURE	zinc finger region:C2H2-type 3	13	2.51451	0.892378	ZNF157, EGR3, ZBTB20, ZNF235, ZFP30, ZNF667, ZNF250, ZNF286A, KLF2, ZNF219, KLF4, ZBTB38, ZKSCAN4	514	636	20063	0.797846	1	1	100
UP_SEQ_FEATURE	zinc finger region:C2H2-type 12	5	0.967118	0.895825	ZNF157, ZNF235, ZFP30, ZNF667, ZNF250	514	256	20063	0.762365	1	1	100
UP_SEQ_FEATURE	zinc finger region:C2H2-type 13	4	0.773694	0.896658	ZNF235, ZFP30, ZNF667, ZNF250	514	204	20063	0.765354	1	1	100
UP_SEQ_FEATURE	zinc finger region:C2H2-type 2	12	2.32108	0.918798	ZNF157, EGR3, ZBTB20, ZNF235, ZFP30, ZNF667, ZNF250, ZNF286A, KLF2, ZNF219, KLF4, ZKSCAN4	514	615	20063	0.761621	1	1	100
INTERPRO	IPR013087:Zinc finger C2H2-type/integrase DNA-binding domain	14	2.70793	0.929111	ZBTB20, EGR3, ZFP30, ZNF667, ZNF250, ZKSCAN4, ZBTB38, ZNF157, ZNF235, ZNF286A, KLF2, ZNF219, ZNF286B, KLF4	481	712	18559	0.758678	1	1	100
UP_SEQ_FEATURE	zinc finger region:C2H2-type 9	7	1.35397	0.931195	ZNF157, ZNF235, ZFP30, ZNF667, ZNF250, ZNF286A, ZBTB38	514	385	20063	0.709692	1	1	100
UP_SEQ_FEATURE	zinc finger region:C2H2-type 6	9	1.74081	0.94486	ZNF157, ZNF235, ZFP30, ZNF667, ZNF250, ZNF286A, ZNF219, ZBTB38, ZKSCAN4	514	501	20063	0.701193	1	1	100
INTERPRO	IPR001909:Krueppel-associated box	7	1.35397	0.950446	ZNF157, ZNF235, ZFP30, ZNF667, ZNF250, ZNF286A, ZKSCAN4	481	402	18559	0.671864	1	1	100
UP_SEQ_FEATURE	zinc finger region:C2H2-type 11	5	0.967118	0.951318	ZNF157, ZNF235, ZFP30, ZNF667, ZNF250	514	301	20063	0.64839	1	1	100
UP_SEQ_FEATURE	zinc finger region:C2H2-type 7	8	1.54739	0.953773	ZNF157, ZNF235, ZFP30, ZNF667, ZNF250, ZNF286A, ZBTB38, ZKSCAN4	514	463	20063	0.674438	1	1	100
INTERPRO	IPR007087:Zinc finger, C2H2	15	2.90135	0.955472	EGR3, ZBTB20, ZFP30, ZNF667, ZNF250, ZKSCAN4, ZBTB38, ZNF157, ZNF704, ZNF235, ZNF286A, KLF2, ZNF219, ZNF286B, KLF4	481	799	18559	0.724359	1	1	100
INTERPRO	IPR015880:Zinc finger, C2H2-like	14	2.70793	0.960544	ZBTB20, EGR3, ZFP30, ZNF667, ZNF250, ZKSCAN4, ZBTB38, ZNF157, ZNF235, ZNF286A, KLF2, ZNF219, ZNF286B, KLF4	481	762	18559	0.708896	1	1	100
SMART	SM00349:KRAB	7	1.35397	0.961475	ZNF157, ZNF235, ZFP30, ZNF667, ZNF250, ZNF286A, ZKSCAN4	277	392	10057	0.648337	1	1	100
UP_SEQ_FEATURE	zinc finger region:C2H2-type 8	7	1.35397	0.963806	ZNF157, ZNF235, ZFP30, ZNF667, ZNF250, ZNF286A, ZBTB38	514	427	20063	0.639886	1	1	100
UP_SEQ_FEATURE	zinc finger region:C2H2-type 4	10	1.93424	0.96685	ZNF157, ZBTB20, ZNF235, ZFP30, ZNF667, ZNF250, ZNF286A, ZNF219, ZBTB38, ZKSCAN4	514	588	20063	0.663828	1	1	100
SMART	SM00355:ZnF_C2H2	14	2.70793	0.979725	ZBTB20, EGR3, ZFP30, ZNF667, ZNF250, ZKSCAN4, ZBTB38, ZNF157, ZNF235, ZNF286A, KLF2, ZNF219, ZNF286B, KLF4	277	762	10057	0.667055	1	1	100
UP_SEQ_FEATURE	zinc finger region:C2H2-type 5	8	1.54739	0.988042	ZNF157, ZBTB20, ZNF235, ZNF250, ZNF286A, ZNF219, ZBTB38, ZKSCAN4	514	550	20063	0.567754	1	1	100
GOTERM_MF_DIRECT	GO:0003676~nucleic acid binding	15	2.90135	0.997726	ZBTB20, ZCCHC11, CPEB3, ZFP30, ZNF667, ZNF250, ZKSCAN4, ZBTB38, ZNF235, ZNF286A, CIRBP, CELF2, TSEN2, ZNF219, KLF4	453	985	16881	0.567486	1	1	100
Annotation Cluster 88	Enrichment Score: 0.02354412652739509
Category	Term	Count	%	PValue	Genes	List Total	Pop Hits	Pop Total	Fold Enrichment	Bonferroni	Benjamini	FDR
UP_SEQ_FEATURE	DNA-binding region:Homeobox	4	0.773694	0.869789	HHEX, SATB2, HOXA7, LBX2	514	191	20063	0.817447	1	1	100
UP_KEYWORDS	Homeobox	4	0.773694	0.96131	HHEX, SATB2, HOXA7, LBX2	516	262	20581	0.608941	1	0.998946	100
INTERPRO	IPR001356:Homeodomain	4	0.773694	0.963295	HHEX, SATB2, HOXA7, LBX2	481	256	18559	0.602878	1	1	100
SMART	SM00389:HOX	4	0.773694	0.970172	HHEX, SATB2, HOXA7, LBX2	277	250	10057	0.58091	1	1	100
INTERPRO	IPR009057:Homeodomain-like	5	0.967118	0.975874	HHEX, SATB2, HOXA7, MIS18BP1, LBX2	481	336	18559	0.57417	1	1	100
Annotation Cluster 89	Enrichment Score: 0.020702791536829284
Category	Term	Count	%	PValue	Genes	List Total	Pop Hits	Pop Total	Fold Enrichment	Bonferroni	Benjamini	FDR
UP_KEYWORDS	Receptor	37	7.15667	0.826802	TNFRSF21, GPR162, GPRC5C, NRP1, GPR160, IL6ST, PPARG, GPR65, ITGB5, PAQR7, PTPN22, CXCR3, GPRC5B, IL17RC, CD93, CXCR4, NR1D2, P2RY1, CNR2, C10ORF54, C5AR2, GPR157, PLXNB3, TGFBR2, ESR1, MRGPRE, CELSR1, CD180, P2RX7, ADRB2, GPR34, THBD, ITGA6, EPS8, CD300A, XPR1, EPOR	516	1648	20581	0.895491	1	0.982293	100
UP_KEYWORDS	G-protein coupled receptor	15	2.90135	0.962714	GPR162, C5AR2, GPR157, GPRC5C, GPR160, GPR65, MRGPRE, CELSR1, CXCR3, GPRC5B, ADRB2, GPR34, CXCR4, P2RY1, CNR2	516	842	20581	0.710552	1	0.998984	100
GOTERM_BP_DIRECT	GO:0007186~G-protein coupled receptor signaling pathway	18	3.48162	0.964653	GPR162, GPR157, GPRC5C, GPR160, PPARG, GNA12, GPR65, MRGPRE, RGS18, CELSR1, CXCR3, GPRC5B, GPR34, RGS1, CXCR4, XPR1, P2RY1, ZNF219	464	899	16792	0.724598	1	1	100
UP_KEYWORDS	Transducer	16	3.09478	0.966062	GPR162, C5AR2, GPR157, GPRC5C, GPR160, GNA12, GPR65, MRGPRE, CELSR1, CXCR3, GPRC5B, ADRB2, GPR34, CXCR4, P2RY1, CNR2	516	899	20581	0.709867	1	0.99913	100
GOTERM_MF_DIRECT	GO:0004930~G-protein coupled receptor activity	12	2.32108	0.984588	C5AR2, GPR162, GPRC5C, GPR34, GPR157, GPR160, CXCR4, XPR1, GPR65, MRGPRE, CELSR1, GPRC5B	453	710	16881	0.629829	1	1	100
INTERPRO	IPR017452:GPCR, rhodopsin-like, 7TM	12	2.32108	0.984665	C5AR2, GPR162, ADRB2, GPR34, GPR157, GPR160, CXCR4, P2RY1, CNR2, GPR65, MRGPRE, CXCR3	481	736	18559	0.62909	1	1	100
INTERPRO	IPR000276:G protein-coupled receptor, rhodopsin-like	10	1.93424	0.996007	C5AR2, GPR162, ADRB2, GPR34, CXCR4, P2RY1, CNR2, GPR65, MRGPRE, CXCR3	481	719	18559	0.536637	1	1	100
Annotation Cluster 90	Enrichment Score: 0.0199186272081333
Category	Term	Count	%	PValue	Genes	List Total	Pop Hits	Pop Total	Fold Enrichment	Bonferroni	Benjamini	FDR
UP_KEYWORDS	Immunoglobulin domain	11	2.12766	0.880062	VSIG10, HAVCR2, C10ORF54, CD300A, SCN3B, SPEG, IL6ST, LRRN3, LRIG3, CD28, SIGIRR	516	546	20581	0.803557	1	0.990588	100
INTERPRO	IPR013098:Immunoglobulin I-set	3	0.580271	0.883049	SPEG, LRRN3, LRIG3	481	141	18559	0.82094	1	1	100
INTERPRO	IPR003598:Immunoglobulin subtype 2	4	0.773694	0.958694	VSIG10, SPEG, LRRN3, LRIG3	481	250	18559	0.617347	1	1	100
SMART	SM00408:IGc2	4	0.773694	0.970172	VSIG10, SPEG, LRRN3, LRIG3	277	250	10057	0.58091	1	1	100
INTERPRO	IPR003599:Immunoglobulin subtype	8	1.54739	0.974705	VSIG10, HAVCR2, C10ORF54, CD300A, SCN3B, SPEG, LRRN3, LRIG3	481	497	18559	0.621074	1	1	100
INTERPRO	IPR013783:Immunoglobulin-like fold	17	3.2882	0.977526	HAVCR2, VSIG10, C10ORF54, SCN3B, IL6ST, PLXNA2, LRRN3, PLXNB3, HFE, LRIG3, SIGIRR, SPEG, CD300A, EPOR, NFATC2, NFATC1, CD28	481	951	18559	0.689728	1	1	100
INTERPRO	IPR013106:Immunoglobulin V-set	6	1.16054	0.984411	VSIG10, HAVCR2, C10ORF54, CD300A, SCN3B, CD28	481	417	18559	0.555168	1	1	100
SMART	SM00409:IG	8	1.54739	0.98529	VSIG10, HAVCR2, C10ORF54, CD300A, SCN3B, SPEG, LRRN3, LRIG3	277	497	10057	0.584416	1	1	100
INTERPRO	IPR007110:Immunoglobulin-like domain	12	2.32108	0.990748	VSIG10, HAVCR2, C10ORF54, CD300A, SCN3B, SPEG, IL6ST, LRRN3, HFE, LRIG3, CD28, SIGIRR	481	771	18559	0.600532	1	1	100
Annotation Cluster 91	Enrichment Score: 0.019365295021559596
Category	Term	Count	%	PValue	Genes	List Total	Pop Hits	Pop Total	Fold Enrichment	Bonferroni	Benjamini	FDR
GOTERM_CC_DIRECT	GO:0005913~cell-cell adherens junction	6	1.16054	0.934764	EPB41L1, ITGA6, SNX5, BAIAP2, SMAGP, ARHGAP18	487	323	18224	0.695126	1	0.999837	100
GOTERM_MF_DIRECT	GO:0098641~cadherin binding involved in cell-cell adhesion	5	0.967118	0.953807	EPB41L1, ITGA6, SNX5, BAIAP2, ARHGAP18	453	290	16881	0.642498	1	1	100
GOTERM_BP_DIRECT	GO:0098609~cell-cell adhesion	4	0.773694	0.981165	EPB41L1, SNX5, BAIAP2, ARHGAP18	464	271	16792	0.534165	1	1	100
Annotation Cluster 92	Enrichment Score: 0.012079145891360917
Category	Term	Count	%	PValue	Genes	List Total	Pop Hits	Pop Total	Fold Enrichment	Bonferroni	Benjamini	FDR
GOTERM_MF_DIRECT	GO:0000166~nucleotide binding	6	1.16054	0.95837	CDC6, CPEB3, CELF2, CIRBP, TNRC6B, REV3L	453	348	16881	0.642498	1	1	100
INTERPRO	IPR012677:Nucleotide-binding, alpha-beta plait	4	0.773694	0.968685	CPEB3, CELF2, CIRBP, TNRC6B	481	264	18559	0.584609	1	1	100
SMART	SM00360:RRM	3	0.580271	0.981702	CPEB3, CELF2, CIRBP	277	212	10057	0.513776	1	1	100
INTERPRO	IPR000504:RNA recognition motif domain	3	0.580271	0.981722	CPEB3, CELF2, CIRBP	481	226	18559	0.51218	1	1	100
