# Supplementary material for: Helicobacter pylori Affects the Antigen Presentation Activity of Macrophages Modulating the Expression of the Immune Receptor CD300E through miR-4270
Source: Front Immunol. 2017 Oct 12;8:1288. doi: 10.3389/fimmu.2017.01288 (PMC5649134; doi:10.3389/fimmu.2017.01288)
Supplement: Supplementary file 7 [file Table_7.XLSX]

## Sheet: Up-regulated-genes-enrichment-t
Supplemental Table 7. Categorization of genes altered by Hp infection. Up-regulated genes were grouped according to their function using DAVID web tool. Higher is the enrichment score more significant is the category.
Annotation Cluster 1	Enrichment Score: 16.59891569958128
Category	Term	Count	%	PValue	Genes	List Total	Pop Hits	Pop Total	Fold Enrichment	Bonferroni	Benjamini	FDR
UP_KEYWORDS	Cytokine	39	6.28019	9.05056e-21	CSF2, IL36G, CCL2, TNF, CXCL5, IL18, FAM3B, IL19, CXCL9, TNFSF15, CCL8, IL15, CXCL6, CCL5, CCL4, IL10, CCL7, CXCL10, CCL22, CCL20, CLCF1, IFNG, IL1B, LTA, EBI3, IL1A, IL6, TNFSF4, IL27, CCL19, CCL4L1, CCL4L2, TNFSF9, CCL17, TNFSF10, IFNB1, IL12A, IL12B, IL36A	621	190	20581	6.80277	3.40301e-18	3.40301e-18	1.25101e-17
GOTERM_BP_DIRECT	GO:0006955~immune response	60	9.66184	1.2695e-20	IL18, TLR1, SUSD2, IL19, TLR2, TNFSF15, IL15, PNP, IL10, CXCL10, IFNG, IL1B, FAS, NFIL3, LTA, IL1A, LY75-CD302, GBP6, CCL4L1, CCL4L2, TNFRSF14, CD40, GEM, BPI, CCR7, IL12A, SLPI, GBP2, LCP2, IL36A, CSF2, CCL2, TNF, CXCL5, C3, CXCL9, OAS3, CCL8, OAS1, OAS2, CXCL6, CCL5, CCL4, CHIT1, TNFRSF1B, CCL22, CCL20, LY75, IL6, TNFSF4, CEBPB, IL1RN, CCL19, TNFSF9, MARCH1, IKBKE, NOTCH1, TNFSF10, FCGR2B, CD274	576	421	16792	4.15479	3.81229e-17	1.90615e-17	2.2862e-17
KEGG_PATHWAY	hsa04060:Cytokine-cytokine receptor interaction	40	6.44122	4.97641e-14	CSF2, CCL2, TNF, IL18, CXCL9, TNFSF15, CCL8, IL15, CCL5, CCL4, IL10, CCL7, IL17RA, CXCL10, ACVR1B, TNFRSF1B, CCL20, CLCF1, IFNG, IL15RA, IL1B, FAS, IL13RA1, LTA, IL1A, IL6, TNFSF4, FLT1, MET, CCL19, CCL4L1, CCL4L2, TNFRSF14, CD40, TNFSF9, CCR7, TNFSF10, IFNB1, IL12A, IL12B	296	230	6910	4.05993	1.16884e-11	2.92211e-12	6.39822e-11
GOTERM_MF_DIRECT	GO:0005125~cytokine activity	32	5.15298	7.03257e-14	CSF2, IL36G, TNF, FAM3B, IL18, EDN1, IL19, CXCL9, TNFSF15, IL15, CCL4, IL10, CLCF1, IFNG, IL1B, NRG1, LTA, EBI3, IL1A, IL6, SP100, TNFSF4, IL27, IL1RN, CCL4L1, TNFSF9, INHBA, TNFSF10, IFNB1, IL12A, IL12B, IL36A	587	176	16881	5.22874	5.50973e-11	5.50973e-11	1.07592e-10
Annotation Cluster 2	Enrichment Score: 15.065082163888558
Category	Term	Count	%	PValue	Genes	List Total	Pop Hits	Pop Total	Fold Enrichment	Bonferroni	Benjamini	FDR
UP_KEYWORDS	Immunity	61	9.82287	3.64569e-20	TLR1, TLR2, TLR3, HP, ISG20, MARCO, TRIM5, CASP4, SMPDL3B, CLEC4E, ISG15, DDX60, PGLYRP2, MAP3K8, CLEC4A, MX1, PAG1, PIK3CG, GBP5, LYN, IL27, IRGM, IFI16, CD40, SLPI, RIPK2, EIF2AK2, CLEC5A, SEMA4A, ICOSLG, IL36A, IL36G, IFIH1, C3, OAS3, RSAD2, OAS1, OAS2, SRC, RNF125, TAP2, TAP1, ZC3H12A, ZBP1, OLR1, CFB, HCK, CD300E, SLAMF7, SLAMF1, LCN2, MARCH1, IFIT3, DDX58, IFIT2, OASL, JAK2, FCGR2A, SLFN11,…	621	500	20581	4.04329	1.37078e-17	6.8539e-18	5.03923e-17
UP_KEYWORDS	Innate immunity	41	6.60225	1.72246e-17	IL36G, IFIH1, C3, TLR1, TLR2, OAS3, TLR3, RSAD2, OAS1, OAS2, ISG20, MARCO, TRIM5, CASP4, ISG15, SMPDL3B, DDX60, CLEC4A, MX1, ZBP1, LYN, CFB, IL27, IRGM, HCK, IFI16, SLAMF7, SLAMF1, LCN2, DDX58, IFIT3, IFIT2, OASL, SLPI, RIPK2, JAK2, EIF2AK2, CLEC5A, CD14, IL36A, ADAR	621	261	20581	5.20617	6.47644e-15	1.61911e-15	2.38085e-14
GOTERM_BP_DIRECT	GO:0045087~innate immune response	43	6.92432	1.01584e-09	IFIH1, IL36G, TLR1, TLR2, TLR3, TRIM13, NFKB1, NFKB2, SRC, MARCO, TRIM5, CASP4, CLEC4E, SMPDL3B, PGLYRP2, DDX60, CLEC4A, PTX3, MX1, ZBP1, PIK3CG, LYN, IL27, IRGM, RELB, CD300E, MALT1, IFI16, SLAMF1, TRIM21, LCN2, DDX58, CYBB, CHGA, SLPI, RIPK2, JAK2, TREM1, EIF2AK2, CLEC5A, CD14, IL36A, ADAR	576	430	16792	2.91528	3.05056e-06	2.17897e-07	1.8294e-06
Annotation Cluster 3	Enrichment Score: 14.766981265498769
Category	Term	Count	%	PValue	Genes	List Total	Pop Hits	Pop Total	Fold Enrichment	Bonferroni	Benjamini	FDR
KEGG_PATHWAY	hsa05164:Influenza A	38	6.11916	1.0242e-16	IFIH1, CCL2, TNF, NFKBIB, IL18, OAS3, TLR3, NFKBIA, RSAD2, NFKB1, HSPA1A, OAS1, HSPA1B, OAS2, CCL5, CXCL10, IFNG, IL1B, PIK3R5, FAS, MX1, IL1A, PIK3CG, ICAM1, IL6, SOCS3, RAF1, MAPK11, STAT2, DDX58, IKBKE, TNFSF10, IFNB1, IL12A, JAK2, IL12B, EIF2AK2, ADAR	296	174	6910	5.09824	2.60902e-14	1.31006e-14	1.44329e-13
KEGG_PATHWAY	hsa05162:Measles	33	5.31401	3.15846e-16	IFIH1, NFKBIB, STAT5B, OAS3, TLR2, NFKBIA, NFKB1, OAS1, HSPA1A, HSPA1B, OAS2, IFNG, IL1B, PIK3R5, FAS, MX1, IL1A, PIK3CG, IL6, CDK6, SLAMF1, STAT2, DDX58, IKBKE, TNFSF10, FCGR2B, IFNB1, IL12A, JAK2, IL12B, TNFAIP3, EIF2AK2, ADAR	296	133	6910	5.79227	7.82707e-14	2.60902e-14	4.32987e-13
KEGG_PATHWAY	hsa05168:Herpes simplex infection	35	5.63607	1.54595e-13	TRAF1, IFIH1, CCL2, TNF, C3, NFKBIB, TLR2, OAS3, TLR3, NFKBIA, NFKB1, OAS1, OAS2, IL15, CCL5, TAP2, IFNG, TAP1, IL1B, FAS, LTA, PILRA, IFIT1B, IL6, SP100, SOCS3, TNFRSF14, STAT2, DDX58, IKBKE, IFNB1, IL12A, JAK2, IL12B, EIF2AK2	296	183	6910	4.46481	3.63176e-11	7.26352e-12	1.98808e-10
Annotation Cluster 4	Enrichment Score: 9.703836286245322
Category	Term	Count	%	PValue	Genes	List Total	Pop Hits	Pop Total	Fold Enrichment	Bonferroni	Benjamini	FDR
GOTERM_BP_DIRECT	GO:0045071~negative regulation of viral genome replication	15	2.41546	2.66092e-11	TNF, OAS3, RSAD2, OAS1, IFI16, CCL5, ISG20, OASL, ISG15, IFNB1, SLPI, EIF2AK2, MX1, TNIP1, ADAR	576	40	16792	10.9323	7.99073e-08	9.98841e-09	4.79197e-08
GOTERM_BP_DIRECT	GO:0051607~defense response to virus	27	4.34783	7.38751e-11	CXCL9, OAS3, TLR3, RSAD2, OAS1, OAS2, CXCL10, ISG20, TRIM5, ISG15, DDX60, IFNG, ZC3H12A, MX1, IFIT1B, IL6, CD40, IFI16, STAT2, IFIT3, IFIT2, OASL, IFNB1, IL12B, SLFN11, EIF2AK2, ADAR	576	165	16792	4.77045	2.21847e-07	2.46497e-08	1.3304e-07
UP_KEYWORDS	Antiviral defense	21	3.38164	2.64467e-10	IFIH1, OAS3, RSAD2, OAS1, OAS2, STAT2, ISG20, DDX58, IFIT3, IFIT2, TRIM5, OASL, ISG15, IFNB1, DDX60, IFNG, ZC3H12A, SLFN11, EIF2AK2, MX1, ADAR	621	116	20581	5.99979	9.94396e-08	1.42057e-08	3.65557e-07
GOTERM_BP_DIRECT	GO:0060337~type I interferon signaling pathway	16	2.57649	2.94275e-09	SP100, OAS3, RSAD2, OAS1, OAS2, IFI35, STAT2, ISG20, IFIT3, IFIT2, OASL, ISG15, IFNB1, MX1, GBP2, ADAR	576	64	16792	7.28819	8.83704e-06	5.89138e-07	5.29952e-06
Annotation Cluster 5	Enrichment Score: 8.967471931759027
Category	Term	Count	%	PValue	Genes	List Total	Pop Hits	Pop Total	Fold Enrichment	Bonferroni	Benjamini	FDR
GOTERM_CC_DIRECT	GO:0005615~extracellular space	96	15.4589	7.97781e-13	C9ORF72, MMP9, IL18, FAM3B, IL19, EDN1, TNFSF15, HP, IL15, MMP3, IL10, KRT33A, CXCL10, KRT33B, SMPDL3B, TDGF1, IFNG, IL15RA, IL1B, WNT6, NRG1, IL1A, EBI3, LTA, VNN3, ICAM1, IL27, SCUBE1, CCL4L1, FGF23, CCL4L2, CD40, MMP13, AMBP, TNFAIP6, RALGAPA2, CHGA, BPI, ADM, IFNB1, F3, IL12A, SERPINB2, SEMA4C, SLPI, IL12B, CA2, CSTA, CPD, TNFAIP2, SEMA4A, IL36A, ADAMTS4, CSF2, IL36G, CCL2, TNF, CXCL5, C3, LU…	600	1347	18224	2.16469	3.00773e-10	3.00773e-10	1.1032e-09
UP_KEYWORDS	Disulfide bond	171	27.5362	6.39617e-12	PTGS2, MMP9, TLR1, EDN1, IL19, TNFSF15, TLR2, TLR3, IL15, JAG1, MMP3, OR4C5, IL10, IL17RA, CXCL10, ST3GAL1, MARCO, ST3GAL3, ISG15, CLEC4E, PGLYRP2, RLN3, TDGF1, CLEC4A, IL15RA, UNC5C, FAS, WNT6, LRRC4, F11R, TMEFF1, F10, SLCO4A1, SCUBE1, FGF23, CCL4L1, GPR132, CCL4L2, TNFRSF14, CD40, PLAUR, ADAMTS7, TNFAIP6, CD38, CCR7, IFNB1, F3, EXT1, CLEC5A, SRXN1, ADAMTS4, DCBLD2, ITGAL, SCN1B, CCL2, CYSLTR1,…	621	3434	20581	1.65033	2.40498e-09	4.80995e-10	8.84112e-09
UP_KEYWORDS	Secreted	114	18.3575	1.02974e-11	MMP9, IL18, IL19, EDN1, TNFSF15, IL15, MMP3, IL10, IL17RA, CXCL10, ST3GAL1, ST3GAL3, ISG15, RLN3, PGLYRP2, IFNG, IL15RA, IL1B, HTRA4, FAS, WNT6, IL1A, EBI3, F10, LAD1, SCUBE1, IL27, FGF23, CCL4L1, CCL4L2, CD40, PLAUR, ADAMTS7, IFNB1, F3, IL36A, ADAMTS4, IL36G, SCN1B, CCL2, CCL8, OAS1, CCL5, TIMP3, CCL4, CHIT1, CCL7, HEG1, MGAT4A, CFB, IL1RN, MET, SLAMF1, ACPP, LCN2, TREML4, C9ORF72, FAM3B, HP, SD…	621	1965	20581	1.92272	3.87183e-09	6.45306e-10	1.42335e-08
UP_SEQ_FEATURE	disulfide bond	148	23.8325	3.18767e-10	PTGS2, MMP9, EDN1, TLR1, IL19, TNFSF15, TLR2, TLR3, IL15, JAG1, MMP3, OR4C5, IL10, CXCL10, ST3GAL1, MARCO, ST3GAL3, CLEC4E, PGLYRP2, RLN3, TDGF1, CLEC4A, IL15RA, UNC5C, FAS, LRRC4, F11R, TMEFF1, F10, SCUBE1, FGF23, CCL4L1, GPR132, CCL4L2, TNFRSF14, CD40, PLAUR, ADAMTS7, TNFAIP6, CD38, CCR7, IFNB1, F3, CLEC5A, SRXN1, ADAMTS4, DCBLD2, ITGAL, SCN1B, CCL2, CYSLTR1, ADORA2B, ADORA2A, CCL8, CCL5, TIMP3…	617	2917	20063	1.64982	5.85256e-07	5.85256e-07	5.42586e-07
UP_SEQ_FEATURE	signal peptide	160	25.7649	3.55627e-09	PTGS2, MMP9, TLR1, EDN1, IL19, TLR2, TLR3, IL15, JAG1, MMP3, IL10, IL17RA, CXCL10, PGLYRP2, RLN3, TDGF1, IFNG, IL15RA, HTRA4, UNC5C, FAS, WNT6, EBI3, VNN3, PTPRJ, LRRC4, F11R, TMEFF1, F10, PDPN, SCUBE1, IL27, FGF23, CCL4L1, CCL4L2, TNFRSF14, CD40, PLAUR, ADAMTS7, TNFAIP6, CCR7, IFNB1, F3, CPD, ADAMTS4, DCBLD2, ITGAL, SCN1B, CCL2, ENPP4, CCL8, CCL5, TIMP3, CCL4, CHIT1, CCL7, PROCR, ITGB8, HEG1, MF…	617	3346	20063	1.55491	6.52929e-06	3.26465e-06	6.05328e-06
UP_KEYWORDS	Glycoprotein	200	32.2061	3.56087e-09	PTGS2, GBGT1, OR4C5, CLEC4E, CH25H, IFNG, CLEC4A, FAS, VNN3, LRRC4, PTPRJ, F11R, F10, PDPN, GPR132, CD40, PLAUR, ADAMTS7, CD38, CCR7, IFNB1, F3, EXT1, CLEC5A, ADAMTS4, DCBLD2, GCNT2, SCN1B, ENPP4, OAS2, GPR141, SLC11A2, RAC2, PROCR, CD69, SLC31A1, MGAT4A, TRPC3, CFB, IL1RN, CD300E, SLAMF7, SLAMF1, ACPP, NOTCH2, EPHA4, NOTCH1, TREML4, CD200, GPR84, GPR85, MSR1, LDLR, MPEG1, FAM3B, GPR82, SUSD2, UN…	621	4551	20581	1.45646	1.33889e-06	1.67361e-07	4.92199e-06
GOTERM_CC_DIRECT	GO:0005576~extracellular region	93	14.9758	9.82955e-08	MMP9, IL18, FAM3B, IL19, EDN1, IL4I1, HP, IL15, JAG1, MMP3, PNP, IL10, IL17RA, CXCL10, ST3GAL3, CASP4, ISG15, CLCF1, RLN3, AOAH, IFNG, IL1B, HTRA4, WNT6, COL11A2, NRG1, IL1A, EBI3, F10, IL27, CCL4L1, FGF23, CCL4L2, MMP13, AMBP, INHBA, ADM, IFNB1, IL12A, SERPINB2, C1QL2, IL12B, TREM1, IL36A, ADAMTS4, CSF2, IL36G, CCL2, TNF, SCN1B, CXCL5, C3, LUM, CXCL9, COL2A1, OAS1, CXCL6, CCL5, CCL4, TIMP3, FNDC…	600	1610	18224	1.75448	3.70567e-05	1.23524e-05	0.000135921
UP_KEYWORDS	Signal	180	28.9855	1.10865e-07	PTGS2, MMP9, TLR1, EDN1, IL19, TNFSF15, TLR2, TLR3, IL15, JAG1, MMP3, IL10, IL17RA, CXCL10, PGLYRP2, RLN3, TDGF1, IFNG, IL15RA, RAPGEF5, HTRA4, UNC5C, FAS, WNT6, EBI3, VNN3, PTPRJ, LRRC4, F11R, MRPL52, TMEFF1, F10, PDPN, SCUBE1, IL27, FGF23, CCL4L1, CCL4L2, TNFRSF14, CD40, PLAUR, ADAMTS7, TNFAIP6, CCR7, IFNB1, F3, CPD, ADAMTS4, DCBLD2, ITGAL, SCN1B, CCL2, ENPP4, CCL8, CCL5, TIMP3, CCL4, MSANTD3-T…	621	4160	20581	1.43402	4.16842e-05	4.1685e-06	0.000153241
UP_SEQ_FEATURE	glycosylation site:N-linked (GlcNAc...)	181	29.1465	8.48929e-07	PTGS2, GBGT1, MMP9, TLR1, IL19, TNFSF15, TLR2, TLR3, IL15, JAG1, MMP3, OR4C5, IL10, IL17RA, ST3GAL1, MARCO, ST3GAL3, SLC2A6, CLEC4E, PGLYRP2, CH25H, TDGF1, IFNG, CLEC4A, IL15RA, UNC5C, FAS, WNT6, EBI3, IL1A, VNN3, PTPRJ, LRRC4, TOR1AIP2, F11R, F10, SLCO4A1, SCUBE1, GPR132, TNFRSF14, CD40, PLAUR, ADAMTS7, TNFAIP6, CD38, CCR7, IFNB1, F3, CPD, EXT1, DST, CLEC5A, ADAMTS4, DCBLD2, ITGAL, GCNT2, SCN1B,…	617	4234	20063	1.39008	0.00155742	0.00051941	0.00144499
Annotation Cluster 6	Enrichment Score: 7.81096302793666
Category	Term	Count	%	PValue	Genes	List Total	Pop Hits	Pop Total	Fold Enrichment	Bonferroni	Benjamini	FDR
UP_KEYWORDS	Cytokine	39	6.28019	9.05056e-21	CSF2, IL36G, CCL2, TNF, CXCL5, IL18, FAM3B, IL19, CXCL9, TNFSF15, CCL8, IL15, CXCL6, CCL5, CCL4, IL10, CCL7, CXCL10, CCL22, CCL20, CLCF1, IFNG, IL1B, LTA, EBI3, IL1A, IL6, TNFSF4, IL27, CCL19, CCL4L1, CCL4L2, TNFSF9, CCL17, TNFSF10, IFNB1, IL12A, IL12B, IL36A	621	190	20581	6.80277	3.40301e-18	3.40301e-18	1.25101e-17
GOTERM_BP_DIRECT	GO:0071347~cellular response to interleukin-1	20	3.22061	1.76379e-12	ICAM1, IL6, CCL2, CEBPB, EDN1, CCL4L1, CCL19, CCL8, NFKB1, CCL4L2, CCL5, CCL4, CCL7, TANK, CCL17, LCN2, ADAMTS7, CCL22, CCL20, ZC3H12A	576	71	16792	8.21205	5.29673e-09	1.05935e-09	3.1764e-09
GOTERM_BP_DIRECT	GO:0071346~cellular response to interferon-gamma	18	2.89855	3.78854e-12	GBP6, CCL2, GBP5, EDN1, TLR3, CCL4L1, CCL19, CCL8, CCL4L2, CCL5, CCL4, CCL7, CCL17, CCL22, CCL20, TDGF1, IL12B, NOS2	576	57	16792	9.20614	1.13769e-08	1.89616e-09	6.82265e-09
INTERPRO	IPR001811:Chemokine interleukin-8-like domain	15	2.41546	1.20805e-10	CCL2, CXCL5, CXCL9, CCL4L1, CCL19, CCL8, CCL4L2, CXCL6, CCL5, CCL4, CCL7, CCL17, CXCL10, CCL22, CCL20	606	46	18559	9.98655	1.29382e-07	1.29382e-07	1.92537e-07
SMART	SM00199:SCY	15	2.41546	3.27119e-10	CCL2, CXCL5, CXCL9, CCL4L1, CCL19, CCL8, CCL4L2, CXCL6, CCL5, CCL4, CCL7, CCL17, CXCL10, CCL22, CCL20	386	43	10057	9.08875	8.60323e-08	8.60323e-08	4.28347e-07
GOTERM_BP_DIRECT	GO:0030593~neutrophil chemotaxis	17	2.73752	5.08208e-10	PIK3CG, CCL2, EDN1, CCL4L1, CCL8, CCL4L2, CCL5, CCL4, CCL7, CCL17, ITGA9, CCL22, CCL20, PDE4B, IFNG, IL1B, TREM1	576	66	16792	7.50905	1.52615e-06	1.27179e-07	9.15219e-07
GOTERM_MF_DIRECT	GO:0008009~chemokine activity	15	2.41546	6.9624e-10	CCL2, CXCL5, CXCL9, CCL4L1, CCL19, CCL8, CCL4L2, CXCL6, CCL5, CCL4, CCL7, CCL17, CXCL10, CCL22, CCL20	587	49	16881	8.8035	5.45852e-07	2.72926e-07	1.06589e-06
GOTERM_BP_DIRECT	GO:0071356~cellular response to tumor necrosis factor	21	3.38164	8.78303e-10	ZFP36, ICAM1, IL6, CCL2, EDN1, CCL8, CCL4L1, CCL19, CCL4L2, CCL5, CCL4, CCL7, TANK, CCL17, LCN2, VCAM1, ADAMTS7, CCL22, CCL20, TDGF1, ZC3H12A	576	110	16792	5.56553	2.63754e-06	2.02888e-07	1.58171e-06
INTERPRO	IPR000827:CC chemokine, conserved site	11	1.77134	1.63466e-09	CCL22, CCL2, CCL20, CCL8, CCL19, CCL4L1, CCL4L2, CCL5, CCL4, CCL7, CCL17	606	24	18559	14.0366	1.75072e-06	8.75358e-07	2.60529e-06
KEGG_PATHWAY	hsa04062:Chemokine signaling pathway	29	4.66989	3.92121e-09	CCL2, CXCL5, NFKBIB, STAT5B, CXCL9, NFKBIA, CCL8, NFKB1, CXCL6, CCL5, CCL4, SRC, CCL7, CXCL10, CCL22, RAC2, CCL20, PIK3R5, PIK3CG, LYN, HCK, RAF1, CCL4L1, CCL19, CCL4L2, CCL17, STAT2, CCR7, JAK2	296	186	6910	3.63975	9.21485e-07	1.02387e-07	5.04442e-06
GOTERM_BP_DIRECT	GO:0002548~monocyte chemotaxis	13	2.0934	1.0022e-08	IL6, CCL2, FLT1, CCL4L1, CCL19, CCL8, CCL4L2, CCL5, CCL4, CCL7, CCL17, CCL22, CCL20	576	42	16792	9.02348	3.00956e-05	1.584e-06	1.80484e-05
GOTERM_BP_DIRECT	GO:0070098~chemokine-mediated signaling pathway	16	2.57649	1.3521e-08	CCL2, CXCL5, CXCL9, CCL4L1, CCL19, CCL8, CCL4L2, CXCL6, CCL5, CCL4, CCL7, CCL17, CXCL10, CCRL2, CCL22, CCL20	576	71	16792	6.56964	4.06028e-05	2.03018e-06	2.43496e-05
UP_KEYWORDS	Chemotaxis	17	2.73752	3.13497e-08	PIK3CG, CCL2, FLT1, CXCL5, FPR1, CCL4L1, CCL19, CCL8, CCL4L2, CXCL6, CCL5, CCL4, CCL7, CXCL10, CCL17, CCL22, CCL20	621	97	20581	5.80834	1.17874e-05	1.30972e-06	4.33329e-05
GOTERM_BP_DIRECT	GO:0070374~positive regulation of ERK1 and ERK2 cascade	23	3.7037	1.44622e-07	ICAM1, IL6, TNF, CCL2, GCNT2, CCL8, CCL4L1, CCL19, FGF23, CCL4L2, CCL5, CCL4, SLAMF1, CCL7, SRC, CCL17, CCR7, CCL22, BMPER, CCL20, RASGRP1, RIPK2, RAPGEF2	576	175	16792	3.83151	0.000434206	1.88824e-05	0.000260446
GOTERM_BP_DIRECT	GO:0060326~cell chemotaxis	14	2.25443	2.48955e-07	CCL2, CXCL5, CXCL9, FPR1, CCL4L1, CCL19, CCL8, CCL4L2, CXCL6, CCL5, DOCK4, CXCL10, VCAM1, CCL20	576	65	16792	6.27906	0.000747332	2.87539e-05	0.000448335
GOTERM_BP_DIRECT	GO:0007267~cell-cell signaling	26	4.1868	2.26353e-06	IL36G, CXCL5, ADORA2A, IL18, EDN1, CXCL9, CCL8, CXCL6, IL15, CCL5, CCL4, IL10, CCL7, CXCL10, CCL22, CCL20, IL1B, LTA, FZD1, CCL4L1, TNFSF9, CCL17, INHBA, TNFAIP6, TNFSF10, ADM	576	254	16792	2.98414	0.00677435	0.000219247	0.00407626
GOTERM_BP_DIRECT	GO:0006935~chemotaxis	17	2.73752	4.1501e-06	CCL2, CXCL5, CYSLTR1, CXCL9, FPR1, CCL8, CXCL6, CCL5, CCL7, CCL17, PLAUR, CXCL10, CCRL2, CCL22, CCR7, RAC2, CCL20	576	122	16792	4.06227	0.0123854	0.000366485	0.00747355
GOTERM_MF_DIRECT	GO:0048020~CCR chemokine receptor binding	8	1.28824	8.84635e-06	CCRL2, CCL22, CCL20, CCL8, CCL19, CCL4L1, CCL4L2, CCL17	587	23	16881	10.0028	0.00691157	0.00173239	0.0135423
BBID	109.Chemokine_families	14	2.25443	2.47111e-05	CCL22, CCL2, CCL20, CXCL9, CCL8, CCL19, CCL4L1, CCL4L2, CXCL6, CCL5, CCL4, CCL7, CXCL10, CCL17	60	27	388	3.35309	0.0021969	0.0021969	0.0268214
GOTERM_BP_DIRECT	GO:0048247~lymphocyte chemotaxis	8	1.28824	3.36566e-05	CCL22, CCL2, CCL20, CCL8, CCL19, CCL4L1, CCL4L2, CCL17	576	28	16792	8.32937	0.0961324	0.00240359	0.0605939
GOTERM_BP_DIRECT	GO:0043547~positive regulation of GTPase activity	31	4.99195	0.0119211	CSF2, CCL2, RASGEF1B, CCL8, CCL5, CCL4, CCL7, CDC42EP2, CCL22, CCL20, RASGRP1, RAPGEF5, NRG1, RAPGEF2, TRIP10, INPP5B, ICAM1, F11R, FGF23, CCL4L1, CCL19, CCL4L2, CD40, ARHGAP26, CCL17, DOCK4, RASGRF1, FNBP1L, NCK1, JAK2, SPATA13	576	565	16792	1.59953	1	0.240365	19.4244
GOTERM_BP_DIRECT	GO:0007186~G-protein coupled receptor signaling pathway	36	5.7971	0.240268	GPR85, CCL2, ADORA2B, CXCL5, C3, GPR82, EDN1, FPR1, CXCL9, CCL8, CXCL6, CCL5, OR4C5, CCL4, CCL7, GPR141, CXCL10, CCRL2, CCL22, RAC2, CCL20, OR14A2, TGM2, PIK3R5, RAPGEF2, PIK3CG, GPR18, FZD1, CCL4L1, CCL19, GPR132, CCL4L2, CCL17, CCR7, OR52M1, JAK2	576	899	16792	1.16741	1	0.952937	99.2907
Annotation Cluster 7	Enrichment Score: 6.941750118783494
Category	Term	Count	%	PValue	Genes	List Total	Pop Hits	Pop Total	Fold Enrichment	Bonferroni	Benjamini	FDR
KEGG_PATHWAY	hsa05140:Leishmaniasis	19	3.05958	5.30117e-10	TNF, PTGS2, MARCKSL1, C3, NFKBIB, TLR2, NFKBIA, NFKB1, MAPK11, ITGA4, IL10, IFNG, IL12A, IL1B, JAK2, FCGR2A, IL12B, NOS2, IL1A	296	71	6910	6.24715	1.24578e-07	1.55722e-08	6.81965e-07
KEGG_PATHWAY	hsa05142:Chagas disease (American trypanosomiasis)	21	3.38164	1.05431e-08	PIK3CG, CFLAR, IL6, TNF, CCL2, C3, CD247, TLR2, NFKBIA, NFKB1, MAPK11, CCL5, IL10, IFNB1, IFNG, IL12A, IL1B, PIK3R5, FAS, IL12B, NOS2	296	104	6910	4.71381	2.47763e-06	2.25239e-07	1.35631e-05
KEGG_PATHWAY	hsa05152:Tuberculosis	27	4.34783	2.45077e-08	TNF, C3, IL18, TLR1, TLR2, NFKB1, IL10, SRC, CLEC4E, IFNG, IL1B, NOS2, IL1A, IRAK2, IL6, CEBPB, RAF1, MAPK11, MALT1, FCGR2B, IFNB1, IL12A, RIPK2, JAK2, FCGR2A, IL12B, CD14	296	177	6910	3.56104	5.7593e-06	4.79943e-07	3.15278e-05
KEGG_PATHWAY	hsa05134:Legionellosis	15	2.41546	3.41096e-08	IL6, TNF, C3, IL18, TLR2, NFKBIA, HSPA1A, NFKB1, HSPA1B, NFKB2, CASP7, IL12A, IL1B, IL12B, CD14	296	54	6910	6.48461	8.01572e-06	6.16596e-07	4.388e-05
KEGG_PATHWAY	hsa05145:Toxoplasmosis	21	3.38164	9.7848e-08	PIK3CG, TNF, LDLR, IRGM, NFKBIB, SOCS1, TLR2, NFKBIA, NFKB1, HSPA1A, MAPK11, HSPA1B, CD40, BIRC3, IL10, IFNG, IL12A, PIK3R5, JAK2, NOS2, IL12B	296	118	6910	4.15455	2.2994e-05	1.43714e-06	0.000125876
KEGG_PATHWAY	hsa05146:Amoebiasis	19	3.05958	4.228e-07	PIK3CG, CSF2, IL6, TNF, TLR2, COL2A1, NFKB1, IL10, ARG2, COL27A1, IFNG, SERPINB2, IL12A, IL1B, PIK3R5, NOS2, IL12B, COL11A2, CD14	296	106	6910	4.18441	9.93531e-05	4.73132e-06	0.000543907
KEGG_PATHWAY	hsa05133:Pertussis	16	2.57649	4.48898e-07	IL6, TNF, CXCL5, C3, MAPK11, NFKB1, CXCL6, IL10, ITGA5, CASP7, IL12A, IL1B, NOS2, IL12B, CD14, IL1A	296	75	6910	4.98018	0.000105485	4.79503e-06	0.00057748
KEGG_PATHWAY	hsa05321:Inflammatory bowel disease (IBD)	11	1.77134	0.000337012	IL6, TNF, IL18, IFNG, TLR2, IL12A, IL1B, NFKB1, IL12B, IL10, IL1A	296	64	6910	4.01235	0.0761552	0.00255194	0.432681
Annotation Cluster 8	Enrichment Score: 6.36006048182372
Category	Term	Count	%	PValue	Genes	List Total	Pop Hits	Pop Total	Fold Enrichment	Bonferroni	Benjamini	FDR
GOTERM_BP_DIRECT	GO:0031663~lipopolysaccharide-mediated signaling pathway	13	2.0934	2.79977e-10	IRAK2, TNF, MTDH, CCL2, LYN, HCK, IL18, TLR2, NFKBIA, CCL5, IL1B, RIPK2, CD14	576	32	16792	11.8433	8.40771e-07	8.40771e-08	5.04204e-07
KEGG_PATHWAY	hsa04621:NOD-like receptor signaling pathway	14	2.25443	3.46583e-07	IL6, TNF, CCL2, IL18, NFKBIB, NFKBIA, MAPK11, NFKB1, BIRC3, CCL5, CASP5, IL1B, RIPK2, TNFAIP3	296	55	6910	5.94226	8.14437e-05	4.07234e-06	0.000445858
GOTERM_BP_DIRECT	GO:0071407~cellular response to organic cyclic compound	9	1.44928	0.000856818	TNF, MSR1, CCL2, CEBPB, IL18, TIPARP, NFKBIA, IL1B, CCL5	576	59	16792	4.44703	0.92378	0.0376911	1.53183
Annotation Cluster 9	Enrichment Score: 4.159518461034958
Category	Term	Count	%	PValue	Genes	List Total	Pop Hits	Pop Total	Fold Enrichment	Bonferroni	Benjamini	FDR
UP_KEYWORDS	Glycoprotein	200	32.2061	3.56087e-09	PTGS2, GBGT1, OR4C5, CLEC4E, CH25H, IFNG, CLEC4A, FAS, VNN3, LRRC4, PTPRJ, F11R, F10, PDPN, GPR132, CD40, PLAUR, ADAMTS7, CD38, CCR7, IFNB1, F3, EXT1, CLEC5A, ADAMTS4, DCBLD2, GCNT2, SCN1B, ENPP4, OAS2, GPR141, SLC11A2, RAC2, PROCR, CD69, SLC31A1, MGAT4A, TRPC3, CFB, IL1RN, CD300E, SLAMF7, SLAMF1, ACPP, NOTCH2, EPHA4, NOTCH1, TREML4, CD200, GPR84, GPR85, MSR1, LDLR, MPEG1, FAM3B, GPR82, SUSD2, UN…	621	4551	20581	1.45646	1.33889e-06	1.67361e-07	4.92199e-06
GOTERM_CC_DIRECT	GO:0005886~plasma membrane	192	30.9179	7.09915e-08	TLR1, TNFSF15, TLR2, JAG1, OR4C5, UBQLN1, IL17RA, MARCO, SLC2A6, CLEC4E, TDGF1, CLEC4A, IL15RA, UNC5C, MCOLN2, FAS, SPRED1, WNT6, RAPGEF2, EBI3, PAG1, FLVCR2, VNN3, PTPRJ, PIK3CG, F11R, TMEFF1, CAPNS2, F10, PDPN, SLCO4A1, PIM1, GPR132, TNFRSF14, CD40, PLAUR, RALGAPA2, CD38, CCR7, RND1, FNBP1L, HAS1, RASGRF1, F3, CPD, RAB10, CLEC5A, ITGAL, CAV1, SCN1B, CYSLTR1, ADORA2B, ADORA2A, ENPP4, OAS3, NFKBI…	600	4121	18224	1.41511	2.67635e-05	1.33818e-05	9.81657e-05
GOTERM_CC_DIRECT	GO:0005887~integral component of plasma membrane	82	13.2045	5.9856e-07	GPR84, MSR1, LDLR, LRRC8C, TLR1, TNFSF15, TLR2, TLR3, IL15, JAG1, HVCN1, SDC4, IL17RA, MARCO, CCRL2, ACVR1B, EDNRB, SLC2A6, CLEC4A, FAS, CALCRL, NRG1, RAPGEF2, PILRB, PAG1, LY75-CD302, PILRA, PTPRJ, ZDHHC2, ICAM1, SLCO4A1, GPR18, PDPN, TNFRSF14, CD40, MMP14, SLC7A11, PLAUR, BPI, HAS1, CLEC5A, DCBLD2, SLC39A14, CAV1, TNF, ADORA2B, CYSLTR1, ADORA2A, RHBG, FPR1, SLC11A2, TNFRSF1B, PROCR, CD69, P2RY2…	600	1415	18224	1.76015	0.000225632	5.64127e-05	0.000827675
UP_SEQ_FEATURE	glycosylation site:N-linked (GlcNAc...)	181	29.1465	8.48929e-07	PTGS2, GBGT1, MMP9, TLR1, IL19, TNFSF15, TLR2, TLR3, IL15, JAG1, MMP3, OR4C5, IL10, IL17RA, ST3GAL1, MARCO, ST3GAL3, SLC2A6, CLEC4E, PGLYRP2, CH25H, TDGF1, IFNG, CLEC4A, IL15RA, UNC5C, FAS, WNT6, EBI3, IL1A, VNN3, PTPRJ, LRRC4, TOR1AIP2, F11R, F10, SLCO4A1, SCUBE1, GPR132, TNFRSF14, CD40, PLAUR, ADAMTS7, TNFAIP6, CD38, CCR7, IFNB1, F3, CPD, EXT1, DST, CLEC5A, ADAMTS4, DCBLD2, ITGAL, GCNT2, SCN1B,…	617	4234	20063	1.39008	0.00155742	0.00051941	0.00144499
UP_KEYWORDS	Membrane	276	44.4444	2.22294e-05	PTGS2, GBGT1, ZNRF1, OR4C5, CLEC4E, CH25H, CLEC4A, FAS, RAPGEF2, RAB20, VNN3, PTPRJ, PIK3CG, LRRC4, GBP7, F11R, TMEFF1, CAPNS2, GBP5, PDPN, PIM1, GPR132, CD40, GEM, VTI1A, BCL2L11, PLAUR, CD38, CCR7, RND1, HAS1, F3, RAB10, EXT1, CLEC5A, ADAMTS4, DCBLD2, GCNT2, SCN1B, ENPP4, OAS3, RFFL, GPR141, SLC11A2, SERINC2, CDC42EP2, PROCR, CD69, STX11, SLC28A2, SLC31A2, SLC31A1, GPD2, RHBDF2, MGAT4A, SASH1, …	621	7494	20581	1.22059	0.00832352	0.000557069	0.0307221
UP_KEYWORDS	Receptor	79	12.7214	4.36872e-05	GPR84, GPR85, PPARD, MSR1, LDLR, GPR82, SUSD2, TLR1, TLR2, TLR3, OR4C5, IL17RA, MARCO, CCRL2, ACVR1B, EDNRB, OR14A2, IL15RA, FAS, CALCRL, UNC5C, IL13RA1, PILRB, LY75-CD302, PILRA, PTPRJ, ICAM1, F11R, RARG, GPR18, NCOA7, TNFRSF14, GPR132, CD40, AHR, PLAUR, CD38, CCR7, RIPK2, TREM1, CLEC5A, ITGAL, ADORA2B, CYSLTR1, ADORA2A, CRLF3, CD247, FPR1, HSPA1A, NR3C1, HSPA1B, GPR141, TNFRSF1B, PROCR, ITGB8, …	621	1648	20581	1.58871	0.0162926	0.00102614	0.0603694
UP_KEYWORDS	Cell membrane	133	21.4171	5.08515e-05	TLR1, OR4C5, UBQLN1, IL17RA, SLC2A6, TDGF1, UNC5C, FAS, SPRED1, RAPGEF2, DISC1, PAG1, FLVCR2, VNN3, PTPRJ, PIK3CG, LRRC4, F11R, TMEFF1, CAPNS2, PDPN, SLCO4A1, SCUBE1, PIM1, GPR132, GEM, CD40, PLAUR, CCR7, RND1, FNBP1L, CPD, CLEC5A, SPATA13, DST, ITGAL, CAV1, SCN1B, CYSLTR1, ADORA2B, ADORA2A, ENPP4, KCNA3, RFFL, MSANTD3-TMEFF1, GPR141, SRC, SLC11A2, P2RY2, HEG1, MFAP3L, SLC31A1, RHBDF2, OSBPL3, CD…	621	3175	20581	1.3883	0.018939	0.00112411	0.0702662
UP_SEQ_FEATURE	topological domain:Extracellular	115	18.5185	0.000685886	TLR1, TLR2, TNFSF15, JAG1, OR4C5, IL17RA, MARCO, SLC2A6, CLEC4E, CLEC4A, IL15RA, UNC5C, FAS, PAG1, PTPRJ, LRRC4, F11R, TMEFF1, PDPN, TNFRSF14, GPR132, CD40, CD38, CCR7, HAS1, F3, CPD, CLEC5A, DCBLD2, ITGAL, SCN1B, ADORA2B, CYSLTR1, ADORA2A, ENPP4, GPR141, SLC11A2, PROCR, CD69, ITGB8, P2RY2, HEG1, MFAP3L, SLC31A1, TRPC3, SLC6A12, MET, CD300E, SLAMF7, ITGA4, SLAMF1, NOTCH2, EPHA4, ITGA9, NOTCH1, TN…	617	2787	20063	1.34175	0.716266	0.130615	1.16108
UP_SEQ_FEATURE	topological domain:Cytoplasmic	134	21.5781	0.00265514	GBGT1, TLR1, TNFSF15, TLR2, TLR3, JAG1, OR4C5, IL17RA, ST3GAL1, MARCO, ST3GAL3, SLC2A6, CLEC4E, CLEC4A, IL15RA, UNC5C, FAS, PAG1, PTPRJ, LRRC4, F11R, TMEFF1, PDPN, TNFRSF14, GPR132, CD40, CD38, CCR7, HAS1, F3, CPD, EXT1, CLEC5A, DCBLD2, ITGAL, CAV1, GCNT2, SCN1B, CYSLTR1, ADORA2B, ADORA2A, ENPP4, GPR141, SLC11A2, PROCR, CD69, ITGB8, P2RY2, HEG1, MFAP3L, SLC31A1, RHBDF2, MGAT4A, TRPC3, UST, SLC6A1…	617	3456	20063	1.26079	0.992413	0.277777	4.42457
UP_KEYWORDS	Transmembrane helix	200	32.2061	0.00465091	GBGT1, OR4C5, CLEC4E, CH25H, CLEC4A, FAS, LRRC4, PTPRJ, F11R, TMEFF1, PDPN, GPR132, CD40, VTI1A, CD38, CCR7, HAS1, F3, EXT1, CLEC5A, ADAMTS4, DCBLD2, GCNT2, SCN1B, ENPP4, OAS3, GPR141, SLC11A2, SERINC2, PROCR, CD69, SLC31A2, SLC28A2, SLC31A1, RHBDF2, GPD2, MGAT4A, SASH1, TRPC3, SCD, CD300E, TREX1, SLAMF7, SLAMF1, NOTCH2, EPHA4, NOTCH1, OR52M1, SYNE2, CD200, CLCN5, GPR84, GPR85, MSR1, LDLR, MPEG1,…	621	5634	20581	1.17649	0.826715	0.0533025	6.24046
UP_KEYWORDS	Transmembrane	200	32.2061	0.00550297	GBGT1, OR4C5, CLEC4E, CH25H, CLEC4A, FAS, LRRC4, PTPRJ, F11R, TMEFF1, PDPN, GPR132, CD40, VTI1A, CD38, CCR7, HAS1, F3, EXT1, CLEC5A, ADAMTS4, DCBLD2, GCNT2, SCN1B, ENPP4, OAS3, GPR141, SLC11A2, SERINC2, PROCR, CD69, SLC31A2, SLC28A2, SLC31A1, RHBDF2, GPD2, MGAT4A, SASH1, TRPC3, SCD, CD300E, TREX1, SLAMF7, SLAMF1, NOTCH2, EPHA4, NOTCH1, OR52M1, SYNE2, CD200, CLCN5, GPR84, GPR85, MSR1, LDLR, MPEG1,…	621	5651	20581	1.17295	0.874422	0.0609379	7.34381
UP_SEQ_FEATURE	transmembrane region	178	28.6634	0.0237552	GBGT1, TLR1, TNFSF15, TLR2, TLR3, JAG1, OR4C5, IL17RA, ST3GAL1, MARCO, ST3GAL3, SLC2A6, SLC25A25, CLEC4E, CH25H, SLC25A22, CLEC4A, IL15RA, UNC5C, MCOLN2, FAS, FNDC3A, PAG1, FLVCR2, PTPRJ, LRRC4, TOR1AIP2, GBP7, F11R, TMEFF1, PDPN, SLCO4A1, GPR132, TNFRSF14, CD40, CD38, CCR7, HAS1, F3, RNF24, SLC25A37, CPD, EXT1, CLEC5A, DCBLD2, ITGAL, CAV1, GCNT2, SCN1B, CYSLTR1, ADORA2B, ADORA2A, ENPP4, KCNA3, G…	617	5056	20063	1.14478	1	0.748272	33.5837
GOTERM_CC_DIRECT	GO:0016021~integral component of membrane	184	29.6296	0.120143	GBGT1, TLR1, TNFSF15, TLR2, TLR3, JAG1, OR4C5, LZTFL1, ST3GAL1, MARCO, ST3GAL3, SLC2A6, SLC25A25, CLEC4E, CH25H, TDGF1, SLC25A22, CLEC4A, IL15RA, UNC5C, MCOLN2, FAS, FNDC3A, FLVCR2, PTPRJ, LRRC4, TOR1AIP2, F11R, TMEFF1, RARG, PDPN, SLCO4A1, GPR132, TNFRSF14, CD40, VTI1A, PLAUR, CD38, CCR7, HAS1, F3, RNF24, SLC25A37, CPD, EXT1, DST, SLFN12L, CLEC5A, ADAMTS4, ITGAL, CAV1, GCNT2, ADORA2B, ADORA2A, E…	600	5163	18224	1.08245	1	0.719127	82.965
Annotation Cluster 10	Enrichment Score: 4.098678096611331
Category	Term	Count	%	PValue	Genes	List Total	Pop Hits	Pop Total	Fold Enrichment	Bonferroni	Benjamini	FDR
KEGG_PATHWAY	hsa04660:T cell receptor signaling pathway	19	3.05958	2.70215e-07	PIK3CG, CSF2, TNF, NFKBIE, NFKBIB, CD247, CBL, RAF1, NFKBIA, NFKB1, MALT1, MAPK11, IL10, RASGRP1, NCK1, MAP3K8, IFNG, PIK3R5, LCP2	296	103	6910	4.30628	6.34984e-05	3.34212e-06	0.000347615
KEGG_PATHWAY	hsa04662:B cell receptor signaling pathway	12	1.93237	0.000141984	PIK3CG, FCGR2B, RAC2, LYN, NFKBIE, NFKBIB, RAF1, NFKBIA, NFKB1, PIK3AP1, MALT1, PIK3R5	296	69	6910	4.05993	0.032818	0.00114998	0.1825
KEGG_PATHWAY	hsa04722:Neurotrophin signaling pathway	12	1.93237	0.0131831	PIK3CG, IRAK2, IRAK3, NFKBIE, NFKBIB, RIPK2, RAF1, NFKBIA, NFKB1, MAPK11, PIK3R5, MAPKAPK2	296	120	6910	2.33446	0.955782	0.0571444	15.6943
Annotation Cluster 11	Enrichment Score: 3.779181287026337
Category	Term	Count	%	PValue	Genes	List Total	Pop Hits	Pop Total	Fold Enrichment	Bonferroni	Benjamini	FDR
INTERPRO	IPR000980:SH2 domain	14	2.25443	7.99806e-05	LYN, STAP1, SOCS3, HCK, STAT5B, CBL, SOCS1, SRC, CISH, SLA, STAT2, NCK1, JAK2, LCP2	606	113	18559	3.7943	0.0820961	0.0121629	0.127395
UP_KEYWORDS	SH2 domain	13	2.0934	0.000100445	LYN, STAP1, SOCS3, HCK, SOCS1, STAT5B, SRC, CISH, SLA, STAT2, NCK1, JAK2, LCP2	621	108	20581	3.98928	0.0370648	0.00198588	0.13875
UP_SEQ_FEATURE	domain:SH2	12	1.93237	0.000173413	STAP1, LYN, SOCS3, HCK, NCK1, STAT5B, SOCS1, SRC, CISH, LCP2, STAT2, SLA	617	96	20063	4.06463	0.272698	0.0516854	0.294764
SMART	SM00252:SH2	13	2.0934	0.000548632	LYN, STAP1, SOCS3, HCK, SOCS1, STAT5B, SRC, CISH, SLA, STAT2, NCK1, JAK2, LCP2	386	103	10057	3.28842	0.134398	0.046971	0.716028
Annotation Cluster 12	Enrichment Score: 3.337740375346893
Category	Term	Count	%	PValue	Genes	List Total	Pop Hits	Pop Total	Fold Enrichment	Bonferroni	Benjamini	FDR
INTERPRO	IPR008983:Tumour necrosis factor-like domain	10	1.61031	6.52379e-05	C1QTNF7, C1QTNF9B, TNFSF10, TNF, TNFSF4, TNFSF15, C1QL2, TNFSF9, LTA, C1QTNF9	606	55	18559	5.56826	0.0674869	0.0115778	0.103924
INTERPRO	IPR006052:Tumour necrosis factor	6	0.966184	0.000217973	TNFSF10, TNF, TNFSF4, TNFSF15, TNFSF9, LTA	606	18	18559	10.2085	0.208222	0.023077	0.346836
SMART	SM00207:TNF	6	0.966184	0.000246663	TNFSF10, TNF, TNFSF4, TNFSF15, TNFSF9, LTA	386	16	10057	9.7704	0.0628205	0.0319197	0.322512
GOTERM_MF_DIRECT	GO:0005164~tumor necrosis factor receptor binding	7	1.12721	0.000409519	TRAF1, TNFSF10, TNF, TNFSF4, TNFSF15, TNFSF9, LTA	587	29	16881	6.94161	0.27467	0.0448392	0.625111
INTERPRO	IPR021184:Tumour necrosis factor, conserved site	5	0.805153	0.000449125	TNFSF10, TNF, TNFSF4, TNFSF9, LTA	606	12	18559	12.7606	0.38191	0.0337819	0.71341
INTERPRO	IPR006053:Tumour necrosis factor alpha/beta/c	3	0.483092	0.0145851	TNF, TNFSF15, LTA	606	6	18559	15.3127	1	0.354095	20.877
Annotation Cluster 13	Enrichment Score: 3.2840209842985884
Category	Term	Count	%	PValue	Genes	List Total	Pop Hits	Pop Total	Fold Enrichment	Bonferroni	Benjamini	FDR
INTERPRO	IPR000975:Interleukin-1	6	0.966184	4.0927e-06	IL36G, IL18, IL1RN, IL1B, IL1A, IL36A	606	9	18559	20.4169	0.0043737	0.00109522	0.00652267
INTERPRO	IPR008996:Cytokine, IL-1-like	7	1.12721	0.000611704	IL36G, IL18, IL1RN, FGF23, IL1B, IL1A, IL36A	606	33	18559	6.4963	0.480732	0.0427484	0.970482
GOTERM_MF_DIRECT	GO:0005149~interleukin-1 receptor binding	5	0.805153	0.000800141	IL36G, IL1RN, IL1B, IL1A, IL36A	587	13	16881	11.0608	0.466108	0.0509528	1.21797
INTERPRO	IPR003294:Interleukin-1, alpha/beta	3	0.483092	0.00311398	IL1B, IL1A, IL36A	606	3	18559	30.6254	0.964573	0.153812	4.84923
INTERPRO	IPR020877:Interleukin-1 conserved site	3	0.483092	0.00609342	IL1RN, IL1B, IL1A	606	4	18559	22.9691	0.998564	0.208469	9.28186
Annotation Cluster 14	Enrichment Score: 3.226050720984958
Category	Term	Count	%	PValue	Genes	List Total	Pop Hits	Pop Total	Fold Enrichment	Bonferroni	Benjamini	FDR
INTERPRO	IPR011029:Death-like domain	15	2.41546	2.07731e-06	IRAK2, CFLAR, IFIH1, MALT1, NFKB1, IFI16, NFKB2, BIRC3, DDX58, CASP5, IRAK3, CASP4, RIPK2, UNC5C, FAS	606	94	18559	4.88703	0.00222233	0.000741326	0.00331073
UP_SEQ_FEATURE	domain:Death	7	1.12721	0.00062096	IRAK2, IRAK3, NFKB1, MALT1, NFKB2, FAS, UNC5C	617	35	20063	6.5034	0.680321	0.13286	1.05172
INTERPRO	IPR000488:Death domain	6	0.966184	0.00523163	IRAK2, IRAK3, NFKB1, NFKB2, FAS, UNC5C	606	35	18559	5.25007	0.996367	0.201253	8.02006
SMART	SM00005:DEATH	5	0.805153	0.0184754	IRAK3, NFKB1, NFKB2, FAS, UNC5C	386	27	10057	4.82489	0.992587	0.45831	21.6661
Annotation Cluster 15	Enrichment Score: 2.840532341410201
Category	Term	Count	%	PValue	Genes	List Total	Pop Hits	Pop Total	Fold Enrichment	Bonferroni	Benjamini	FDR
UP_KEYWORDS	Host cell receptor for virus entry	9	1.44928	0.000649369	ICAM1, F11R, LDLR, ITGA5, TNFRSF14, HSPA1A, HSPA1B, CLEC5A, SLAMF1	621	64	20581	4.66055	0.216702	0.0110405	0.893857
GOTERM_BP_DIRECT	GO:0046718~viral entry into host cell	10	1.61031	0.00162097	ICAM1, F11R, LDLR, ITGA5, TNFRSF14, HSPA1A, HSPA1B, KPNA3, CLEC5A, SLAMF1	576	80	16792	3.6441	0.99234	0.0637138	2.87927
GOTERM_MF_DIRECT	GO:0001618~virus receptor activity	9	1.44928	0.00285849	ICAM1, F11R, LDLR, ITGA5, TNFRSF14, HSPA1A, HSPA1B, CLEC5A, SLAMF1	587	70	16881	3.69747	0.893995	0.138963	4.28777
Annotation Cluster 16	Enrichment Score: 2.8344119968583814
Category	Term	Count	%	PValue	Genes	List Total	Pop Hits	Pop Total	Fold Enrichment	Bonferroni	Benjamini	FDR
GOTERM_BP_DIRECT	GO:0032757~positive regulation of interleukin-8 production	7	1.12721	0.000201343	DDX58, TNF, TLR2, TLR3, IL1B, HSPA1A, HSPA1B	576	26	16792	7.84882	0.453758	0.0117867	0.361973
GOTERM_BP_DIRECT	GO:2001240~negative regulation of extrinsic apoptotic signaling pathway in absence of ligand	8	1.28824	0.000224003	CSF2, TNF, IL1B, COL2A1, HSPA1A, HSPA1B, NRG1, IL1A	576	37	16792	6.3033	0.489701	0.0128543	0.402634
BBID	114.Genomic_reformatting_Brain_Ischemia	5	0.805153	0.0695942	IL6, TNF, HSPA1A, HSPA1B, IL1A	60	11	388	2.93939	0.998371	0.367812	54.2986
Annotation Cluster 17	Enrichment Score: 2.818019192635925
Category	Term	Count	%	PValue	Genes	List Total	Pop Hits	Pop Total	Fold Enrichment	Bonferroni	Benjamini	FDR
GOTERM_MF_DIRECT	GO:0003725~double-stranded RNA binding	11	1.77134	4.30062e-05	DDX58, IFIH1, OASL, MTDH, DDX60, OAS3, TLR3, OAS1, AGO3, OAS2, EIF2AK2	587	61	16881	5.18589	0.0331555	0.00672083	0.0658192
INTERPRO	IPR006117:2-5-oligoadenylate synthetase, conserved site	4	0.644122	0.000134548	OASL, OAS3, OAS1, OAS2	606	4	18559	30.6254	0.134208	0.0178526	0.214225
INTERPRO	IPR018952:2'-5'-oligoadenylate synthetase 1, domain 2/C-terminal	4	0.644122	0.000134548	OASL, OAS3, OAS1, OAS2	606	4	18559	30.6254	0.134208	0.0178526	0.214225
INTERPRO	IPR026774:2'-5'-oligoadenylate synthase	4	0.644122	0.000134548	OASL, OAS3, OAS1, OAS2	606	4	18559	30.6254	0.134208	0.0178526	0.214225
GOTERM_MF_DIRECT	GO:0001730~2'-5'-oligoadenylate synthetase activity	4	0.644122	0.000162185	OASL, OAS3, OAS1, OAS2	587	4	16881	28.7581	0.11941	0.0209708	0.248005
INTERPRO	IPR006116:2-5-oligoadenylate synthetase, N-terminal	4	0.644122	0.0003282	OASL, OAS3, OAS1, OAS2	606	5	18559	24.5003	0.29641	0.0288716	0.521798
INTERPRO	IPR002934:Nucleotidyl transferase domain	4	0.644122	0.00348485	OAS3, OAS1, OAS2, ZCCHC6	606	10	18559	12.2502	0.976217	0.163089	5.41185
GOTERM_MF_DIRECT	GO:0016779~nucleotidyltransferase activity	4	0.644122	0.0657115	OAS3, OAS1, OAS2, ZCCHC6	587	27	16881	4.26046	1	0.694006	64.6748
UP_KEYWORDS	Nucleotidyltransferase	5	0.805153	0.21481	PNPT1, OAS3, OAS1, OAS2, ZCCHC6	621	79	20581	2.09758	1	0.623832	96.4657
GOTERM_MF_DIRECT	GO:0016740~transferase activity	6	0.966184	0.240777	CD38, OASL, OAS3, OAS1, OAS2, BIRC3	587	96	16881	1.79738	1	0.93502	98.5258
Annotation Cluster 18	Enrichment Score: 2.8003053125394795
Category	Term	Count	%	PValue	Genes	List Total	Pop Hits	Pop Total	Fold Enrichment	Bonferroni	Benjamini	FDR
INTERPRO	IPR003191:Guanylate-binding protein, C-terminal	5	0.805153	0.000200735	GBP7, GBP6, GBP5, GBP4, GBP2	606	10	18559	15.3127	0.193465	0.0236067	0.319448
INTERPRO	IPR015894:Guanylate-binding protein, N-terminal	5	0.805153	0.000307319	GBP7, GBP6, GBP5, GBP4, GBP2	606	11	18559	13.9206	0.280493	0.029483	0.488677
GOTERM_MF_DIRECT	GO:0003924~GTPase activity	14	2.25443	0.064398	RAB32, GBP7, GBP6, RND1, GBP5, RAC2, IRGM, TGM2, GEM, MX1, RAB10, GBP4, RHOU, GBP2	587	234	16881	1.72057	1	0.69458	63.9067
Annotation Cluster 19	Enrichment Score: 2.5581462055251243
Category	Term	Count	%	PValue	Genes	List Total	Pop Hits	Pop Total	Fold Enrichment	Bonferroni	Benjamini	FDR
UP_SEQ_FEATURE	chain:C-C motif chemokine 4	3	0.483092	0.00276601	CCL4L1, CCL4L2, CCL4	617	3	20063	32.517	0.993814	0.27228	4.60525
UP_SEQ_FEATURE	chain:C-C motif chemokine 4-like	3	0.483092	0.00276601	CCL4L1, CCL4L2, CCL4	617	3	20063	32.517	0.993814	0.27228	4.60525
UP_SEQ_FEATURE	chain:MIP-1-beta(3-69)	3	0.483092	0.00276601	CCL4L1, CCL4L2, CCL4	617	3	20063	32.517	0.993814	0.27228	4.60525
Annotation Cluster 20	Enrichment Score: 2.4955230504111987
Category	Term	Count	%	PValue	Genes	List Total	Pop Hits	Pop Total	Fold Enrichment	Bonferroni	Benjamini	FDR
GOTERM_BP_DIRECT	GO:0032715~negative regulation of interleukin-6 production	7	1.12721	0.000310835	IRAK3, BPI, TNF, ZC3H12A, TNFAIP3, SLAMF1, IL10	576	28	16792	7.28819	0.606857	0.0165329	0.558297
GOTERM_BP_DIRECT	GO:0032720~negative regulation of tumor necrosis factor production	7	1.12721	0.00170446	IRAK3, BPI, GPR18, ZC3H12A, TNFAIP3, SLAMF1, IL10	576	38	16792	5.37025	0.994041	0.0660242	3.02543
GOTERM_BP_DIRECT	GO:0032695~negative regulation of interleukin-12 production	3	0.483092	0.0615622	IRAK3, SLAMF1, IL10	576	12	16792	7.28819	1	0.635621	68.1538
Annotation Cluster 21	Enrichment Score: 2.473295901346525
Category	Term	Count	%	PValue	Genes	List Total	Pop Hits	Pop Total	Fold Enrichment	Bonferroni	Benjamini	FDR
UP_KEYWORDS	SH3 domain	17	2.73752	0.000845258	SASH1, LYN, HCK, CACNB3, SAMSN1, GAS7, ARHGAP26, SRC, SLA, DOCK4, SH3BP4, FNBP1L, NCK1, FCHSD2, TRIP10, DST, SPATA13	621	215	20581	2.62051	0.272362	0.0131606	1.16204
UP_SEQ_FEATURE	domain:SH3	15	2.41546	0.00104314	SASH1, LYN, HCK, CACNB3, SAMSN1, GAS7, ARHGAP26, SRC, SLA, DOCK4, SH3BP4, FNBP1L, TRIP10, DST, SPATA13	617	175	20063	2.78717	0.852836	0.159871	1.76081
INTERPRO	IPR001452:Src homology-3 domain	16	2.57649	0.00540178	SASH1, LYN, HCK, CACNB3, SAMSN1, GAS7, ARHGAP26, SRC, SLA, DOCK4, SH3BP4, FNBP1L, NCK1, FCHSD2, TRIP10, SPATA13	606	218	18559	2.24774	0.996975	0.199977	8.27048
SMART	SM00326:SH3	15	2.41546	0.0268502	SASH1, LYN, HCK, SAMSN1, GAS7, ARHGAP26, SRC, SLA, DOCK4, SH3BP4, FNBP1L, NCK1, FCHSD2, TRIP10, SPATA13	386	206	10057	1.89717	0.999221	0.47834	29.9805
Annotation Cluster 22	Enrichment Score: 2.4110552076142113
Category	Term	Count	%	PValue	Genes	List Total	Pop Hits	Pop Total	Fold Enrichment	Bonferroni	Benjamini	FDR
GOTERM_BP_DIRECT	GO:0038123~toll-like receptor TLR1:TLR2 signaling pathway	3	0.483092	0.00343184	TLR1, TLR2, CD14	576	3	16792	29.1528	0.999967	0.104009	6.00319
GOTERM_BP_DIRECT	GO:0071727~cellular response to triacyl bacterial lipopeptide	3	0.483092	0.00343184	TLR1, TLR2, CD14	576	3	16792	29.1528	0.999967	0.104009	6.00319
GOTERM_BP_DIRECT	GO:0002755~MyD88-dependent toll-like receptor signaling pathway	6	0.966184	0.00496341	IRAK2, IRAK3, TLR1, TLR2, TNIP1, CD14	576	33	16792	5.30051	1	0.136268	8.57099
Annotation Cluster 23	Enrichment Score: 2.4013991437790563
Category	Term	Count	%	PValue	Genes	List Total	Pop Hits	Pop Total	Fold Enrichment	Bonferroni	Benjamini	FDR
KEGG_PATHWAY	hsa05143:African trypanosomiasis	12	1.93237	5.95851e-08	VCAM1, ICAM1, IL6, TNF, IL18, IFNG, IL12A, IL1B, FAS, IL12B, IL10, HPR	296	33	6910	8.48894	1.40024e-05	1.00018e-06	7.66528e-05
KEGG_PATHWAY	hsa05144:Malaria	14	2.25443	7.90466e-08	ICAM1, ITGAL, IL6, TNF, CCL2, IL18, MET, TLR2, CD40, IL10, VCAM1, IFNG, IL12A, IL1B	296	49	6910	6.66988	1.85758e-05	1.2384e-06	0.000101689
GOTERM_BP_DIRECT	GO:0042832~defense response to protozoan	9	1.44928	9.75045e-08	BATF, IL6, BATF2, IFNG, IL12A, BCL3, IL12B, CD40, IL10	576	19	16792	13.8092	0.000292763	1.33093e-05	0.000175593
BIOCARTA	h_cytokinePathway:Cytokine Network	11	1.77134	2.68147e-06	IL6, TNF, IFNB1, IL18, IFNG, IL12A, IL15, IL12B, IL10, IL1A, LTA	134	22	1625	6.06343	0.000579031	0.000579031	0.00340322
KEGG_PATHWAY	hsa04630:Jak-STAT signaling pathway	20	3.22061	1.12225e-05	PIK3CG, CSF2, IL6, SOCS3, IL19, SOCS1, STAT5B, PIM1, IL15, IL10, CISH, STAT2, IFNB1, IFNG, IL12A, IL15RA, JAK2, PIK3R5, IL12B, IL13RA1	296	145	6910	3.21994	0.00263383	0.000105486	0.0144361
BIOCARTA	h_inflamPathway:Cytokines and Inflammatory Response	11	1.77134	5.03098e-05	CSF2, IL6, TNF, IFNB1, IFNG, IL12A, IL15, IL12B, IL10, IL1A, LTA	134	29	1625	4.59985	0.0108084	0.00541886	0.0638334
BBID	58.(CD40L)_immnosurveillance	10	1.61031	0.000118323	VCAM1, ICAM1, IL6, TNF, IFNG, IL12A, FAS, CD40, IL10, IL1A	60	16	388	4.04167	0.0104761	0.00525184	0.128368
GOTERM_BP_DIRECT	GO:0050715~positive regulation of cytokine secretion	7	1.12721	0.000159459	TNF, CLEC4E, CLEC5A, IL10, CD14, SRC, IL1A	576	25	16792	8.16278	0.380532	0.00972574	0.286777
BBID	19.Cytokine_microglia	8	1.28824	0.000272108	IL6, TNF, CCL2, IFNG, IL12A, CD40, IL10, IL1A	60	11	388	4.70303	0.0239299	0.00804113	0.294986
KEGG_PATHWAY	hsa05321:Inflammatory bowel disease (IBD)	11	1.77134	0.000337012	IL6, TNF, IL18, IFNG, TLR2, IL12A, IL1B, NFKB1, IL12B, IL10, IL1A	296	64	6910	4.01235	0.0761552	0.00255194	0.432681
INTERPRO	IPR009079:Four-helical cytokine-like, core	9	1.44928	0.000337368	CSF2, IL6, CLCF1, IFNB1, IL19, IFNG, IL12A, IL15, IL10	606	54	18559	5.10424	0.303287	0.0274158	0.536338
INTERPRO	IPR012351:Four-helical cytokine, core	8	1.28824	0.001259	CSF2, IL6, CLCF1, IFNB1, IL19, IFNG, IL12A, IL10	606	51	18559	4.80399	0.740561	0.0762988	1.9878
BIOCARTA	h_dcPathway:Dendritic cells in regulating TH1 and TH2 Development	8	1.28824	0.00126272	CSF2, IFNB1, IFNG, TLR2, IL12A, IL12B, CD40, IL10	134	22	1625	4.40977	0.238846	0.053121	1.59084
GOTERM_BP_DIRECT	GO:0044130~negative regulation of growth of symbiont in host	5	0.805153	0.00178275	TNF, IFNG, IL12B, IL10, LTA	576	16	16792	9.11024	0.995291	0.0672233	3.1623
KEGG_PATHWAY	hsa04940:Type I diabetes mellitus	8	1.28824	0.00179241	TNF, IFNG, IL12A, IL1B, FAS, IL12B, IL1A, LTA	296	42	6910	4.44659	0.343999	0.0113297	2.28147
BBID	22.Cytokine-chemokine_CNS	7	1.12721	0.00427905	IL6, IFNB1, IFNG, IL12A, CCL5, IL10, IL1A	60	12	388	3.77222	0.317268	0.0910026	4.54832
KEGG_PATHWAY	hsa05330:Allograft rejection	7	1.12721	0.00437075	TNF, IFNG, IL12A, FAS, IL12B, CD40, IL10	296	37	6910	4.41654	0.642771	0.0231234	5.47922
BBID	56.Macrophage_regulation_of_CD4+T_cells	6	0.966184	0.0094796	IL6, TNF, IFNG, IL12A, IL10, IL1A	60	10	388	3.88	0.571605	0.131758	9.82291
KEGG_PATHWAY	hsa05332:Graft-versus-host disease	6	0.966184	0.0121776	IL6, TNF, IFNG, IL1B, FAS, IL1A	296	33	6910	4.24447	0.943827	0.0538663	14.5826
BBID	88.Alternatively_Activated_APC	6	0.966184	0.0153567	CSF2, TNF, IFNG, IL10, CD14, IL1A	60	11	388	3.52727	0.747754	0.158163	15.4642
BBID	125.T_Cells_CNS-APCs	5	0.805153	0.0211151	ICAM1, IL12A, CD40, IL10, IL1A	60	8	388	4.04167	0.850337	0.190259	20.6789
BBID	97.Immune_injury_MS-lesions_MS_antigen	7	1.12721	0.0224311	IL6, TNF, IFNG, IL12A, FAS, IL10, LTA	60	16	388	2.82917	0.867225	0.182831	21.8288
GOTERM_BP_DIRECT	GO:0051384~response to glucocorticoid	7	1.12721	0.0235625	IL6, TNF, ADM, PTGS2, IL1RN, FAS, IL10	576	65	16792	3.13953	1	0.371845	34.9107
GOTERM_BP_DIRECT	GO:0045672~positive regulation of osteoclast differentiation	4	0.644122	0.025725	TNF, IFNG, IL12B, CA2	576	19	16792	6.13743	1	0.390634	37.4583
BIOCARTA	h_granulocytesPathway:Adhesion and Diapedesis of Granulocytes	5	0.805153	0.0287557	ICAM1, ITGAL, TNF, IFNG, IL1A	134	15	1625	4.04229	0.998168	0.384174	30.9481
BBID	111.Stress_influences_immunity	4	0.644122	0.0477038	TNF, IFNG, IL12A, IL10	60	6	388	4.31111	0.987096	0.30408	41.1747
BBID	112.StressandCRHinfluence	4	0.644122	0.0477038	TNF, IFNG, IL12A, IL10	60	6	388	4.31111	0.987096	0.30408	41.1747
BBID	9.CKS-17_cytokines	3	0.483092	0.0616383	IFNG, IL12A, IL10	60	3	388	6.46667	0.996525	0.353092	49.8731
BBID	114.Genomic_reformatting_Brain_Ischemia	5	0.805153	0.0695942	IL6, TNF, HSPA1A, HSPA1B, IL1A	60	11	388	2.93939	0.998371	0.367812	54.2986
KEGG_PATHWAY	hsa04640:Hematopoietic cell lineage	8	1.28824	0.0700925	CSF2, IL6, TNF, ITGA5, IL1B, ITGA4, CD14, IL1A	296	85	6910	2.19714	1	0.222086	60.7359
BIOCARTA	h_th1th2Pathway:Th1/Th2 Differentiation	5	0.805153	0.0743152	IL18, IFNG, IL12A, IL12B, CD40	134	20	1625	3.03172	1	0.604126	62.4719
BBID	113.Th1andTh2cells	4	0.644122	0.0745509	IFNG, IL12A, IL10, LTA	60	7	388	3.69524	0.998988	0.368522	56.8733
BIOCARTA	h_il10Pathway:IL-10 Anti-inflammatory Signaling Pathway	4	0.644122	0.0835645	IL6, TNF, IL10, IL1A	134	13	1625	3.73134	1	0.610327	66.9627
BBID	35.Chemokines_EAE_Autoreactive_T_Cells	4	0.644122	0.106612	CCL2, IFNG, IL12A, IL10	60	8	388	3.23333	0.999956	0.465854	70.5881
BBID	59.L-type_Ca2+_Tat_immune_cells	4	0.644122	0.106612	IFNG, IL12A, CA2, IL10	60	8	388	3.23333	0.999956	0.465854	70.5881
KEGG_PATHWAY	hsa05020:Prion diseases	4	0.644122	0.165054	IL6, IL1B, CCL5, IL1A	296	33	6910	2.82965	1	0.427522	90.1785
BBID	15.T-cell_polarization-chemokine_receptors	5	0.805153	0.249446	IL6, CCR7, IFNG, IL12A, CD40	60	17	388	1.90196	1	0.739226	95.5615
BBID	110.CRHandLC-NA	3	0.483092	0.288857	IL6, TNF, IL1A	60	7	388	2.77143	1	0.780614	97.5286
KEGG_PATHWAY	hsa05310:Asthma	3	0.483092	0.368688	TNF, CD40, IL10	296	30	6910	2.33446	1	0.671863	99.7307
KEGG_PATHWAY	hsa05322:Systemic lupus erythematosus	7	1.12721	0.512252	TNF, C3, IFNG, FCGR2A, CD40, IL10, TRIM21	296	134	6910	1.21949	1	0.79033	99.9903
BBID	80.T_cell_Activation	4	0.644122	0.764384	IL6, IFNG, IL10, LTA	60	25	388	1.03467	1	0.995302	100
Annotation Cluster 24	Enrichment Score: 2.2691589941431705
Category	Term	Count	%	PValue	Genes	List Total	Pop Hits	Pop Total	Fold Enrichment	Bonferroni	Benjamini	FDR
UP_SEQ_FEATURE	domain:FCH	5	0.805153	0.00288109	FNBP1L, FCHSD2, TRIP10, GAS7, PSTPIP2	617	20	20063	8.12925	0.994995	0.267731	4.79246
INTERPRO	IPR001060:FCH domain	5	0.805153	0.00604444	FNBP1L, FCHSD2, TRIP10, GAS7, PSTPIP2	606	23	18559	6.6577	0.998486	0.213758	9.21059
SMART	SM00055:FCH	5	0.805153	0.0089456	FNBP1L, FCHSD2, TRIP10, GAS7, PSTPIP2	386	22	10057	5.92146	0.905889	0.376656	11.1007
Annotation Cluster 25	Enrichment Score: 2.2571526461463347
Category	Term	Count	%	PValue	Genes	List Total	Pop Hits	Pop Total	Fold Enrichment	Bonferroni	Benjamini	FDR
GOTERM_BP_DIRECT	GO:0002690~positive regulation of leukocyte chemotaxis	5	0.805153	0.00283878	IL6, CXCL5, CXCL9, CXCL6, CXCL10	576	18	16792	8.09799	0.999804	0.0914642	4.99071
INTERPRO	IPR001089:CXC chemokine	4	0.644122	0.00772157	CXCL5, CXCL9, CXCL6, CXCL10	606	13	18559	9.4232	0.999752	0.248942	11.6216
INTERPRO	IPR018048:CXC chemokine, conserved site	4	0.644122	0.00772157	CXCL5, CXCL9, CXCL6, CXCL10	606	13	18559	9.4232	0.999752	0.248942	11.6216
Annotation Cluster 26	Enrichment Score: 2.152709483567034
Category	Term	Count	%	PValue	Genes	List Total	Pop Hits	Pop Total	Fold Enrichment	Bonferroni	Benjamini	FDR
GOTERM_BP_DIRECT	GO:0032819~positive regulation of natural killer cell proliferation	4	0.644122	0.00126102	IL18, STAT5B, IL15, IL12B	576	7	16792	16.6587	0.977387	0.052693	2.24675
GOTERM_BP_DIRECT	GO:0042517~positive regulation of tyrosine phosphorylation of Stat3 protein	7	1.12721	0.00170446	IL6, SOCS3, CLCF1, IL18, JAK2, IL15, IL12B	576	38	16792	5.37025	0.994041	0.0660242	3.02543
GOTERM_BP_DIRECT	GO:0034105~positive regulation of tissue remodeling	3	0.483092	0.0160209	IL18, IL15, IL12B	576	6	16792	14.5764	1	0.296334	25.2374
GOTERM_BP_DIRECT	GO:0032740~positive regulation of interleukin-17 production	3	0.483092	0.0711485	IL18, IL15, IL12B	576	13	16792	6.72756	1	0.680972	73.5301
Annotation Cluster 27	Enrichment Score: 2.038018275018133
Category	Term	Count	%	PValue	Genes	List Total	Pop Hits	Pop Total	Fold Enrichment	Bonferroni	Benjamini	FDR
BIOCARTA	h_dcPathway:Dendritic cells in regulating TH1 and TH2 Development	8	1.28824	0.00126272	CSF2, IFNB1, IFNG, TLR2, IL12A, IL12B, CD40, IL10	134	22	1625	4.40977	0.238846	0.053121	1.59084
GOTERM_BP_DIRECT	GO:0044130~negative regulation of growth of symbiont in host	5	0.805153	0.00178275	TNF, IFNG, IL12B, IL10, LTA	576	16	16792	9.11024	0.995291	0.0672233	3.1623
KEGG_PATHWAY	hsa04940:Type I diabetes mellitus	8	1.28824	0.00179241	TNF, IFNG, IL12A, IL1B, FAS, IL12B, IL1A, LTA	296	42	6910	4.44659	0.343999	0.0113297	2.28147
GOTERM_BP_DIRECT	GO:0048662~negative regulation of smooth muscle cell proliferation	6	0.966184	0.0027787	PPARD, IFNG, IL12A, IL15, IL12B, TNFAIP3	576	29	16792	6.03161	0.999765	0.0905864	4.88758
KEGG_PATHWAY	hsa05330:Allograft rejection	7	1.12721	0.00437075	TNF, IFNG, IL12A, FAS, IL12B, CD40, IL10	296	37	6910	4.41654	0.642771	0.0231234	5.47922
GOTERM_BP_DIRECT	GO:0032700~negative regulation of interleukin-17 production	4	0.644122	0.00536544	TNFSF4, IFNG, IL12A, IL12B	576	11	16792	10.601	1	0.141367	9.23396
BIOCARTA	h_il18Pathway:IL 18 Signaling Pathway	4	0.644122	0.0089231	IL18, IFNG, IL12A, IL12B	134	6	1625	8.08458	0.855726	0.214948	10.7526
BIOCARTA	h_no2il12Pathway:NO2-dependent IL 12 Pathway in NK cells	6	0.966184	0.009429	CD247, IFNG, IL12A, JAK2, IL12B, NOS2	134	17	1625	4.28007	0.870791	0.203374	11.3291
GOTERM_MF_DIRECT	GO:0005143~interleukin-12 receptor binding	3	0.483092	0.0112194	IL12A, JAK2, IL12B	587	5	16881	17.2549	0.999856	0.388247	15.8636
BIOCARTA	h_il12Pathway:IL12 and Stat4 Dependent Signaling Pathway in Th1 Development	6	0.966184	0.0237664	IL18, CD247, IFNG, IL12A, JAK2, IL12B	134	21	1625	3.46482	0.994459	0.351414	26.3083
GOTERM_BP_DIRECT	GO:0045672~positive regulation of osteoclast differentiation	4	0.644122	0.025725	TNF, IFNG, IL12B, CA2	576	19	16792	6.13743	1	0.390634	37.4583
GOTERM_BP_DIRECT	GO:0034393~positive regulation of smooth muscle cell apoptotic process	3	0.483092	0.0359212	IFNG, IL12A, IL12B	576	9	16792	9.71759	1	0.477975	48.2528
BIOCARTA	h_nktPathway:Selective expression of chemokine receptors during T-cell polarization	6	0.966184	0.0724786	CSF2, CCR7, IFNG, IL12A, IL12B, CCL4	134	28	1625	2.59861	1	0.615566	61.5158
BIOCARTA	h_th1th2Pathway:Th1/Th2 Differentiation	5	0.805153	0.0743152	IL18, IFNG, IL12A, IL12B, CD40	134	20	1625	3.03172	1	0.604126	62.4719
Annotation Cluster 28	Enrichment Score: 1.9370208387403485
Category	Term	Count	%	PValue	Genes	List Total	Pop Hits	Pop Total	Fold Enrichment	Bonferroni	Benjamini	FDR
UP_SEQ_FEATURE	domain:PARP catalytic	5	0.805153	0.00152251	PARP9, PARP12, PARP14, PARP8, TIPARP	617	17	20063	9.56383	0.939036	0.207943	2.56017
INTERPRO	IPR012317:Poly(ADP-ribose) polymerase, catalytic domain	5	0.805153	0.00189654	PARP9, PARP12, PARP14, PARP8, TIPARP	606	17	18559	9.00747	0.869073	0.10148	2.98022
INTERPRO	IPR004170:WWE domain	4	0.644122	0.00772157	PARP12, DTX2, PARP14, TIPARP	606	13	18559	9.4232	0.999752	0.248942	11.6216
GOTERM_MF_DIRECT	GO:0003950~NAD+ ADP-ribosyltransferase activity	5	0.805153	0.0151834	PARP9, PARP12, PARP14, PARP8, TIPARP	587	28	16881	5.13537	0.999994	0.451054	20.882
UP_KEYWORDS	NAD	6	0.966184	0.609955	CD38, PARP9, PARP12, PARP14, PARP8, TIPARP	621	175	20581	1.13629	1	0.924525	99.9998
Annotation Cluster 29	Enrichment Score: 1.8787169913395585
Category	Term	Count	%	PValue	Genes	List Total	Pop Hits	Pop Total	Fold Enrichment	Bonferroni	Benjamini	FDR
GOTERM_BP_DIRECT	GO:0071407~cellular response to organic cyclic compound	9	1.44928	0.000856818	TNF, MSR1, CCL2, CEBPB, IL18, TIPARP, NFKBIA, IL1B, CCL5	576	59	16792	4.44703	0.92378	0.0376911	1.53183
GOTERM_BP_DIRECT	GO:0043491~protein kinase B signaling	5	0.805153	0.0253628	TNF, CCL2, IL1B, CD40, CCL5	576	33	16792	4.41709	1	0.390143	37.0383
BIOCARTA	h_mspPathway:Msp/Ron Receptor Signaling Pathway	3	0.483092	0.106356	TNF, CCL2, IL1B	134	7	1625	5.19723	1	0.66847	76.0013
Annotation Cluster 30	Enrichment Score: 1.8689238233216794
Category	Term	Count	%	PValue	Genes	List Total	Pop Hits	Pop Total	Fold Enrichment	Bonferroni	Benjamini	FDR
UP_KEYWORDS	Collagen	11	1.77134	0.000741944	C1QTNF7, MARCO, C1QTNF9B, MSR1, COL19A1, COL27A1, C1QL2, COL2A1, COL11A2, MMP13, C1QTNF9	621	98	20581	3.71999	0.243517	0.0120604	1.02068
GOTERM_CC_DIRECT	GO:0005581~collagen trimer	11	1.77134	0.000874461	C1QTNF7, MARCO, C1QTNF9B, MSR1, COL19A1, COL27A1, C1QL2, COL2A1, COL11A2, MMP13, C1QTNF9	600	92	18224	3.63159	0.280944	0.0295383	1.20243
INTERPRO	IPR008160:Collagen triple helix repeat	10	1.61031	0.00138089	C1QTNF7, MARCO, C1QTNF9B, MSR1, COL19A1, COL27A1, C1QL2, COL2A1, COL11A2, C1QTNF9	606	82	18559	3.73481	0.772352	0.0789305	2.17828
UP_SEQ_FEATURE	domain:C1q	4	0.644122	0.0740603	C1QTNF7, C1QTNF9B, C1QL2, C1QTNF9	617	32	20063	4.06463	1	0.947303	73.0108
INTERPRO	IPR001073:Complement C1q protein	4	0.644122	0.0980592	C1QTNF7, C1QTNF9B, C1QL2, C1QTNF9	606	34	18559	3.60299	1	0.798495	80.6965
UP_SEQ_FEATURE	domain:Collagen-like	4	0.644122	0.10394	C1QTNF7, MARCO, MSR1, C1QL2	617	37	20063	3.51535	1	0.969009	84.5577
SMART	SM00110:C1Q	4	0.644122	0.122295	C1QTNF7, C1QTNF9B, C1QL2, C1QTNF9	386	32	10057	3.2568	1	0.789738	81.8791
Annotation Cluster 31	Enrichment Score: 1.8226851581537222
Category	Term	Count	%	PValue	Genes	List Total	Pop Hits	Pop Total	Fold Enrichment	Bonferroni	Benjamini	FDR
GOTERM_BP_DIRECT	GO:2000503~positive regulation of natural killer cell chemotaxis	4	0.644122	0.00126102	CCL4L1, CCL5, CCL4, CCL7	576	7	16792	16.6587	0.977387	0.052693	2.24675
GOTERM_MF_DIRECT	GO:0031726~CCR1 chemokine receptor binding	4	0.644122	0.00131202	CCL4L1, CCL5, CCL4, CCL7	587	7	16881	16.4332	0.642742	0.0761234	1.98986
GOTERM_MF_DIRECT	GO:0031730~CCR5 chemokine receptor binding	3	0.483092	0.0293145	CCL4L1, CCL5, CCL4	587	8	16881	10.7843	1	0.56529	36.5865
GOTERM_BP_DIRECT	GO:0043922~negative regulation by host of viral transcription	3	0.483092	0.0711485	CCL4L1, CCL5, CCL4	576	13	16792	6.72756	1	0.680972	73.5301
GOTERM_BP_DIRECT	GO:0051928~positive regulation of calcium ion transport	3	0.483092	0.223184	CCL4L1, CCL5, CCL4	576	26	16792	3.36378	1	0.944073	98.9413
Annotation Cluster 32	Enrichment Score: 1.7616337433544795
Category	Term	Count	%	PValue	Genes	List Total	Pop Hits	Pop Total	Fold Enrichment	Bonferroni	Benjamini	FDR
KEGG_PATHWAY	hsa05222:Small cell lung cancer	10	1.61031	0.00994606	PIK3CG, TRAF1, CDKN2B, PTGS2, NFKBIA, NFKB1, CDK6, PIK3R5, NOS2, BIRC3	296	85	6910	2.74642	0.904538	0.045894	12.0666
KEGG_PATHWAY	hsa05220:Chronic myeloid leukemia	9	1.44928	0.01118	PIK3CG, CDKN1A, STAT5B, CBL, RAF1, NFKBIA, NFKB1, CDK6, PIK3R5	296	72	6910	2.91807	0.928788	0.0504868	13.4661
KEGG_PATHWAY	hsa05200:Pathways in cancer	26	4.1868	0.0282973	TRAF1, PPARD, PTGS2, MMP9, STAT5B, NFKBIA, NFKB1, NFKB2, EDNRB, RAC2, CDKN2B, RASGRP1, PIK3R5, NOS2, FAS, WNT6, PIK3CG, IL6, CBL, MET, FZD1, RAF1, FGF23, CDK6, BIRC3, CDKN1A	296	393	6910	1.54443	0.998824	0.109797	30.8767
KEGG_PATHWAY	hsa05203:Viral carcinogenesis	16	2.57649	0.0285514	TRAF1, PIK3CG, SP100, LYN, C3, STAT5B, NFKBIA, NFKB1, CDK6, NFKB2, MAPKAPK2, SRC, CDKN1A, CDKN2B, PIK3R5, EIF2AK2	296	205	6910	1.82202	0.998894	0.10897	31.1089
Annotation Cluster 33	Enrichment Score: 1.6404130397334182
Category	Term	Count	%	PValue	Genes	List Total	Pop Hits	Pop Total	Fold Enrichment	Bonferroni	Benjamini	FDR
UP_KEYWORDS	Nucleotide-binding	83	13.3655	8.37243e-05	NT5C3A, STK35, ATP10A, SLFN5, PI4K2B, RHOU, ACVR1B, TOR3A, DDX60, MAP3K8, ARL5C, MX1, RAB20, ARL5B, PIK3CG, IRAK2, GBP7, GBP6, GBP5, LYN, PFKL, IRGM, PIM1, UBE2F, PIM3, PDE10A, CDK6, GEM, PIM2, RND1, RIOK3, RIPK2, RAB10, EIF2AK2, GBP4, GBP2, SRXN1, IFIH1, PGS1, PFKFB3, OAS3, DCK, HK2, OAS1, HSPA1A, OAS2, MAPKAPK2, HSPA1B, DNAH8, SRC, GCH1, SGK223, IRAK3, ACSL1, RAC2, STK40, TAP2, TAP1, ETNK1, EHD…	621	1788	20581	1.53846	0.0309913	0.00174745	0.115665
UP_KEYWORDS	Kinase	41	6.60225	0.000243916	PFKFB3, STK35, DCK, HK2, PI4K2B, MAPKAPK2, SRC, SGK223, ACVR1B, IRAK3, STK40, CDKN2B, MAP3K8, ETNK1, PIK3R5, MAPKBP1, PIK3CG, ALPK1, FLT1, PFKL, LYN, ALPK2, HCK, MET, PIM1, RAF1, CDK6, MAPK11, DGKH, PIM3, OXSR1, PIM2, PLAUR, IKBKE, EPHA4, CDKN1A, RIOK3, RIPK2, JAK2, GK, EIF2AK2	621	735	20581	1.84872	0.0876427	0.00457568	0.336624
UP_KEYWORDS	Transferase	75	12.0773	0.000933759	NT5C3A, GBGT1, STK35, PI4K2B, PNP, ST3GAL1, ACVR1B, ST3GAL3, ALAS1, CDKN2B, MAP3K8, AGPAT4, MAPKBP1, ZCCHC6, ZDHHC2, PIK3CG, LYN, PFKL, PIM1, PIM3, CDK6, PIM2, PLAUR, CD38, PARP12, HAS1, RIOK3, PARP14, RIPK2, EIF2AK2, EXT1, PGS1, GCNT2, PFKFB3, PNPT1, TIPARP, OAS3, UPP1, DCK, HK2, ZDHHC18, OAS1, MAPKAPK2, OAS2, ACAT2, SRC, SGK223, IRAK3, STK40, TGM2, ETNK1, PIK3R5, SOAT1, MGAT4A, ALPK1, FLT1, ALP…	621	1708	20581	1.45529	0.296197	0.0134191	1.28298
UP_KEYWORDS	ATP-binding	62	9.9839	0.00203578	STK35, ATP10A, SLFN5, PI4K2B, ACVR1B, TOR3A, DDX60, MAP3K8, IRAK2, PIK3CG, LYN, PFKL, PIM1, UBE2F, PIM3, CDK6, PIM2, RIOK3, RIPK2, EIF2AK2, SRXN1, PGS1, IFIH1, PFKFB3, OAS3, DCK, HK2, HSPA1A, OAS1, MAPKAPK2, HSPA1B, OAS2, DNAH8, SRC, SGK223, IRAK3, ACSL1, STK40, TAP2, TAP1, ETNK1, EHD1, FLT1, HCK, MET, RAF1, MAPK11, ATAD5, DGKH, OXSR1, KIF3C, DDX58, EPHA4, IKBKE, SLFN13, JAK2, ABCC1, GK, SLFN11, …	621	1391	20581	1.4772	0.535239	0.0244142	2.7775
GOTERM_BP_DIRECT	GO:0018108~peptidyl-tyrosine phosphorylation	14	2.25443	0.00234239	CSF2, FLT1, LYN, HCK, MET, STAT5B, FGF23, SRC, SGK223, EPHA4, RIPK2, JAK2, EIF2AK2, NRG1	576	153	16792	2.66757	0.999126	0.081349	4.13537
INTERPRO	IPR011009:Protein kinase-like domain	30	4.83092	0.00489318	STK35, MAPKAPK2, SRC, ACVR1B, IRAK3, SGK223, STK40, MAP3K8, ETNK1, IRAK2, PIK3CG, ALPK1, FLT1, LYN, ALPK2, HCK, MET, PIM1, RAF1, MAPK11, CDK6, PIM3, OXSR1, PIM2, IKBKE, EPHA4, RIOK3, RIPK2, JAK2, EIF2AK2	606	531	18559	1.73025	0.994771	0.204203	7.52003
GOTERM_MF_DIRECT	GO:0004715~non-membrane spanning protein tyrosine kinase activity	7	1.12721	0.00490719	SGK223, LYN, HCK, RIPK2, JAK2, EIF2AK2, SRC	587	46	16881	4.37623	0.978863	0.214193	7.25446
GOTERM_MF_DIRECT	GO:0005524~ATP binding	71	11.4332	0.006141	STK35, ATP10A, SLFN5, PI4K2B, TXLNB, ACVR1B, TOR3A, DDX60, MAP3K8, IRAK2, PIK3CG, LYN, PFKL, PIM1, UBE2F, PIM3, CDK6, PIM2, RIOK3, RIPK2, EIF2AK2, SLFN12L, SRXN1, PGS1, IFIH1, PFKFB3, OAS3, DCK, HK2, OAS1, HSPA1A, OAS2, MAPKAPK2, HSPA1B, DNAH8, SRC, SGK223, IRAK3, ACSL1, STK40, LANCL2, TAP2, TAP1, TGM2, ETNK1, EHD1, ALPK1, FLT1, ALPK2, HCK, MET, RAF1, DGKH, MAPK11, ATAD5, OXSR1, KIF3C, DDX58, EPH…	587	1495	16881	1.36577	0.992009	0.247295	8.99941
UP_SEQ_FEATURE	domain:Protein kinase	25	4.02576	0.0131368	IRAK2, FLT1, LYN, HCK, STK35, MET, PIM1, RAF1, CDK6, MAPK11, PIM3, OXSR1, MAPKAPK2, PIM2, SRC, IKBKE, SGK223, IRAK3, ACVR1B, EPHA4, STK40, RIOK3, MAP3K8, RIPK2, EIF2AK2	617	478	20063	1.70068	1	0.606946	20.1555
UP_SEQ_FEATURE	binding site:ATP	28	4.50886	0.0140074	STK35, HK2, MAPKAPK2, SRC, ACVR1B, IRAK3, SGK223, STK40, MAP3K8, EHD1, FLT1, LYN, HCK, MET, PIM1, RAF1, MAPK11, CDK6, PIM3, OXSR1, PIM2, IKBKE, EPHA4, RIOK3, RIPK2, JAK2, GK, EIF2AK2	617	558	20063	1.63168	1	0.616814	21.346
GOTERM_BP_DIRECT	GO:0006468~protein phosphorylation	26	4.1868	0.0144637	CCL2, STK35, CCL8, MAPKAPK2, ST3GAL1, IRAK3, ACVR1B, STK40, MAP3K8, PIK3CG, IRAK2, ALPK1, LYN, ALPK2, HCK, PIM1, RAF1, PIM3, CDK6, PIM2, OXSR1, GMFB, IKBKE, RIOK3, JAK2, EIF2AK2	576	456	16792	1.66222	1	0.278559	23.0778
UP_SEQ_FEATURE	nucleotide phosphate-binding region:ATP	44	7.08535	0.0149406	PGS1, PFKFB3, STK35, DCK, SLFN5, MAPKAPK2, DNAH8, SRC, SGK223, IRAK3, TOR3A, ACVR1B, STK40, TAP2, DDX60, MAP3K8, TAP1, EHD1, FLT1, PFKL, LYN, HCK, MET, PIM1, RAF1, ATAD5, CDK6, MAPK11, PIM3, OXSR1, PIM2, KIF3C, DDX58, IKBKE, EPHA4, RIOK3, SLFN13, RIPK2, JAK2, GK, SLFN11, EIF2AK2, SRXN1, CLCN5	617	994	20063	1.43939	1	0.614431	22.6036
GOTERM_BP_DIRECT	GO:0046777~protein autophosphorylation	13	2.0934	0.0154413	ACVR1B, EPHA4, IRAK3, FLT1, LYN, HCK, PIM1, PIM3, JAK2, PIM2, MAPKAPK2, EIF2AK2, SRC	576	172	16792	2.20341	1	0.289019	24.4404
GOTERM_MF_DIRECT	GO:0004713~protein tyrosine kinase activity	11	1.77134	0.0175801	CSF2, EPHA4, FLT1, LYN, HCK, STAT5B, MET, FGF23, JAK2, NRG1, SRC	587	133	16881	2.37849	0.999999	0.439761	23.779
UP_KEYWORDS	Tyrosine-protein kinase	9	1.44928	0.0200213	SGK223, EPHA4, FLT1, LYN, HCK, MET, JAK2, EIF2AK2, SRC	621	112	20581	2.66317	0.999502	0.169289	24.3877
GOTERM_BP_DIRECT	GO:0043552~positive regulation of phosphatidylinositol 3-kinase activity	5	0.805153	0.0205702	CCR7, FLT1, LYN, CCL19, SRC	576	31	16792	4.70206	1	0.344091	31.2234
UP_KEYWORDS	Serine/threonine-protein kinase	20	3.22061	0.0297273	PIK3CG, ALPK1, ALPK2, STK35, PIM1, RAF1, PIM3, CDK6, MAPK11, MAPKAPK2, PIM2, OXSR1, ACVR1B, IKBKE, IRAK3, STK40, RIOK3, MAP3K8, RIPK2, EIF2AK2	621	393	20581	1.6866	0.999988	0.206713	34.1067
INTERPRO	IPR000719:Protein kinase, catalytic domain	25	4.02576	0.0298799	IRAK2, FLT1, LYN, HCK, STK35, MET, PIM1, RAF1, CDK6, MAPK11, PIM3, OXSR1, MAPKAPK2, PIM2, SRC, IKBKE, SGK223, IRAK3, ACVR1B, EPHA4, STK40, MAP3K8, RIPK2, JAK2, EIF2AK2	606	487	18559	1.57215	1	0.547252	38.3366
INTERPRO	IPR008266:Tyrosine-protein kinase, active site	8	1.28824	0.035592	SGK223, EPHA4, FLT1, LYN, HCK, MET, JAK2, SRC	606	95	18559	2.57898	1	0.586102	43.8756
INTERPRO	IPR020635:Tyrosine-protein kinase, catalytic domain	7	1.12721	0.0590231	EPHA4, FLT1, LYN, HCK, MET, JAK2, SRC	606	85	18559	2.52209	1	0.707521	62.0767
GOTERM_CC_DIRECT	GO:0005901~caveola	6	0.966184	0.0622662	CAV1, PTGS2, HCK, JAK2, SPRED1, SRC	600	65	18224	2.80369	1	0.579204	58.8924
INTERPRO	IPR017441:Protein kinase, ATP binding site	19	3.05958	0.0748057	FLT1, LYN, HCK, MET, STK35, PIM1, RAF1, PIM3, MAPK11, CDK6, OXSR1, MAPKAPK2, PIM2, SRC, ACVR1B, IKBKE, EPHA4, JAK2, EIF2AK2	606	381	18559	1.52725	1	0.750392	71.0381
INTERPRO	IPR001245:Serine-threonine/tyrosine-protein kinase catalytic domain	9	1.44928	0.0876999	EPHA4, FLT1, LYN, HCK, MET, RIPK2, RAF1, JAK2, SRC	606	140	18559	1.96878	1	0.774501	76.843
UP_SEQ_FEATURE	active site:Proton acceptor	28	4.50886	0.0937926	PTGS2, STK35, MAPKAPK2, ACAT2, SRC, GSR, ACVR1B, SGK223, STK40, MAP3K8, FLT1, PFKL, LYN, HCK, MET, PIM1, RAF1, PIM3, MAPK11, CDK6, PIM2, OXSR1, IKBKE, EPHA4, RIOK3, RIPK2, JAK2, EIF2AK2	617	672	20063	1.35488	1	0.964865	81.2952
SMART	SM00219:TyrKc	7	1.12721	0.106736	EPHA4, FLT1, LYN, HCK, MET, JAK2, SRC	386	85	10057	2.14566	1	0.773336	77.1912
GOTERM_MF_DIRECT	GO:0004674~protein serine/threonine kinase activity	19	3.05958	0.108128	PIK3CG, IRAK2, ALPK1, ALPK2, STK35, PIM1, RAF1, PIM3, MAPK11, MAPKAPK2, PIM2, OXSR1, ACVR1B, IRAK3, STK40, RIOK3, MAP3K8, RIPK2, EIF2AK2	587	376	16881	1.4532	1	0.804302	82.6552
GOTERM_BP_DIRECT	GO:0038083~peptidyl-tyrosine autophosphorylation	4	0.644122	0.156365	LYN, HCK, JAK2, SRC	576	40	16792	2.91528	1	0.882984	95.3212
GOTERM_MF_DIRECT	GO:0004672~protein kinase activity	17	2.73752	0.185036	PIK3CG, CCL2, MET, RAF1, CCL8, PIM3, MAPK11, MAPKAPK2, PIM2, CCL5, SRC, IKBKE, EPHA4, SGK223, MAP3K8, JAK2, EIF2AK2	587	359	16881	1.3618	1	0.90549	95.639
SMART	SM00220:S_TKc	17	2.73752	0.301962	STK35, PIM1, RAF1, PIM3, CDK6, MAPK11, MAPKAPK2, PIM2, OXSR1, ACVR1B, EPHA4, SGK223, IKBKE, STK40, MAP3K8, RIPK2, EIF2AK2	386	359	10057	1.23377	1	0.952632	99.097
GOTERM_CC_DIRECT	GO:0031234~extrinsic component of cytoplasmic side of plasma membrane	4	0.644122	0.387814	LYN, HCK, JAK2, SRC	600	68	18224	1.78667	1	0.923423	99.887
INTERPRO	IPR008271:Serine/threonine-protein kinase, active site	12	1.93237	0.437686	ACVR1B, STK40, STK35, MAP3K8, PIM1, RIPK2, RAF1, PIM3, CDK6, PIM2, MAPKAPK2, EIF2AK2	606	312	18559	1.1779	1	0.995522	99.9896
GOTERM_BP_DIRECT	GO:0038096~Fc-gamma receptor signaling pathway involved in phagocytosis	6	0.966184	0.440373	LYN, HCK, NCK1, CD247, FCGR2A, SRC	576	127	16792	1.3773	1	0.99598	99.9971
Annotation Cluster 34	Enrichment Score: 1.605398612434737
Category	Term	Count	%	PValue	Genes	List Total	Pop Hits	Pop Total	Fold Enrichment	Bonferroni	Benjamini	FDR
UP_SEQ_FEATURE	domain:N-terminal Ras-GEF	5	0.805153	0.00414371	RASGRF1, RASGRP1, RASGEF1B, RAPGEF5, RAPGEF2	617	22	20063	7.39023	0.999511	0.330514	6.82385
INTERPRO	IPR000651:Ras-like guanine nucleotide exchange factor, N-terminal	5	0.805153	0.00512331	RASGRF1, RASGRP1, RASGEF1B, RAPGEF5, RAPGEF2	606	22	18559	6.96032	0.995918	0.204843	7.8603
SMART	SM00229:RasGEFN	5	0.805153	0.00629292	RASGRF1, RASGRP1, RASGEF1B, RAPGEF5, RAPGEF2	386	20	10057	6.5136	0.809912	0.339704	7.93388
UP_SEQ_FEATURE	domain:Ras-GEF	5	0.805153	0.0113613	RASGRF1, RASGRP1, RASGEF1B, RAPGEF5, RAPGEF2	617	29	20063	5.60638	1	0.582769	17.6747
INTERPRO	IPR023578:Ras guanine nucleotide exchange factor, domain	5	0.805153	0.0156387	RASGRF1, RASGRP1, RASGEF1B, RAPGEF5, RAPGEF2	606	30	18559	5.10424	1	0.366348	22.2146
INTERPRO	IPR001895:Guanine-nucleotide dissociation stimulator CDC25	5	0.805153	0.0156387	RASGRF1, RASGRP1, RASGEF1B, RAPGEF5, RAPGEF2	606	30	18559	5.10424	1	0.366348	22.2146
SMART	SM00147:RasGEF	5	0.805153	0.0263835	RASGRF1, RASGRP1, RASGEF1B, RAPGEF5, RAPGEF2	386	30	10057	4.3424	0.999117	0.505003	29.5396
GOTERM_MF_DIRECT	GO:0005088~Ras guanyl-nucleotide exchange factor activity	9	1.44928	0.0469437	CSF2, RASGRF1, RASGRP1, RASGEF1B, FGF23, RAPGEF5, JAK2, RAPGEF2, NRG1	587	115	16881	2.25063	1	0.659392	52.1017
INTERPRO	IPR019804:Ras guanine-nucleotide exchange factor, conserved site	3	0.483092	0.0745361	RASGRF1, RASGEF1B, RAPGEF5	606	14	18559	6.56259	1	0.754902	70.9033
UP_KEYWORDS	Guanine-nucleotide releasing factor	8	1.28824	0.163798	RASGRF1, RASGRP1, RASGEF1B, RAPGEF5, RAPGEF2, SPATA13, ARHGEF10, DOCK4	621	149	20581	1.77942	1	0.550995	91.5636
GOTERM_MF_DIRECT	GO:0005085~guanyl-nucleotide exchange factor activity	6	0.966184	0.390308	RASGRF1, RASGRP1, RASGEF1B, RAPGEF5, SPATA13, DOCK4	587	118	16881	1.46228	1	0.978524	99.9487
Annotation Cluster 35	Enrichment Score: 1.5864037649022862
Category	Term	Count	%	PValue	Genes	List Total	Pop Hits	Pop Total	Fold Enrichment	Bonferroni	Benjamini	FDR
KEGG_PATHWAY	hsa04210:Apoptosis	10	1.61031	0.00115135	PIK3CG, CFLAR, TNFSF10, TNF, CASP7, NFKBIA, NFKB1, PIK3R5, FAS, BIRC3	296	62	6910	3.76526	0.237172	0.00793082	1.47107
BIOCARTA	h_hivnefPathway:HIV-I Nef: negative effector of Fas and TNF	9	1.44928	0.119399	TRAF1, CFLAR, TNFRSF1B, TNF, CASP7, NFKBIA, NFKB1, FAS, BIRC3	134	61	1625	1.78921	1	0.68157	80.0864
BIOCARTA	h_deathPathway:Induction of apoptosis through DR3 and DR4/5 Death Receptors	6	0.966184	0.126643	CFLAR, TNFSF10, CASP7, NFKBIA, NFKB1, BIRC3	134	33	1625	2.20488	1	0.689618	82.0685
Annotation Cluster 36	Enrichment Score: 1.5601365599249
Category	Term	Count	%	PValue	Genes	List Total	Pop Hits	Pop Total	Fold Enrichment	Bonferroni	Benjamini	FDR
GOTERM_BP_DIRECT	GO:0033209~tumor necrosis factor-mediated signaling pathway	12	1.93237	0.00241377	TNFRSF1B, TNF, TNFSF4, PSMA6, PSMD10, TNFSF15, TNFRSF14, JAK2, FAS, CD40, BIRC3, LTA	576	118	16792	2.96469	0.999295	0.0818369	4.25881
GOTERM_BP_DIRECT	GO:0097190~apoptotic signaling pathway	9	1.44928	0.00287507	CD38, CAV1, TNFRSF1B, PPARD, TLR3, TNFRSF14, FAS, CD40, CD14	576	71	16792	3.69542	0.999824	0.0906398	5.05297
UP_SEQ_FEATURE	repeat:TNFR-Cys 3	4	0.644122	0.0361102	TNFRSF1B, TNFRSF14, FAS, CD40	617	24	20063	5.4195	1	0.838782	46.5283
UP_SEQ_FEATURE	repeat:TNFR-Cys 2	4	0.644122	0.0443566	TNFRSF1B, TNFRSF14, FAS, CD40	617	26	20063	5.00262	1	0.868889	53.8037
UP_SEQ_FEATURE	repeat:TNFR-Cys 1	4	0.644122	0.0443566	TNFRSF1B, TNFRSF14, FAS, CD40	617	26	20063	5.00262	1	0.868889	53.8037
INTERPRO	IPR001368:TNFR/NGFR cysteine-rich region	4	0.644122	0.0465694	TNFRSF1B, TNFRSF14, FAS, CD40	606	25	18559	4.90007	1	0.654945	53.2358
GOTERM_MF_DIRECT	GO:0005031~tumor necrosis factor-activated receptor activity	4	0.644122	0.0490369	TNFRSF1B, TNFRSF14, FAS, CD40	587	24	16881	4.79302	1	0.665456	53.6872
SMART	SM00208:TNFR	4	0.644122	0.0559188	TNFRSF1B, TNFRSF14, FAS, CD40	386	23	10057	4.5312	1	0.66074	52.9284
GOTERM_BP_DIRECT	GO:0043410~positive regulation of MAPK cascade	6	0.966184	0.144443	TRIM5, TNFRSF1B, IL6, FLT1, TNFRSF14, FAS	576	81	16792	2.15947	1	0.866096	93.976
Annotation Cluster 37	Enrichment Score: 1.5555994126989923
Category	Term	Count	%	PValue	Genes	List Total	Pop Hits	Pop Total	Fold Enrichment	Bonferroni	Benjamini	FDR
GOTERM_BP_DIRECT	GO:0035434~copper ion transmembrane transport	3	0.483092	0.00670797	SLC11A2, SLC31A2, SLC31A1	576	4	16792	21.8646	1	0.166473	11.4151
GOTERM_MF_DIRECT	GO:0005375~copper ion transmembrane transporter activity	3	0.483092	0.0112194	SLC11A2, SLC31A2, SLC31A1	587	5	16881	17.2549	0.999856	0.388247	15.8636
GOTERM_BP_DIRECT	GO:0006825~copper ion transport	4	0.644122	0.0133636	SLC11A2, CP, SLC31A2, SLC31A1	576	15	16792	7.77407	1	0.261969	21.5166
GOTERM_CC_DIRECT	GO:0005770~late endosome	8	1.28824	0.10751	SLC11A2, LDLR, RASGEF1B, SPPL2A, SLC31A2, RAPGEF2, SLC31A1, SRC	600	122	18224	1.99169	1	0.696115	79.253
GOTERM_CC_DIRECT	GO:0055037~recycling endosome	7	1.12721	0.154196	SLC11A2, TNF, FCHSD2, SLC31A2, RAB10, SLC31A1, RAB11FIP1	600	110	18224	1.93285	1	0.769676	90.1305
Annotation Cluster 38	Enrichment Score: 1.5479307910491436
Category	Term	Count	%	PValue	Genes	List Total	Pop Hits	Pop Total	Fold Enrichment	Bonferroni	Benjamini	FDR
KEGG_PATHWAY	hsa04940:Type I diabetes mellitus	8	1.28824	0.00179241	TNF, IFNG, IL12A, IL1B, FAS, IL12B, IL1A, LTA	296	42	6910	4.44659	0.343999	0.0113297	2.28147
GOTERM_BP_DIRECT	GO:0060559~positive regulation of calcidiol 1-monooxygenase activity	3	0.483092	0.00343184	TNF, IFNG, IL1B	576	3	16792	29.1528	0.999967	0.104009	6.00319
GOTERM_BP_DIRECT	GO:0045080~positive regulation of chemokine biosynthetic process	4	0.644122	0.00400319	TNF, IFNG, TLR3, IL1B	576	10	16792	11.6611	0.999994	0.114563	6.96897
KEGG_PATHWAY	hsa05332:Graft-versus-host disease	6	0.966184	0.0121776	IL6, TNF, IFNG, IL1B, FAS, IL1A	296	33	6910	4.24447	0.943827	0.0538663	14.5826
GOTERM_BP_DIRECT	GO:0051044~positive regulation of membrane protein ectodomain proteolysis	4	0.644122	0.0133636	TNFRSF1B, TNF, IFNG, IL1B	576	15	16792	7.77407	1	0.261969	21.5166
KEGG_PATHWAY	hsa04932:Non-alcoholic fatty liver disease (NAFLD)	11	1.77134	0.110972	PIK3CG, IL6, TNF, SOCS3, CASP7, IL1B, NFKB1, PIK3R5, FAS, BCL2L11, IL1A	296	151	6910	1.7006	1	0.318815	77.9796
BIOCARTA	h_hsp27Pathway:Stress Induction of HSP Regulation	4	0.644122	0.137041	TNF, FAS, MAPKAPK2, IL1A	134	16	1625	3.03172	1	0.706082	84.5972
GOTERM_BP_DIRECT	GO:0050796~regulation of insulin secretion	5	0.805153	0.19664	TNF, IFNG, IL1B, NOS2, CCL5	576	67	16792	2.17558	1	0.927166	98.0611
KEGG_PATHWAY	hsa05010:Alzheimer's disease	4	0.644122	0.977308	TNF, CASP7, IL1B, FAS	296	168	6910	0.555824	1	0.998013	100
Annotation Cluster 39	Enrichment Score: 1.5167555171689748
Category	Term	Count	%	PValue	Genes	List Total	Pop Hits	Pop Total	Fold Enrichment	Bonferroni	Benjamini	FDR
UP_SEQ_FEATURE	domain:Leucine-zipper	12	1.93237	0.000715909	BATF, IKBKE, MAFF, BATF2, CEBPB, FOSL2, RELB, POU2F2, MLLT6, NFIL3, FOXP4, IFI35	617	113	20063	3.45313	0.731493	0.12321	1.21161
INTERPRO	IPR004827:Basic-leucine zipper domain	6	0.966184	0.0308553	BATF, MAFF, BATF2, CEBPB, FOSL2, NFIL3	606	54	18559	3.40282	1	0.550313	39.3174
INTERPRO	IPR000837:Fos transforming protein	3	0.483092	0.0328083	BATF, BATF2, FOSL2	606	9	18559	10.2085	1	0.564326	41.2373
SMART	SM00338:BRLZ	6	0.966184	0.0445948	BATF, MAFF, BATF2, CEBPB, FOSL2, NFIL3	386	51	10057	3.06522	0.999994	0.602643	44.9742
UP_SEQ_FEATURE	DNA-binding region:Basic motif	9	1.44928	0.129718	BATF, MAFF, BATF2, CEBPB, FOSL2, HES2, MXD1, NFIL3, AHR	617	163	20063	1.79542	1	0.979037	90.6043
GOTERM_MF_DIRECT	GO:0000982~transcription factor activity, RNA polymerase II core promoter proximal region sequence-specific binding	3	0.483092	0.18924	BATF, BATF2, FOSL2	587	23	16881	3.75106	1	0.90459	95.9709
Annotation Cluster 40	Enrichment Score: 1.5080344271691617
Category	Term	Count	%	PValue	Genes	List Total	Pop Hits	Pop Total	Fold Enrichment	Bonferroni	Benjamini	FDR
GOTERM_BP_DIRECT	GO:0007159~leukocyte cell-cell adhesion	7	1.12721	0.000159459	VCAM1, ICAM1, ITGAL, ITGA5, ITGA4, CCL5, TNIP1	576	25	16792	8.16278	0.380532	0.00972574	0.286777
BIOCARTA	h_LairPathway:Cells and Molecules involved in local acute inflammatory response	8	1.28824	0.000204278	VCAM1, ICAM1, ITGAL, IL6, TNF, C3, ITGA4, IL1A	134	17	1625	5.70676	0.0431691	0.0146019	0.258957
UP_SEQ_FEATURE	short sequence motif:GFFKR motif	4	0.644122	0.00994774	ITGA9, ITGAL, ITGA5, ITGA4	617	15	20063	8.6712	1	0.549801	15.6481
GOTERM_CC_DIRECT	GO:0008305~integrin complex	5	0.805153	0.011119	ITGA9, ITGAL, ITGB8, ITGA5, ITGA4	600	27	18224	5.62469	0.985233	0.231611	14.3253
INTERPRO	IPR018184:Integrin alpha chain, C-terminal cytoplasmic region, conserved site	4	0.644122	0.0140614	ITGA9, ITGAL, ITGA5, ITGA4	606	16	18559	7.65635	1	0.351656	20.2042
UP_SEQ_FEATURE	repeat:FG-GAP 1	4	0.644122	0.0193476	ITGA9, ITGAL, ITGA5, ITGA4	617	19	20063	6.84569	1	0.697501	28.2908
UP_SEQ_FEATURE	repeat:FG-GAP 3	4	0.644122	0.0193476	ITGA9, ITGAL, ITGA5, ITGA4	617	19	20063	6.84569	1	0.697501	28.2908
UP_SEQ_FEATURE	repeat:FG-GAP 2	4	0.644122	0.0193476	ITGA9, ITGAL, ITGA5, ITGA4	617	19	20063	6.84569	1	0.697501	28.2908
UP_SEQ_FEATURE	repeat:FG-GAP 7	4	0.644122	0.0193476	ITGA9, ITGAL, ITGA5, ITGA4	617	19	20063	6.84569	1	0.697501	28.2908
UP_SEQ_FEATURE	repeat:FG-GAP 6	4	0.644122	0.0193476	ITGA9, ITGAL, ITGA5, ITGA4	617	19	20063	6.84569	1	0.697501	28.2908
UP_SEQ_FEATURE	repeat:FG-GAP 5	4	0.644122	0.0193476	ITGA9, ITGAL, ITGA5, ITGA4	617	19	20063	6.84569	1	0.697501	28.2908
UP_SEQ_FEATURE	repeat:FG-GAP 4	4	0.644122	0.0193476	ITGA9, ITGAL, ITGA5, ITGA4	617	19	20063	6.84569	1	0.697501	28.2908
INTERPRO	IPR013649:Integrin alpha-2	4	0.644122	0.0195266	ITGA9, ITGAL, ITGA5, ITGA4	606	18	18559	6.80565	1	0.418146	26.9693
INTERPRO	IPR000413:Integrin alpha chain	4	0.644122	0.0195266	ITGA9, ITGAL, ITGA5, ITGA4	606	18	18559	6.80565	1	0.418146	26.9693
GOTERM_BP_DIRECT	GO:0007229~integrin-mediated signaling pathway	9	1.44928	0.0202604	ITGA9, ITGAL, PLEK, ITGB8, ITGA5, HCK, ITGA4, DST, SRC	576	99	16792	2.65025	1	0.341731	30.8306
BIOCARTA	h_lymPathway:Adhesion and Diapedesis of Lymphocytes	5	0.805153	0.0224824	VCAM1, ICAM1, ITGAL, ITGA4, IL1A	134	14	1625	4.33102	0.992639	0.360143	25.0687
INTERPRO	IPR013517:FG-GAP repeat	4	0.644122	0.0226379	ITGA9, ITGAL, ITGA5, ITGA4	606	19	18559	6.44746	1	0.458329	30.5766
INTERPRO	IPR013519:Integrin alpha beta-propellor	4	0.644122	0.0226379	ITGA9, ITGAL, ITGA5, ITGA4	606	19	18559	6.44746	1	0.458329	30.5766
SMART	SM00191:Int_alpha	4	0.644122	0.0342069	ITGA9, ITGAL, ITGA5, ITGA4	386	19	10057	5.48514	0.999894	0.533653	36.6036
UP_KEYWORDS	Integrin	5	0.805153	0.0459606	ITGA9, ITGAL, ITGB8, ITGA5, ITGA4	621	45	20581	3.68241	1	0.283796	47.8136
KEGG_PATHWAY	hsa04512:ECM-receptor interaction	8	1.28824	0.0773401	ITGA9, ITGB8, ITGA5, COL27A1, COL2A1, ITGA4, SDC4, COL11A2	296	87	6910	2.14663	1	0.239781	64.4957
GOTERM_BP_DIRECT	GO:0007157~heterophilic cell-cell adhesion via plasma membrane cell adhesion molecules	5	0.805153	0.0912958	VCAM1, ICAM1, ITGAL, ITGA5, CD200	576	50	16792	2.91528	1	0.755682	82.1663
KEGG_PATHWAY	hsa05410:Hypertrophic cardiomyopathy (HCM)	7	1.12721	0.11508	ITGA9, IL6, TNF, ITGB8, ITGA5, CACNB3, ITGA4	296	78	6910	2.09503	1	0.325357	79.2534
BIOCARTA	h_lymphocytePathway:Adhesion Molecules on Lymphocyte	3	0.483092	0.163933	ICAM1, ITGAL, ITGA4	134	9	1625	4.04229	1	0.736469	89.6937
KEGG_PATHWAY	hsa04810:Regulation of actin cytoskeleton	13	2.0934	0.188536	PIK3CG, ITGAL, PPP1R12B, FGF23, RAF1, ITGA4, SRC, ITGA9, RAC2, ITGA5, ITGB8, PIK3R5, CD14	296	211	6910	1.43829	1	0.458649	93.1954
BIOCARTA	h_monocytePathway:Monocyte and its Surface Molecules	3	0.483092	0.225554	ICAM1, ITGAL, ITGA4	134	11	1625	3.30733	1	0.784253	96.0997
KEGG_PATHWAY	hsa05414:Dilated cardiomyopathy	6	0.966184	0.288584	ITGA9, TNF, ITGB8, ITGA5, CACNB3, ITGA4	296	84	6910	1.66747	1	0.593051	98.7478
KEGG_PATHWAY	hsa05412:Arrhythmogenic right ventricular cardiomyopathy (ARVC)	5	0.805153	0.359842	ITGA9, ITGB8, ITGA5, CACNB3, ITGA4	296	71	6910	1.64399	1	0.664411	99.6779
GOTERM_MF_DIRECT	GO:0050839~cell adhesion molecule binding	4	0.644122	0.365218	VCAM1, ITGAL, ITGA4, CD200	587	62	16881	1.85536	1	0.973637	99.9049
GOTERM_BP_DIRECT	GO:0007160~cell-matrix adhesion	5	0.805153	0.371422	VCAM1, ITGAL, ITGB8, ITGA4, BCL2L11	576	90	16792	1.6196	1	0.990116	99.9766
Annotation Cluster 41	Enrichment Score: 1.4559607487621846
Category	Term	Count	%	PValue	Genes	List Total	Pop Hits	Pop Total	Fold Enrichment	Bonferroni	Benjamini	FDR
UP_SEQ_FEATURE	short sequence motif:Cysteine switch	7	1.12721	0.00240478	ADAMTS7, MMP9, MMP14, MMP3, MMP13, MMP25, ADAMTS4	617	45	20063	5.0582	0.987972	0.270758	4.01537
INTERPRO	IPR002477:Peptidoglycan binding-like	5	0.805153	0.0035728	MMP9, MMP14, MMP3, MMP13, MMP25	606	20	18559	7.65635	0.978362	0.159906	5.54481
UP_SEQ_FEATURE	domain:Hemopexin-like 3	5	0.805153	0.00414371	MMP9, MMP14, MMP3, MMP13, MMP25	617	22	20063	7.39023	0.999511	0.330514	6.82385
UP_SEQ_FEATURE	domain:Hemopexin-like 4	5	0.805153	0.00414371	MMP9, MMP14, MMP3, MMP13, MMP25	617	22	20063	7.39023	0.999511	0.330514	6.82385
UP_SEQ_FEATURE	domain:Hemopexin-like 2	5	0.805153	0.00489595	MMP9, MMP14, MMP3, MMP13, MMP25	617	23	20063	7.06892	0.999878	0.348904	8.01464
UP_SEQ_FEATURE	domain:Hemopexin-like 1	5	0.805153	0.00489595	MMP9, MMP14, MMP3, MMP13, MMP25	617	23	20063	7.06892	0.999878	0.348904	8.01464
INTERPRO	IPR001818:Peptidase M10, metallopeptidase	5	0.805153	0.00604444	MMP9, MMP14, MMP3, MMP13, MMP25	606	23	18559	6.6577	0.998486	0.213758	9.21059
INTERPRO	IPR000585:Hemopexin-like domain	5	0.805153	0.00604444	MMP9, MMP14, MMP3, MMP13, MMP25	606	23	18559	6.6577	0.998486	0.213758	9.21059
INTERPRO	IPR021190:Peptidase M10A	5	0.805153	0.00604444	MMP9, MMP14, MMP3, MMP13, MMP25	606	23	18559	6.6577	0.998486	0.213758	9.21059
INTERPRO	IPR018487:Hemopexin-like repeats	5	0.805153	0.00604444	MMP9, MMP14, MMP3, MMP13, MMP25	606	23	18559	6.6577	0.998486	0.213758	9.21059
SMART	SM00120:HX	5	0.805153	0.0105082	MMP9, MMP14, MMP3, MMP13, MMP25	386	23	10057	5.664	0.937855	0.370638	12.9187
INTERPRO	IPR021158:Peptidase M10A, cysteine switch, zinc binding site	4	0.644122	0.011704	MMP9, MMP14, MMP3, MMP13	606	15	18559	8.16678	0.999997	0.325665	17.1084
INTERPRO	IPR006026:Peptidase, metallopeptidase	5	0.805153	0.0139035	MMP9, MMP14, MMP3, MMP13, MMP25	606	29	18559	5.28024	1	0.35663	20.0003
INTERPRO	IPR018486:Hemopexin, conserved site	4	0.644122	0.0166682	MMP9, MMP14, MMP3, MMP13	606	17	18559	7.20598	1	0.377331	23.5011
INTERPRO	IPR016293:Peptidase M10A, metazoans	4	0.644122	0.0195266	MMP14, MMP3, MMP13, MMP25	606	18	18559	6.80565	1	0.418146	26.9693
GOTERM_BP_DIRECT	GO:0030574~collagen catabolic process	7	1.12721	0.0220014	COL19A1, MMP9, COL2A1, COL11A2, MMP14, MMP3, MMP13	576	64	16792	3.18859	1	0.35753	33.0109
SMART	SM00235:ZnMc	5	0.805153	0.0235561	MMP9, MMP14, MMP3, MMP13, MMP25	386	29	10057	4.49214	0.998107	0.501723	26.8126
UP_KEYWORDS	Zymogen	13	2.0934	0.0291958	F10, CFB, MMP9, MMP14, MMP3, MMP13, MMP25, ADAMTS7, CASP5, CASP4, CASP7, AOAH, ADAMTS4	621	214	20581	2.01328	0.999985	0.207137	33.6061
UP_SEQ_FEATURE	metal ion-binding site:Zinc 2; in inhibited form	3	0.483092	0.035969	MMP9, MMP3, MMP13	617	10	20063	9.75511	1	0.845602	46.3949
PIR_SUPERFAMILY	PIRSF001191:matrix metalloproteinase, stromelysin type	4	0.644122	0.039449	MMP14, MMP3, MMP13, MMP25	74	18	1692	5.08108	0.932568	0.740323	33.8204
INTERPRO	IPR024079:Metallopeptidase, catalytic domain	7	1.12721	0.0487103	ADAMTS7, MMP9, MMP14, MMP3, MMP13, MMP25, ADAMTS4	606	81	18559	2.64664	1	0.656869	54.8817
UP_KEYWORDS	Extracellular matrix	14	2.25443	0.0496836	LAD1, LUM, MMP9, COL2A1, MMP3, TIMP3, MMP13, MMP25, ADAMTS7, COL19A1, COL27A1, WNT6, COL11A2, ADAMTS4	621	258	20581	1.79839	1	0.298711	50.5592
UP_SEQ_FEATURE	metal ion-binding site:Zinc 2; catalytic	3	0.483092	0.0671185	MMP9, MMP3, MMP13	617	14	20063	6.96793	1	0.933732	69.3519
UP_SEQ_FEATURE	metal ion-binding site:Zinc; in inhibited form	4	0.644122	0.0914772	ADAMTS7, MMP14, MMP25, ADAMTS4	617	35	20063	3.71623	1	0.966199	80.4648
UP_KEYWORDS	Collagen degradation	3	0.483092	0.10094	MMP9, MMP3, MMP13	621	18	20581	5.52362	1	0.449619	77.0256
GOTERM_BP_DIRECT	GO:0022617~extracellular matrix disassembly	6	0.966184	0.11898	CAPNS2, MMP9, MMP14, MMP3, MMP13, ADAMTS4	576	76	16792	2.30154	1	0.825351	89.7844
UP_SEQ_FEATURE	metal ion-binding site:Calcium 3; via carbonyl oxygen	3	0.483092	0.134852	MMP9, MMP3, MMP13	617	21	20063	4.64529	1	0.981116	91.5045
UP_KEYWORDS	Metalloprotease	8	1.28824	0.175605	ADAMTS7, MMP9, CPD, MMP14, MMP3, MMP13, MMP25, ADAMTS4	621	152	20581	1.7443	1	0.574379	93.0691
GOTERM_MF_DIRECT	GO:0004222~metalloendopeptidase activity	7	1.12721	0.199365	ADAMTS7, MMP9, MMP14, MMP3, MMP13, MMP25, ADAMTS4	587	113	16881	1.78147	1	0.91118	96.676
UP_SEQ_FEATURE	propeptide:Activation peptide	5	0.805153	0.205043	F10, MMP9, MMP14, MMP3, MMP13	617	76	20063	2.13928	1	0.99449	97.9876
GOTERM_CC_DIRECT	GO:0005578~proteinaceous extracellular matrix	12	1.93237	0.267922	ADAMTS7, FLRT3, COL19A1, LUM, MMP9, COL11A2, WNT6, MMP3, MMP13, TIMP3, MMP25, ADAMTS4	600	268	18224	1.36	1	0.859081	98.6599
UP_SEQ_FEATURE	metal ion-binding site:Calcium 2; via carbonyl oxygen	3	0.483092	0.337599	MMP9, MMP3, MMP13	617	39	20063	2.50131	1	0.99944	99.9098
UP_SEQ_FEATURE	metal ion-binding site:Zinc; catalytic	6	0.966184	0.363308	ADAMTS7, CA13, CA2, MMP14, MMP25, ADAMTS4	617	129	20063	1.51242	1	0.999627	99.954
UP_SEQ_FEATURE	metal ion-binding site:Calcium 1	3	0.483092	0.425455	MMP9, MMP3, MMP13	617	47	20063	2.07555	1	0.999856	99.992
UP_SEQ_FEATURE	metal ion-binding site:Calcium 2	3	0.483092	0.526022	MMP9, MMP3, MMP13	617	57	20063	1.71142	1	0.999978	99.9997
GOTERM_MF_DIRECT	GO:0008237~metallopeptidase activity	4	0.644122	0.537216	ADAMTS7, MMP9, MMP3, ADAMTS4	587	81	16881	1.42015	1	0.994275	99.9992
Annotation Cluster 42	Enrichment Score: 1.452902664510137
Category	Term	Count	%	PValue	Genes	List Total	Pop Hits	Pop Total	Fold Enrichment	Bonferroni	Benjamini	FDR
INTERPRO	IPR001309:Peptidase C14, ICE, catalytic subunit p20	5	0.805153	0.00114559	CASP5, CFLAR, CASP4, CASP7, MALT1	606	15	18559	10.2085	0.707013	0.0738571	1.81028
INTERPRO	IPR015917:Peptidase C14, caspase precursor p45, core	4	0.644122	0.00959231	CASP5, CFLAR, CASP4, CASP7	606	14	18559	8.75012	0.999967	0.291141	14.2401
SMART	SM00115:CASc	4	0.644122	0.011957	CASP5, CFLAR, CASP4, CASP7	386	13	10057	8.01674	0.957729	0.363613	14.5736
INTERPRO	IPR016129:Peptidase C14, ICE, catalytic subunit p20, active site	3	0.483092	0.0401391	CASP5, CASP4, CASP7	606	10	18559	9.18762	1	0.614732	47.9478
INTERPRO	IPR002138:Peptidase C14, caspase non-catalytic subunit p10	3	0.483092	0.0564066	CASP5, CASP4, CASP7	606	12	18559	7.65635	1	0.697541	60.3607
GOTERM_MF_DIRECT	GO:0097153~cysteine-type endopeptidase activity involved in apoptotic process	3	0.483092	0.0728714	CASP5, CASP4, CASP7	587	13	16881	6.63648	1	0.724608	68.5995
GOTERM_MF_DIRECT	GO:0004197~cysteine-type endopeptidase activity	5	0.805153	0.161348	CASP5, CFLAR, CASP4, CASP7, MALT1	587	61	16881	2.35722	1	0.884155	93.2378
UP_KEYWORDS	Thiol protease	5	0.805153	0.680747	CASP5, CASP4, CASP7, USP25, TNFAIP3	621	153	20581	1.08306	1	0.947158	100
Annotation Cluster 43	Enrichment Score: 1.4159791286494714
Category	Term	Count	%	PValue	Genes	List Total	Pop Hits	Pop Total	Fold Enrichment	Bonferroni	Benjamini	FDR
UP_SEQ_FEATURE	repeat:ANK 4	14	2.25443	0.00232293	NFKBIZ, TRPC3, NFKBIE, ABTB2, PPP1R12B, NFKBIB, NFKBIA, NFKB1, NFKB2, NOTCH2, NOTCH1, CDKN2B, PSMD10, BCL3	617	170	20063	2.67787	0.986016	0.279961	3.88122
UP_SEQ_FEATURE	repeat:ANK 5	12	1.93237	0.00443892	NOTCH2, NFKBIZ, NOTCH1, TRPC3, NFKBIE, PSMD10, NFKBIB, PPP1R12B, BCL3, NFKBIA, NFKB1, NFKB2	617	142	20063	2.74792	0.999716	0.335287	7.29289
UP_SEQ_FEATURE	repeat:ANK 3	14	2.25443	0.0118335	NFKBIZ, TRPC3, NFKBIE, ABTB2, PPP1R12B, NFKBIB, NFKBIA, NFKB1, NFKB2, NOTCH2, NOTCH1, CDKN2B, PSMD10, BCL3	617	207	20063	2.19922	1	0.58282	18.3416
UP_SEQ_FEATURE	repeat:ANK 6	8	1.28824	0.0327782	NOTCH2, NFKBIZ, NFKBIE, PSMD10, NFKBIB, BCL3, NFKB1, NFKB2	617	99	20063	2.62764	1	0.825924	43.2935
UP_SEQ_FEATURE	repeat:ANK 2	14	2.25443	0.0398714	NFKBIZ, TRPC3, NFKBIE, ABTB2, PPP1R12B, NFKBIB, NFKBIA, NFKB1, NFKB2, NOTCH2, NOTCH1, CDKN2B, PSMD10, BCL3	617	245	20063	1.85812	1	0.852727	49.971
UP_KEYWORDS	ANK repeat	14	2.25443	0.0575773	NFKBIZ, TRPC3, NFKBIE, ABTB2, PPP1R12B, NFKBIB, NFKBIA, NFKB1, NFKB2, NOTCH2, NOTCH1, CDKN2B, PSMD10, BCL3	621	264	20581	1.75751	1	0.319166	55.9431
UP_SEQ_FEATURE	repeat:ANK 1	13	2.0934	0.074457	NFKBIZ, TRPC3, NFKBIE, ABTB2, PPP1R12B, NFKBIB, NFKBIA, NFKB1, NFKB2, NOTCH2, NOTCH1, PSMD10, BCL3	617	244	20063	1.73246	1	0.944932	73.2069
INTERPRO	IPR020683:Ankyrin repeat-containing domain	14	2.25443	0.0946674	NFKBIZ, TRPC3, NFKBIE, ABTB2, PPP1R12B, NFKBIB, NFKBIA, NFKB1, NFKB2, NOTCH2, NOTCH1, CDKN2B, PSMD10, BCL3	606	265	18559	1.61795	1	0.791201	79.5065
UP_SEQ_FEATURE	repeat:ANK 7	5	0.805153	0.127989	NFKBIZ, PSMD10, BCL3, NFKB1, NFKB2	617	63	20063	2.58072	1	0.979108	90.2815
INTERPRO	IPR002110:Ankyrin repeat	13	2.0934	0.130523	NFKBIZ, TRPC3, NFKBIE, ABTB2, PPP1R12B, NFKBIB, NFKBIA, NFKB1, NFKB2, NOTCH2, NOTCH1, PSMD10, BCL3	606	255	18559	1.5613	1	0.867906	89.2377
SMART	SM00248:ANK	13	2.0934	0.245661	NFKBIZ, TRPC3, NFKBIE, ABTB2, PPP1R12B, NFKBIB, NFKBIA, NFKB1, NFKB2, NOTCH2, NOTCH1, PSMD10, BCL3	386	249	10057	1.36027	1	0.929205	97.5066
Annotation Cluster 44	Enrichment Score: 1.394748325657922
Category	Term	Count	%	PValue	Genes	List Total	Pop Hits	Pop Total	Fold Enrichment	Bonferroni	Benjamini	FDR
BIOCARTA	h_tnfr2Pathway:TNFR2 Signaling Pathway	7	1.12721	0.00218991	TRAF1, TNFRSF1B, NFKBIA, NFKB1, TNFAIP3, TANK, LTA	134	18	1625	4.716	0.377206	0.075889	2.74408
BIOCARTA	h_tidPathway:Chaperones modulate interferon Signaling Pathway	7	1.12721	0.00298828	TNFRSF1B, TNF, IFNG, NFKBIA, NFKB1, HSPA1A, JAK2	134	19	1625	4.46779	0.47609	0.0882122	3.72711
KEGG_PATHWAY	hsa04920:Adipocytokine signaling pathway	9	1.44928	0.00948672	TNFRSF1B, TNF, ACSL1, SOCS3, NFKBIE, NFKBIB, NFKBIA, NFKB1, JAK2	296	70	6910	3.00145	0.893544	0.0446855	11.5404
BIOCARTA	h_nthiPathway:NFkB activation by Nontypeable Hemophilus influenzae	7	1.12721	0.0105322	TNF, TLR2, NFKBIA, IL1B, NFKB1, MAPK11, NR3C1	134	24	1625	3.537	0.89843	0.204434	12.5743
BIOCARTA	h_nfkbPathway:NF-kB Signaling Pathway	6	0.966184	0.034436	TNFRSF1B, TNF, NFKBIA, NFKB1, TNFAIP3, IL1A	134	23	1625	3.16353	0.999484	0.417638	35.902
BIOCARTA	h_cd40Pathway:CD40L Signaling Pathway	4	0.644122	0.11809	NFKBIA, NFKB1, CD40, TNFAIP3	134	15	1625	3.23383	1	0.692771	79.7075
BIOCARTA	h_relaPathway:Acetylation and Deacetylation of RelA in The Nucleus	4	0.644122	0.137041	TNFRSF1B, TNF, NFKBIA, NFKB1	134	16	1625	3.03172	1	0.706082	84.5972
BIOCARTA	h_stressPathway:TNF/Stress Related Signaling	5	0.805153	0.142016	TNF, NFKBIA, NFKB1, TANK, LTA	134	25	1625	2.42537	1	0.706348	85.687
BIOCARTA	h_cdmacPathway:Cadmium induces DNA synthesis and proliferation in macrophages	4	0.644122	0.15695	TNF, RAF1, NFKBIA, NFKB1	134	17	1625	2.85338	1	0.732075	88.5462
BIOCARTA	h_keratinocytePathway:Keratinocyte Differentiation	7	1.12721	0.193834	TNFRSF1B, TNF, ETS2, RAF1, NFKBIA, NFKB1, FAS	134	48	1625	1.7685	1	0.766458	93.5083
BBID	77.IkBa_Kinase_JNK_MEKK1	3	0.483092	0.288857	TNF, NFKBIA, NFKB1	60	7	388	2.77143	1	0.780614	97.5286
Annotation Cluster 45	Enrichment Score: 1.392953362970569
Category	Term	Count	%	PValue	Genes	List Total	Pop Hits	Pop Total	Fold Enrichment	Bonferroni	Benjamini	FDR
INTERPRO	IPR000451:NF-kappa-B/Rel/Dorsal	3	0.483092	0.0099369	RELB, NFKB1, NFKB2	606	5	18559	18.3752	0.999977	0.291794	14.7144
INTERPRO	IPR008967:p53-like transcription factor, DNA-binding	6	0.966184	0.0137827	TBX3, STAT5B, RELB, NFKB1, NFKB2, STAT2	606	44	18559	4.17619	1	0.362642	19.8439
GOTERM_BP_DIRECT	GO:0038061~NIK/NF-kappaB signaling	7	1.12721	0.0251962	IKBKE, PSMA6, PSMD10, RELB, NFKB1, NFKB2, BIRC3	576	66	16792	3.09196	1	0.39007	36.8443
UP_SEQ_FEATURE	domain:RHD	3	0.483092	0.0293634	RELB, NFKB1, NFKB2	617	9	20063	10.839	1	0.809507	39.7876
INTERPRO	IPR011539:Rel homology domain	3	0.483092	0.0401391	RELB, NFKB1, NFKB2	606	10	18559	9.18762	1	0.614732	47.9478
INTERPRO	IPR002909:Cell surface receptor IPT/TIG	4	0.644122	0.0790078	RELB, MET, NFKB1, NFKB2	606	31	18559	3.95167	1	0.764263	73.065
SMART	SM00429:IPT	4	0.644122	0.082689	RELB, MET, NFKB1, NFKB2	386	27	10057	3.85991	1	0.736907	67.7022
INTERPRO	IPR014756:Immunoglobulin E-set	6	0.966184	0.27037	RELB, MET, TGM2, NFKB1, NFKB2, FLNB	606	107	18559	1.71731	1	0.974512	99.3421
Annotation Cluster 46	Enrichment Score: 1.3731324974252301
Category	Term	Count	%	PValue	Genes	List Total	Pop Hits	Pop Total	Fold Enrichment	Bonferroni	Benjamini	FDR
BIOCARTA	h_tidPathway:Chaperones modulate interferon Signaling Pathway	7	1.12721	0.00298828	TNFRSF1B, TNF, IFNG, NFKBIA, NFKB1, HSPA1A, JAK2	134	19	1625	4.46779	0.47609	0.0882122	3.72711
BBID	17.Activators-CAM	4	0.644122	0.143061	VCAM1, IFNG, NFKBIA, NFKB1	60	9	388	2.87407	0.999999	0.554372	81.2867
BIOCARTA	h_41BBPathway:The 4-1BB-dependent immune response	4	0.644122	0.177688	IFNG, NFKBIA, NFKB1, TNFSF9	134	18	1625	2.69486	1	0.744144	91.6505
Annotation Cluster 47	Enrichment Score: 1.3427628352801244
Category	Term	Count	%	PValue	Genes	List Total	Pop Hits	Pop Total	Fold Enrichment	Bonferroni	Benjamini	FDR
GOTERM_BP_DIRECT	GO:0006825~copper ion transport	4	0.644122	0.0133636	SLC11A2, CP, SLC31A2, SLC31A1	576	15	16792	7.77407	1	0.261969	21.5166
UP_KEYWORDS	Copper transport	3	0.483092	0.0224889	CP, SLC31A2, SLC31A1	621	8	20581	12.4281	0.999807	0.180361	26.9773
UP_KEYWORDS	Copper	4	0.644122	0.311761	CP, SLC31A2, SLC31A1, MT1X	621	65	20581	2.03949	1	0.734274	99.4283
Annotation Cluster 48	Enrichment Score: 1.2916697461201148
Category	Term	Count	%	PValue	Genes	List Total	Pop Hits	Pop Total	Fold Enrichment	Bonferroni	Benjamini	FDR
GOTERM_CC_DIRECT	GO:0030670~phagocytic vesicle membrane	10	1.61031	0.000122144	RAB32, CYBB, RAC2, IRGM, TLR1, TLR2, RAB10, INPP5B, RAB11FIP1, RAB20	600	59	18224	5.14802	0.0450067	0.0051037	0.168766
GOTERM_MF_DIRECT	GO:0005525~GTP binding	23	3.7037	0.0151884	GBP7, GBP6, GBP5, IRGM, GEM, RHOU, SEPT11, GCH1, RAB32, RND1, RAC2, LANCL2, TGM2, IRGQ, ARL5C, RAB10, GBP4, EHD1, MX1, RAB20, ARL5B, GBP2, MOCS1	587	384	16881	1.72249	0.999994	0.435257	20.8882
UP_KEYWORDS	GTP-binding	19	3.05958	0.0162838	GBP7, GBP6, GBP5, IRGM, GEM, RHOU, SEPT11, GCH1, RAB32, RND1, RAC2, ARL5C, MX1, GBP4, RAB10, ARL5B, RAB20, GBP2, MOCS1	621	343	20581	1.83584	0.997915	0.149942	20.3027
UP_SEQ_FEATURE	nucleotide phosphate-binding region:GTP	17	2.73752	0.0305341	GBP7, GBP6, GBP5, IRGM, GEM, RHOU, SEPT11, RAB32, RND1, RAC2, ARL5C, MX1, GBP4, RAB10, ARL5B, RAB20, GBP2	617	310	20063	1.78319	1	0.812605	41.0119
GOTERM_MF_DIRECT	GO:0003924~GTPase activity	14	2.25443	0.064398	RAB32, GBP7, GBP6, RND1, GBP5, RAC2, IRGM, TGM2, GEM, MX1, RAB10, GBP4, RHOU, GBP2	587	234	16881	1.72057	1	0.69458	63.9067
INTERPRO	IPR027417:P-loop containing nucleoside triphosphate hydrolase	38	6.11916	0.0669584	IFIH1, PFKFB3, ZNFX1, DCK, SLFN5, CACNB3, RHOU, DNAH8, TOR3A, RAC2, TAP2, DDX60, TAP1, MX1, EHD1, ARL5C, RAB20, ARL5B, GBP7, GBP6, GBP5, IRGM, UST, ATAD5, IFI44, GEM, KIF3C, SEPT11, DDX58, RAB32, RND1, SLFN13, ABCC1, SLFN11, RAB10, GBP4, GBP2, ABCC5	606	879	18559	1.32397	1	0.740647	66.8649
UP_SEQ_FEATURE	lipid moiety-binding region:S-geranylgeranyl cysteine	7	1.12721	0.115285	RAB32, RND1, GBP5, RAC2, RAB10, RAB20, GBP2	617	108	20063	2.10758	1	0.974947	87.5687
GOTERM_BP_DIRECT	GO:0007264~small GTPase mediated signal transduction	13	2.0934	0.139223	RAB32, RND1, RAC2, RASGRF1, RASGEF1B, RAPGEF5, GEM, ARL5C, RAB10, RAPGEF2, RAB20, ARL5B, DOCK4	576	246	16792	1.54059	1	0.859981	93.2785
INTERPRO	IPR005225:Small GTP-binding protein domain	9	1.44928	0.17961	RAB32, RND1, RAC2, GEM, ARL5C, RAB10, ARL5B, RAB20, RHOU	606	167	18559	1.65047	1	0.924661	95.7375
UP_KEYWORDS	Prenylation	8	1.28824	0.244038	RAB32, RND1, GBP5, RAC2, RAB10, INPP5B, RAB20, GBP2	621	168	20581	1.57818	1	0.665709	97.9079
INTERPRO	IPR001806:Small GTPase superfamily	7	1.12721	0.300724	RAB32, RND1, RAC2, GEM, RAB10, RAB20, RHOU	606	139	18559	1.54229	1	0.981513	99.6658
UP_SEQ_FEATURE	short sequence motif:Effector region	5	0.805153	0.375768	RAB32, RND1, RAC2, RAB10, RAB20	617	101	20063	1.60975	1	0.999692	99.9672
Annotation Cluster 49	Enrichment Score: 1.2044320518906684
Category	Term	Count	%	PValue	Genes	List Total	Pop Hits	Pop Total	Fold Enrichment	Bonferroni	Benjamini	FDR
GOTERM_BP_DIRECT	GO:0090503~RNA phosphodiester bond hydrolysis, exonucleolytic	5	0.805153	0.0145038	USB1, DCP2, PNPT1, ZC3H12A, ISG20	576	28	16792	5.20585	1	0.277466	23.134
UP_KEYWORDS	Nuclease	8	1.28824	0.110647	USB1, RNASET2, PNPT1, RAF1, TREX1, ZC3H12A, ISG20, ZC3H12C	621	134	20581	1.97861	1	0.467334	80.2266
GOTERM_MF_DIRECT	GO:0000175~3'-5'-exoribonuclease activity	3	0.483092	0.151804	USB1, PNPT1, ISG20	587	20	16881	4.31371	1	0.871123	91.9587
Annotation Cluster 50	Enrichment Score: 1.1772605029919736
Category	Term	Count	%	PValue	Genes	List Total	Pop Hits	Pop Total	Fold Enrichment	Bonferroni	Benjamini	FDR
UP_SEQ_FEATURE	domain:CARD	4	0.644122	0.0583087	CASP5, CASP4, RIPK2, BIRC3	617	29	20063	4.48511	1	0.90909	64.0345
INTERPRO	IPR001315:Caspase Recruitment	4	0.644122	0.0673142	CASP5, CASP4, RIPK2, BIRC3	606	29	18559	4.22419	1	0.736252	67.0657
SMART	SM00114:CARD	3	0.483092	0.0748822	CASP5, CASP4, BIRC3	386	12	10057	6.5136	1	0.721796	63.9117
Annotation Cluster 51	Enrichment Score: 1.154720354352259
Category	Term	Count	%	PValue	Genes	List Total	Pop Hits	Pop Total	Fold Enrichment	Bonferroni	Benjamini	FDR
GOTERM_BP_DIRECT	GO:0007596~blood coagulation	14	2.25443	0.010888	MAFF, F10, LYN, ADORA2A, SCUBE1, ENPP4, PLAUR, PROCR, IFNB1, F3, P2RX2, SERPINC1, JAK2, EHD1	576	184	16792	2.21815	1	0.232892	17.8936
UP_KEYWORDS	Hemostasis	5	0.805153	0.0560022	F10, PROCR, F3, ENPP4, SERPINC1	621	48	20581	3.45226	1	0.320878	54.9144
UP_KEYWORDS	Blood coagulation	5	0.805153	0.0560022	F10, PROCR, F3, ENPP4, SERPINC1	621	48	20581	3.45226	1	0.320878	54.9144
KEGG_PATHWAY	hsa04610:Complement and coagulation cascades	6	0.966184	0.170927	F10, C3, CFB, F3, SERPINC1, PLAUR	296	69	6910	2.02996	1	0.435649	91.031
BIOCARTA	h_extrinsicPathway:Extrinsic Prothrombin Activation Pathway	3	0.483092	0.288556	F10, F3, SERPINC1	134	13	1625	2.79851	1	0.84094	98.6714
Annotation Cluster 52	Enrichment Score: 1.1487363437936609
Category	Term	Count	%	PValue	Genes	List Total	Pop Hits	Pop Total	Fold Enrichment	Bonferroni	Benjamini	FDR
GOTERM_MF_DIRECT	GO:0004860~protein kinase inhibitor activity	8	1.28824	0.0020205	SH3BP5, LRRC4, FLRT3, GMFB, SOCS3, NCK1, SOCS1, CISH	587	52	16881	4.42432	0.79519	0.107084	3.04892
GOTERM_BP_DIRECT	GO:0006469~negative regulation of protein kinase activity	11	1.77134	0.00207514	SH3BP5, LRRC4, FLRT3, GMFB, IL6, ADORA2A, SOCS3, NCK1, SOCS1, GADD45B, CISH	576	99	16792	3.2392	0.998046	0.0732529	3.67184
GOTERM_BP_DIRECT	GO:0046426~negative regulation of JAK-STAT cascade	6	0.966184	0.0113174	LRRC4, FLRT3, CAV1, SOCS3, SOCS1, CISH	576	40	16792	4.37292	1	0.232764	18.5332
GOTERM_BP_DIRECT	GO:0046627~negative regulation of insulin receptor signaling pathway	4	0.644122	0.0756128	SOCS3, SOCS1, IL1B, CISH	576	29	16792	4.02107	1	0.69836	75.7299
SMART	SM00253:SOCS	3	0.483092	0.17711	SOCS3, SOCS1, CISH	386	20	10057	3.90816	1	0.892365	92.2117
UP_KEYWORDS	Growth regulation	4	0.644122	0.246007	SOCS3, SOCS1, IFNG, CISH	621	57	20581	2.32573	1	0.665312	97.982
UP_SEQ_FEATURE	domain:SOCS box	3	0.483092	0.326288	SOCS3, SOCS1, CISH	617	38	20063	2.56713	1	0.999291	99.8797
INTERPRO	IPR001496:SOCS protein, C-terminal	3	0.483092	0.364674	SOCS3, SOCS1, CISH	606	39	18559	2.3558	1	0.989778	99.9275
UP_KEYWORDS	Signal transduction inhibitor	3	0.483092	0.39477	SOCS3, SOCS1, CISH	621	45	20581	2.20945	1	0.809138	99.9033
SMART	SM00969:SM00969	3	0.483092	0.443351	SOCS3, SOCS1, CISH	386	39	10057	2.00418	1	0.976666	99.9534
Annotation Cluster 53	Enrichment Score: 1.114809695103896
Category	Term	Count	%	PValue	Genes	List Total	Pop Hits	Pop Total	Fold Enrichment	Bonferroni	Benjamini	FDR
UP_SEQ_FEATURE	domain:Collagen-like 3	3	0.483092	0.0506704	C1QTNF9B, COL27A1, C1QTNF9	617	12	20063	8.12925	1	0.891418	58.7327
UP_SEQ_FEATURE	domain:Collagen-like 1	3	0.483092	0.0944949	C1QTNF9B, COL27A1, C1QTNF9	617	17	20063	5.7383	1	0.961396	81.5404
UP_SEQ_FEATURE	domain:Collagen-like 2	3	0.483092	0.0944949	C1QTNF9B, COL27A1, C1QTNF9	617	17	20063	5.7383	1	0.961396	81.5404
Annotation Cluster 54	Enrichment Score: 1.1024057591639398
Category	Term	Count	%	PValue	Genes	List Total	Pop Hits	Pop Total	Fold Enrichment	Bonferroni	Benjamini	FDR
INTERPRO	IPR013806:Kringle-like fold	4	0.644122	0.0673142	LY75, MMP9, KREMEN1, LY75-CD302	606	29	18559	4.22419	1	0.736252	67.0657
INTERPRO	IPR000562:Fibronectin, type II, collagen-binding	3	0.483092	0.0745361	LY75, MMP9, LY75-CD302	606	14	18559	6.56259	1	0.754902	70.9033
SMART	SM00059:FN2	3	0.483092	0.0982448	LY75, MMP9, LY75-CD302	386	14	10057	5.58309	1	0.761036	74.1829
Annotation Cluster 55	Enrichment Score: 1.0808968532763974
Category	Term	Count	%	PValue	Genes	List Total	Pop Hits	Pop Total	Fold Enrichment	Bonferroni	Benjamini	FDR
UP_KEYWORDS	Zymogen	13	2.0934	0.0291958	F10, CFB, MMP9, MMP14, MMP3, MMP13, MMP25, ADAMTS7, CASP5, CASP4, CASP7, AOAH, ADAMTS4	621	214	20581	2.01328	0.999985	0.207137	33.6061
UP_KEYWORDS	Protease	23	3.7037	0.0995751	RHBDF2, F10, CFB, MMP9, SPPL2A, MALT1, MMP3, MMP14, MMP13, MMP25, CASP5, ADAMTS7, CASP4, PSMA6, CASP7, SLPI, HTRA4, RHBDL3, CPD, USP25, TNFAIP3, PRSS22, ADAMTS4	621	544	20581	1.40121	1	0.44984	76.5386
GOTERM_BP_DIRECT	GO:0006508~proteolysis	22	3.54267	0.196716	RHBDF2, CFLAR, CAPNS2, OLR1, CFB, C3, MMP9, MALT1, MMP3, MMP14, MMP13, MMP25, TANK, CASP5, CASP4, CASP7, HTRA4, USP25, TNIP1, PRSS22, GCA, ADAMTS4	576	500	16792	1.28272	1	0.926488	98.0644
Annotation Cluster 56	Enrichment Score: 1.0520783441486143
Category	Term	Count	%	PValue	Genes	List Total	Pop Hits	Pop Total	Fold Enrichment	Bonferroni	Benjamini	FDR
GOTERM_CC_DIRECT	GO:0005913~cell-cell adherens junction	18	2.89855	0.0390258	F11R, LAD1, LYN, CBL, CTNND1, HSPA1A, HSPA1B, FLNB, VASP, SRC, LARP1, TMEM2, FNBP1L, NCK1, TMOD3, RAB10, EHD1, CD200	600	323	18224	1.69263	1	0.464906	42.3311
GOTERM_MF_DIRECT	GO:0098641~cadherin binding involved in cell-cell adhesion	16	2.57649	0.0813977	F11R, LAD1, CBL, CTNND1, HSPA1A, HSPA1B, FLNB, VASP, SRC, LARP1, TMEM2, FNBP1L, NCK1, TMOD3, RAB10, EHD1	587	290	16881	1.58665	1	0.750109	72.7411
GOTERM_BP_DIRECT	GO:0098609~cell-cell adhesion	13	2.0934	0.219686	FLRT3, F11R, LAD1, FNBP1L, CBL, TMOD3, HSPA1A, EHD1, RAB10, FLNB, VASP, TMEM2, LARP1	576	271	16792	1.39847	1	0.942392	98.8521
Annotation Cluster 57	Enrichment Score: 1.0270456684389946
Category	Term	Count	%	PValue	Genes	List Total	Pop Hits	Pop Total	Fold Enrichment	Bonferroni	Benjamini	FDR
KEGG_PATHWAY	hsa05330:Allograft rejection	7	1.12721	0.00437075	TNF, IFNG, IL12A, FAS, IL12B, CD40, IL10	296	37	6910	4.41654	0.642771	0.0231234	5.47922
BIOCARTA	h_asbcellPathway:Antigen Dependent B Cell Activation	3	0.483092	0.288556	FAS, CD40, IL10	134	13	1625	2.79851	1	0.84094	98.6714
KEGG_PATHWAY	hsa05320:Autoimmune thyroid disease	3	0.483092	0.657774	FAS, CD40, IL10	296	52	6910	1.3468	1	0.873241	99.9999
Annotation Cluster 58	Enrichment Score: 1.0203367270500177
Category	Term	Count	%	PValue	Genes	List Total	Pop Hits	Pop Total	Fold Enrichment	Bonferroni	Benjamini	FDR
KEGG_PATHWAY	hsa04917:Prolactin signaling pathway	11	1.77134	0.000789007	PIK3CG, SOCS3, STAT5B, SOCS1, RAF1, NFKB1, MAPK11, PIK3R5, JAK2, SRC, CISH	296	71	6910	3.61677	0.169303	0.00560513	1.01027
BIOCARTA	h_il2rbPathway:IL-2 Receptor Beta Chain in T cell Activation	8	1.28824	0.0351452	PIK3CG, CFLAR, SOCS3, STAT5B, SOCS1, CBL, RAF1, FAS	134	39	1625	2.48756	0.99956	0.402618	36.497
BIOCARTA	h_ghPathway:Growth Hormone Signaling Pathway	5	0.805153	0.174176	PIK3CG, STAT5B, SOCS1, RAF1, JAK2	134	27	1625	2.24572	1	0.74789	91.1864
BIOCARTA	h_gleevecPathway:Inhibition of Cellular Proliferation by Gleevec	4	0.644122	0.289585	PIK3CG, STAT5B, RAF1, JAK2	134	23	1625	2.10902	1	0.83491	98.6956
BIOCARTA	h_tpoPathway:TPO Signaling Pathway	4	0.644122	0.312823	PIK3CG, STAT5B, RAF1, JAK2	134	24	1625	2.02114	1	0.854766	99.1447
BIOCARTA	h_il3Pathway:IL 3 signaling pathway	3	0.483092	0.350999	STAT5B, RAF1, JAK2	134	15	1625	2.42537	1	0.880245	99.586
BIOCARTA	h_epoPathway:EPO Signaling Pathway	3	0.483092	0.469167	STAT5B, RAF1, JAK2	134	19	1625	1.91477	1	0.938684	99.9677
Annotation Cluster 59	Enrichment Score: 1.0058703218487608
Category	Term	Count	%	PValue	Genes	List Total	Pop Hits	Pop Total	Fold Enrichment	Bonferroni	Benjamini	FDR
UP_SEQ_FEATURE	domain:START	3	0.483092	0.075914	STARD5, STARD4, STARD7	617	15	20063	6.5034	1	0.944925	73.9159
INTERPRO	IPR002913:START domain	3	0.483092	0.0842026	STARD5, STARD4, STARD7	606	15	18559	6.12508	1	0.770524	75.3869
SMART	SM00234:START	3	0.483092	0.0863231	STARD5, STARD4, STARD7	386	13	10057	6.01255	1	0.732615	69.3381
INTERPRO	IPR023393:START-like domain	3	0.483092	0.17169	STARD5, STARD4, STARD7	606	23	18559	3.99462	1	0.919683	95.0321
Annotation Cluster 60	Enrichment Score: 0.9924087661917373
Category	Term	Count	%	PValue	Genes	List Total	Pop Hits	Pop Total	Fold Enrichment	Bonferroni	Benjamini	FDR
UP_SEQ_FEATURE	domain:CUB	4	0.644122	0.0142064	DCBLD2, TNFAIP6, SCUBE1, KREMEN1	617	17	20063	7.65106	1	0.608674	21.6157
INTERPRO	IPR000859:CUB domain	4	0.644122	0.266437	DCBLD2, TNFAIP6, SCUBE1, KREMEN1	606	55	18559	2.2273	1	0.974956	99.2832
SMART	SM00042:CUB	4	0.644122	0.278417	DCBLD2, TNFAIP6, SCUBE1, KREMEN1	386	48	10057	2.1712	1	0.948144	98.6058
Annotation Cluster 61	Enrichment Score: 0.9751365779334341
Category	Term	Count	%	PValue	Genes	List Total	Pop Hits	Pop Total	Fold Enrichment	Bonferroni	Benjamini	FDR
GOTERM_BP_DIRECT	GO:0060334~regulation of interferon-gamma-mediated signaling pathway	4	0.644122	0.00883774	SOCS3, SOCS1, IFNG, JAK2	576	13	16792	8.97009	1	0.199203	14.774
UP_KEYWORDS	Growth regulation	4	0.644122	0.246007	SOCS3, SOCS1, IFNG, CISH	621	57	20581	2.32573	1	0.665312	97.982
GOTERM_BP_DIRECT	GO:0040008~regulation of growth	3	0.483092	0.546136	SOCS3, SOCS1, IFNG	576	53	16792	1.65016	1	0.999008	99.9999
Annotation Cluster 62	Enrichment Score: 0.9662349476867771
Category	Term	Count	%	PValue	Genes	List Total	Pop Hits	Pop Total	Fold Enrichment	Bonferroni	Benjamini	FDR
UP_SEQ_FEATURE	domain:Ig-like C2-type	12	1.93237	0.000382298	SCN1B, CD274, SEMA4C, SLAMF7, IL12B, UNC5C, MFAP3L, NRG1, SLAMF1, CD200, ICOSLG, SEMA4A	617	105	20063	3.71623	0.504424	0.0954255	0.648737
UP_KEYWORDS	Immunoglobulin domain	26	4.1868	0.0255544	SCN1B, VCAM1, MFAP3L, UNC5C, NRG1, PILRB, PILRA, LRRC4, F11R, ICAM1, FLT1, ALPK2, CD300E, MALT1, SLAMF7, SLAMF1, FCGR2B, CD274, SEMA4C, TREML4, FCGR2A, TREM1, IL12B, CD200, ICOSLG, SEMA4A	621	546	20581	1.57818	0.999941	0.194504	30.0797
UP_SEQ_FEATURE	domain:Ig-like V-type	9	1.44928	0.0455538	CD274, CD300E, TREML4, TREM1, SLAMF1, CD200, ICOSLG, PILRB, PILRA	617	129	20063	2.26863	1	0.869728	54.7789
INTERPRO	IPR013783:Immunoglobulin-like fold	40	6.44122	0.0834956	SCN1B, CRLF3, FSD1L, NFKB1, NFKB2, FNDC7, VCAM1, CEACAM19, TGM2, MFAP3L, UNC5C, IL13RA1, NRG1, FNDC3A, EBI3, PILRB, PILRA, LRRC4, PTPRJ, ICAM1, F11R, FLT1, ALPK2, RELB, MET, CD300E, MALT1, SLAMF7, FLNB, EPHA4, FCGR2B, F3, CD274, SEMA4C, TREML4, FCGR2A, IL12B, TREM1, CD200, ICOSLG	606	951	18559	1.28814	1	0.772863	75.0823
INTERPRO	IPR003598:Immunoglobulin subtype 2	12	1.93237	0.194484	LRRC4, VCAM1, F11R, FLT1, FCGR2B, ALPK2, MALT1, FCGR2A, IL12B, UNC5C, MFAP3L, NRG1	606	250	18559	1.47002	1	0.938621	96.8156
INTERPRO	IPR003599:Immunoglobulin subtype	21	3.38164	0.195233	LRRC4, ICAM1, F11R, FLT1, ALPK2, CD300E, MALT1, VCAM1, FCGR2B, CD274, SEMA4C, TREML4, FCGR2A, UNC5C, MFAP3L, TREM1, NRG1, CD200, PILRB, ICOSLG, PILRA	606	497	18559	1.29403	1	0.937296	96.8624
INTERPRO	IPR013098:Immunoglobulin I-set	7	1.12721	0.312151	LRRC4, VCAM1, FLT1, ALPK2, UNC5C, MFAP3L, NRG1	606	141	18559	1.52041	1	0.982543	99.743
SMART	SM00408:IGc2	12	1.93237	0.361401	LRRC4, VCAM1, F11R, FLT1, FCGR2B, ALPK2, MALT1, FCGR2A, IL12B, UNC5C, MFAP3L, NRG1	386	250	10057	1.25061	1	0.96561	99.7184
SMART	SM00409:IG	21	3.38164	0.451768	LRRC4, ICAM1, F11R, FLT1, ALPK2, CD300E, MALT1, VCAM1, FCGR2B, CD274, SEMA4C, TREML4, FCGR2A, UNC5C, MFAP3L, TREM1, NRG1, CD200, PILRB, ICOSLG, PILRA	386	497	10057	1.10089	1	0.976804	99.9618
INTERPRO	IPR007110:Immunoglobulin-like domain	26	4.1868	0.540574	SCN1B, VCAM1, CEACAM19, MFAP3L, UNC5C, NRG1, PILRB, PILRA, LRRC4, F11R, ICAM1, FLT1, ALPK2, CD300E, MALT1, SLAMF7, SLAMF1, FCGR2B, CD274, SEMA4C, TREML4, FCGR2A, TREM1, IL12B, CD200, ICOSLG	606	771	18559	1.03276	1	0.998431	99.9996
INTERPRO	IPR013106:Immunoglobulin V-set	14	2.25443	0.605063	F11R, SCN1B, FLT1, CD300E, SLAMF7, VCAM1, CEACAM19, CD274, TREML4, TREM1, CD200, ICOSLG, PILRB, PILRA	606	417	18559	1.02819	1	0.99937	100
Annotation Cluster 63	Enrichment Score: 0.9543537811525711
Category	Term	Count	%	PValue	Genes	List Total	Pop Hits	Pop Total	Fold Enrichment	Bonferroni	Benjamini	FDR
UP_KEYWORDS	Metal-binding	129	20.7729	0.0301559	GDA, PTGS2, NT5C3A, GBGT1, MMP9, LMO4, ZNRF1, MMP3, ISG20, SLC25A25, PGLYRP2, CH25H, MAP3K8, PDE4B, RNF31, NUDT17, CAPNS2, RARG, PIM1, TANK, ADAMTS7, PARP12, RIOK3, FBXL5, RNF24, CPD, EXT1, TNFAIP3, DST, ADAMTS4, ITGAL, IFIH1, ENPP4, OAS3, OAS1, OAS2, RFFL, TIMP3, LHX2, ARG2, DNMT3L, MOCS1, PLAGL2, GPD2, AEBP2, MGAT4A, KLF7, SCD, TREX1, OXSR1, ITGA4, FOXP4, DDX58, ITGA9, NOTCH1, CDKN1A, TNFSF10, …	621	3640	20581	1.17453	0.99999	0.205674	34.508
GOTERM_MF_DIRECT	GO:0008270~zinc ion binding	53	8.53462	0.0388905	GDA, PPARD, ZNFX1, LMO4, MMP9, ZNRF1, MMP3, MMP25, TRIM5, PCGF3, PGLYRP2, ZCCHC6, RNF31, ZDHHC2, ZCCHC2, RARG, SP100, MMP14, MMP13, ZSWIM4, ADAMTS7, RNF24, CPD, MDM4, CA2, TNFAIP3, ADAMTS4, TRAF1, IFIH1, CA13, TRIM13, DPYS, ZDHHC18, OAS1, NR3C1, OAS2, RFFL, GCH1, RNF125, RASGRP1, LHX2, MLLT6, KLF7, SP140L, DTX2, CBL, PHF11, BIRC3, TRIM21, MT1X, MARCH1, DDX58, TRPS1	587	1169	16881	1.30383	1	0.621613	45.5165
UP_KEYWORDS	Zinc	79	12.7214	0.193535	PPARD, GDA, ZNFX1, MMP9, LMO4, ZNRF1, MMP3, MMP25, TRIM5, SAP30, PCGF3, SMPDL3B, PGLYRP2, NOS2, ZCCHC6, RNF31, ZFP36, ZCCHC2, SP100, RARG, MMP14, MMP13, ZSWIM4, TANK, ADAMTS7, PARP12, RNF24, CPD, MDM4, CA2, TNFAIP3, ADAMTS4, SLC39A14, IFIH1, CA13, ZNF558, ENPP4, TIPARP, ZNF800, DPYS, TRIM13, NR3C1, RFFL, TIMP3, GCH1, RNF125, LHX2, RASGRP1, DNMT3L, ZC3H12A, GFI1, MLLT6, PLAGL2, ZC3H12C, ZNF263, WD…	621	2348	20581	1.11507	1	0.596959	94.8857
UP_KEYWORDS	Zinc-finger	52	8.37359	0.670825	PPARD, ZNFX1, ZNRF1, TRIM5, SAP30, PCGF3, ZCCHC6, RNF31, ZFP36, ZCCHC2, SP100, RARG, ZSWIM4, TANK, PARP12, RNF24, MDM4, TNFAIP3, ZNF558, TIPARP, ZNF800, TRIM13, NR3C1, RFFL, RNF125, RASGRP1, DNMT3L, ZC3H12A, GFI1, MLLT6, PLAGL2, ZC3H12C, ZNF263, WDFY2, AEBP2, KLF7, SP140L, DTX2, CBL, RAF1, PHF11, DGKH, BIRC3, FOXP4, TRIM21, MARCH1, CDKN1A, TRPS1, HIVEP3, HIVEP2, SP6, TRAFD1	621	1781	20581	0.967641	1	0.943942	100
Annotation Cluster 64	Enrichment Score: 0.9362617050128268
Category	Term	Count	%	PValue	Genes	List Total	Pop Hits	Pop Total	Fold Enrichment	Bonferroni	Benjamini	FDR
INTERPRO	IPR000566:Lipocalin/cytosolic fatty-acid binding protein domain	4	0.644122	0.0980592	LCN2, AMBP, FABP3, FABP2	606	34	18559	3.60299	1	0.798495	80.6965
INTERPRO	IPR012674:Calycin	4	0.644122	0.118757	LCN2, AMBP, FABP3, FABP2	606	37	18559	3.31086	1	0.84749	86.6664
INTERPRO	IPR011038:Calycin-like	4	0.644122	0.133373	LCN2, AMBP, FABP3, FABP2	606	39	18559	3.14107	1	0.870508	89.7863
Annotation Cluster 65	Enrichment Score: 0.9333259239261587
Category	Term	Count	%	PValue	Genes	List Total	Pop Hits	Pop Total	Fold Enrichment	Bonferroni	Benjamini	FDR
INTERPRO	IPR013761:Sterile alpha motif/pointed domain	9	1.44928	0.0376356	EPHA4, SASH1, ETS2, PPFIBP2, DGKH, ETV6, SAMSN1, SAMD9L, LCP2	606	117	18559	2.3558	1	0.598689	45.7414
INTERPRO	IPR001660:Sterile alpha motif domain	7	1.12721	0.0866328	EPHA4, SASH1, PPFIBP2, DGKH, SAMSN1, SAMD9L, LCP2	606	94	18559	2.28062	1	0.775323	76.4075
SMART	SM00454:SAM	6	0.966184	0.225771	EPHA4, SASH1, PPFIBP2, DGKH, SAMSN1, LCP2	386	85	10057	1.83913	1	0.9173	96.4941
UP_SEQ_FEATURE	domain:SAM	5	0.805153	0.251042	EPHA4, DGKH, SAMSN1, SAMD9L, LCP2	617	83	20063	1.95886	1	0.997597	99.2704
Annotation Cluster 66	Enrichment Score: 0.8997660223933419
Category	Term	Count	%	PValue	Genes	List Total	Pop Hits	Pop Total	Fold Enrichment	Bonferroni	Benjamini	FDR
UP_SEQ_FEATURE	domain:Fibrillar collagen NC1	3	0.483092	0.0430838	COL27A1, COL2A1, COL11A2	617	11	20063	8.86828	1	0.867531	52.7451
INTERPRO	IPR000885:Fibrillar collagen, C-terminal	3	0.483092	0.0480197	COL27A1, COL2A1, COL11A2	606	11	18559	8.35239	1	0.658911	54.3568
SMART	SM00038:COLFI	3	0.483092	0.0639789	COL27A1, COL2A1, COL11A2	386	11	10057	7.10575	1	0.686281	57.9274
KEGG_PATHWAY	hsa04512:ECM-receptor interaction	8	1.28824	0.0773401	ITGA9, ITGB8, ITGA5, COL27A1, COL2A1, ITGA4, SDC4, COL11A2	296	87	6910	2.14663	1	0.239781	64.4957
UP_SEQ_FEATURE	region of interest:Triple-helical region	3	0.483092	0.156239	COL27A1, COL2A1, COL11A2	617	23	20063	4.24135	1	0.98839	94.4519
GOTERM_MF_DIRECT	GO:0005201~extracellular matrix structural constituent	5	0.805153	0.203142	COL19A1, LUM, COL27A1, COL2A1, COL11A2	587	67	16881	2.14613	1	0.909807	96.9082
UP_KEYWORDS	Dwarfism	7	1.12721	0.217766	COL27A1, STAT5B, COL2A1, PPP1R15B, COL11A2, FLNB, MMP13	621	134	20581	1.73128	1	0.625591	96.6453
KEGG_PATHWAY	hsa04974:Protein digestion and absorption	3	0.483092	0.895605	COL27A1, COL2A1, COL11A2	296	88	6910	0.795838	1	0.979847	100
Annotation Cluster 67	Enrichment Score: 0.8469481954460174
Category	Term	Count	%	PValue	Genes	List Total	Pop Hits	Pop Total	Fold Enrichment	Bonferroni	Benjamini	FDR
GOTERM_BP_DIRECT	GO:0090026~positive regulation of monocyte chemotaxis	3	0.483092	0.102409	CCL2, CCL5, CXCL10	576	16	16792	5.46615	1	0.783552	85.7109
BBID	33.GProt-coupled_Rec_T_Cell_med_Inflamm	3	0.483092	0.167652	CCL2, CCL5, CXCL10	60	5	388	3.88	1	0.5964	86.3578
BBID	34.Chemokines_in_EAE	3	0.483092	0.167652	CCL2, CCL5, CXCL10	60	5	388	3.88	1	0.5964	86.3578
Annotation Cluster 68	Enrichment Score: 0.8324436259680598
Category	Term	Count	%	PValue	Genes	List Total	Pop Hits	Pop Total	Fold Enrichment	Bonferroni	Benjamini	FDR
KEGG_PATHWAY	hsa04662:B cell receptor signaling pathway	12	1.93237	0.000141984	PIK3CG, FCGR2B, RAC2, LYN, NFKBIE, NFKBIB, RAF1, NFKBIA, NFKB1, PIK3AP1, MALT1, PIK3R5	296	69	6910	4.05993	0.032818	0.00114998	0.1825
GOTERM_BP_DIRECT	GO:0030168~platelet activation	12	1.93237	0.0019671	PIK3CG, IL6, TRPC3, RAC2, LYN, PDPN, RAF1, DGKH, PIK3R5, CD40, SRC, LCP2	576	115	16792	3.04203	0.997296	0.0703993	3.48385
KEGG_PATHWAY	hsa04664:Fc epsilon RI signaling pathway	10	1.61031	0.00223619	PIK3CG, CSF2, PLA2G4A, TNF, RAC2, LYN, RAF1, MAPK11, PIK3R5, LCP2	296	68	6910	3.43303	0.409091	0.013399	2.83888
KEGG_PATHWAY	hsa04370:VEGF signaling pathway	9	1.44928	0.00411641	PIK3CG, PLA2G4A, RAC2, PTGS2, RAF1, MAPK11, PIK3R5, MAPKAPK2, SRC	296	61	6910	3.44428	0.620672	0.0228155	5.16812
KEGG_PATHWAY	hsa04666:Fc gamma R-mediated phagocytosis	10	1.61031	0.00922756	PIK3CG, FCGR2B, RAC2, LYN, MARCKSL1, HCK, RAF1, PIK3R5, FCGR2A, VASP	296	84	6910	2.77912	0.886794	0.0462557	11.2422
KEGG_PATHWAY	hsa05221:Acute myeloid leukemia	8	1.28824	0.00927013	PIK3CG, PPARD, STAT5B, PIM1, RAF1, NFKB1, PIK3R5, PIM2	296	56	6910	3.33494	0.887931	0.0454992	11.2912
KEGG_PATHWAY	hsa05220:Chronic myeloid leukemia	9	1.44928	0.01118	PIK3CG, CDKN1A, STAT5B, CBL, RAF1, NFKBIA, NFKB1, CDK6, PIK3R5	296	72	6910	2.91807	0.928788	0.0504868	13.4661
KEGG_PATHWAY	hsa04012:ErbB signaling pathway	9	1.44928	0.0316441	PIK3CG, CDKN1A, NCK1, STAT5B, CBL, RAF1, PIK3R5, NRG1, SRC	296	87	6910	2.41496	0.999477	0.118334	33.8776
KEGG_PATHWAY	hsa04930:Type II diabetes mellitus	6	0.966184	0.0525389	PIK3CG, TNF, SOCS3, SOCS1, HK2, PIK3R5	296	48	6910	2.91807	0.999997	0.182345	50.0569
KEGG_PATHWAY	hsa05230:Central carbon metabolism in cancer	7	1.12721	0.0544283	PIK3CG, SLC16A3, PFKL, MET, HK2, RAF1, PIK3R5	296	64	6910	2.55332	0.999998	0.185759	51.3231
KEGG_PATHWAY	hsa05218:Melanoma	7	1.12721	0.0815981	PIK3CG, CDKN1A, MET, FGF23, RAF1, CDK6, PIK3R5	296	71	6910	2.30158	1	0.248557	66.5468
KEGG_PATHWAY	hsa05212:Pancreatic cancer	6	0.966184	0.143342	PIK3CG, RAC2, RAF1, NFKB1, CDK6, PIK3R5	296	65	6910	2.15489	1	0.388186	86.335
KEGG_PATHWAY	hsa04921:Oxytocin signaling pathway	10	1.61031	0.232965	PIK3CG, CD38, PLA2G4A, CDKN1A, PTGS2, PPP1R12B, RAF1, CACNB3, PIK3R5, SRC	296	158	6910	1.47751	1	0.528073	96.7023
KEGG_PATHWAY	hsa04750:Inflammatory mediator regulation of TRP channels	7	1.12721	0.240237	PIK3CG, PLA2G4A, P2RY2, IL1B, MAPK11, PIK3R5, SRC	296	98	6910	1.66747	1	0.536357	97.0826
KEGG_PATHWAY	hsa04915:Estrogen signaling pathway	7	1.12721	0.247378	PIK3CG, MMP9, RAF1, PIK3R5, HSPA1A, HSPA1B, SRC	296	99	6910	1.65063	1	0.544203	97.4164
KEGG_PATHWAY	hsa04071:Sphingolipid signaling pathway	8	1.28824	0.251866	PIK3CG, TNF, RAC2, RAF1, NFKB1, ABCC1, MAPK11, PIK3R5	296	120	6910	1.55631	1	0.547476	97.6077
KEGG_PATHWAY	hsa04014:Ras signaling pathway	13	2.0934	0.255749	PIK3CG, PLA2G4A, FLT1, RAC2, RASGRF1, RASGRP1, ETS2, MET, FGF23, RAF1, RAPGEF5, NFKB1, PIK3R5	296	226	6910	1.34283	1	0.545606	97.7626
KEGG_PATHWAY	hsa05214:Glioma	5	0.805153	0.301068	PIK3CG, CDKN1A, RAF1, CDK6, PIK3R5	296	65	6910	1.79574	1	0.60348	99.0029
KEGG_PATHWAY	hsa05215:Prostate cancer	6	0.966184	0.322346	PIK3CG, CDKN1A, RAF1, NFKBIA, NFKB1, PIK3R5	296	88	6910	1.59168	1	0.625909	99.3301
KEGG_PATHWAY	hsa04910:Insulin signaling pathway	8	1.28824	0.375603	PIK3CG, SOCS3, SOCS1, CBL, HK2, RAF1, PIK3R5, TRIP10	296	138	6910	1.35331	1	0.676761	99.7663
KEGG_PATHWAY	hsa05223:Non-small cell lung cancer	4	0.644122	0.430466	PIK3CG, RAF1, CDK6, PIK3R5	296	56	6910	1.66747	1	0.723175	99.9284
KEGG_PATHWAY	hsa05231:Choline metabolism in cancer	6	0.966184	0.433544	PIK3CG, PLA2G4A, RAC2, RAF1, DGKH, PIK3R5	296	101	6910	1.38681	1	0.723146	99.9332
BIOCARTA	h_tcrPathway:T Cell Receptor Signaling Pathway	5	0.805153	0.492075	PIK3CG, CD247, RAF1, NFKBIA, NFKB1	134	44	1625	1.37805	1	0.946414	99.9815
KEGG_PATHWAY	hsa05210:Colorectal cancer	4	0.644122	0.497472	PIK3CG, RAC2, RAF1, PIK3R5	296	62	6910	1.5061	1	0.779367	99.9857
BIOCARTA	h_sppaPathway:Aspirin Blocks Signaling Pathway Involved in Platelet Activation	3	0.483092	0.523362	PLA2G4A, RAF1, SRC	134	21	1625	1.73241	1	0.953948	99.9918
KEGG_PATHWAY	hsa05211:Renal cell carcinoma	4	0.644122	0.529469	PIK3CG, MET, RAF1, PIK3R5	296	65	6910	1.43659	1	0.803161	99.9939
KEGG_PATHWAY	hsa04919:Thyroid hormone signaling pathway	6	0.966184	0.540514	PIK3CG, NOTCH2, NOTCH1, RAF1, PIK3R5, SRC	296	114	6910	1.22866	1	0.810115	99.9955
KEGG_PATHWAY	hsa04973:Carbohydrate digestion and absorption	3	0.483092	0.540958	PIK3CG, HK2, PIK3R5	296	42	6910	1.66747	1	0.807645	99.9955
KEGG_PATHWAY	hsa04912:GnRH signaling pathway	5	0.805153	0.548766	PLA2G4A, RAF1, MAPK11, MMP14, SRC	296	91	6910	1.28267	1	0.811695	99.9964
BIOCARTA	h_aktPathway:AKT Signaling Pathway	3	0.483092	0.549049	PIK3CG, NFKBIA, NFKB1	134	22	1625	1.65366	1	0.961058	99.9959
BIOCARTA	h_rasPathway:Ras Signaling Pathway	3	0.483092	0.57376	PIK3CG, RAF1, NFKB1	134	23	1625	1.58177	1	0.966992	99.998
BIOCARTA	h_metPathway:Signaling of Hepatocyte Growth Factor Receptor	4	0.644122	0.576253	PIK3CG, MET, RAF1, SRC	134	36	1625	1.34743	1	0.96568	99.9981
BIOCARTA	h_ecmPathway:Erk and PI-3 Kinase Are Necessary for Collagen Binding in Corneal Epithelia	3	0.483092	0.597481	PIK3CG, RAF1, SRC	134	24	1625	1.51586	1	0.968206	99.999
BIOCARTA	h_fcer1Pathway:Fc Epsilon Receptor I Signaling in Mast Cells	4	0.644122	0.632034	PIK3CG, PLA2G4A, LYN, RAF1	134	39	1625	1.24378	1	0.974271	99.9997
KEGG_PATHWAY	hsa05213:Endometrial cancer	3	0.483092	0.657774	PIK3CG, RAF1, PIK3R5	296	52	6910	1.3468	1	0.873241	99.9999
KEGG_PATHWAY	hsa04914:Progesterone-mediated oocyte maturation	4	0.644122	0.725041	PIK3CG, RAF1, MAPK11, PIK3R5	296	87	6910	1.07331	1	0.90656	100
KEGG_PATHWAY	hsa04024:cAMP signaling pathway	8	1.28824	0.74839	PIK3CG, RAC2, ADORA2A, PDE4B, RAF1, NFKBIA, NFKB1, PIK3R5	296	198	6910	0.943216	1	0.917453	100
KEGG_PATHWAY	hsa04261:Adrenergic signaling in cardiomyocytes	5	0.805153	0.876614	PIK3CG, SCN1B, CACNB3, MAPK11, PIK3R5	296	146	6910	0.799472	1	0.97381	100
KEGG_PATHWAY	hsa04022:cGMP-PKG signaling pathway	5	0.805153	0.929365	PIK3CG, EDNRB, RAF1, PIK3R5, VASP	296	166	6910	0.70315	1	0.988305	100
Annotation Cluster 69	Enrichment Score: 0.8147941455465241
Category	Term	Count	%	PValue	Genes	List Total	Pop Hits	Pop Total	Fold Enrichment	Bonferroni	Benjamini	FDR
INTERPRO	IPR016186:C-type lectin-like	8	1.28824	0.0535826	LY75, TNFAIP6, CLEC4E, OLR1, CD69, CLEC4A, CLEC5A, LY75-CD302	606	104	18559	2.3558	1	0.685416	58.427
INTERPRO	IPR001304:C-type lectin	7	1.12721	0.0705425	LY75, CLEC4E, OLR1, CD69, CLEC4A, CLEC5A, LY75-CD302	606	89	18559	2.40874	1	0.747041	68.8363
INTERPRO	IPR016187:C-type lectin fold	8	1.28824	0.0736308	LY75, TNFAIP6, CLEC4E, OLR1, CD69, CLEC4A, CLEC5A, LY75-CD302	606	112	18559	2.18753	1	0.756414	70.4463
UP_SEQ_FEATURE	domain:C-type lectin	6	0.966184	0.107634	LY75, CLEC4E, OLR1, CD69, CLEC4A, CLEC5A	617	82	20063	2.37929	1	0.969337	85.6064
SMART	SM00034:CLECT	7	1.12721	0.111272	LY75, CLEC4E, OLR1, CD69, CLEC4A, CLEC5A, LY75-CD302	386	86	10057	2.12071	1	0.771761	78.6621
UP_KEYWORDS	Lectin	7	1.12721	0.411061	LY75, CLEC4E, OLR1, CD69, CLEC4A, CLEC5A, LY75-CD302	621	171	20581	1.35668	1	0.820233	99.9337
INTERPRO	IPR018378:C-type lectin, conserved site	3	0.483092	0.422585	LY75, CLEC4A, LY75-CD302	606	44	18559	2.0881	1	0.995003	99.9842
GOTERM_MF_DIRECT	GO:0030246~carbohydrate binding	8	1.28824	0.523547	LY75, CLEC4E, OLR1, CD69, GFPT2, CLEC4A, CLEC5A, LY75-CD302	587	196	16881	1.1738	1	0.993334	99.9988
Annotation Cluster 70	Enrichment Score: 0.7697831994083311
Category	Term	Count	%	PValue	Genes	List Total	Pop Hits	Pop Total	Fold Enrichment	Bonferroni	Benjamini	FDR
KEGG_PATHWAY	hsa05220:Chronic myeloid leukemia	9	1.44928	0.01118	PIK3CG, CDKN1A, STAT5B, CBL, RAF1, NFKBIA, NFKB1, CDK6, PIK3R5	296	72	6910	2.91807	0.928788	0.0504868	13.4661
GOTERM_BP_DIRECT	GO:0035994~response to muscle stretch	4	0.644122	0.0160361	EDN1, RAF1, NFKBIA, NFKB1	576	16	16792	7.28819	1	0.294787	25.2581
BIOCARTA	h_eponfkbPathway:Erythropoietin mediated neuroprotection through NF-kB	5	0.805153	0.0224824	CDKN1A, NFKBIA, NFKB1, JAK2, SOD2	134	14	1625	4.33102	0.992639	0.360143	25.0687
BIOCARTA	h_cdmacPathway:Cadmium induces DNA synthesis and proliferation in macrophages	4	0.644122	0.15695	TNF, RAF1, NFKBIA, NFKB1	134	17	1625	2.85338	1	0.732075	88.5462
BIOCARTA	h_raccycdPathway:Influence of Ras and Rho proteins on G1 to S Transition	5	0.805153	0.174176	CDKN1A, RAF1, NFKBIA, NFKB1, CDK6	134	27	1625	2.24572	1	0.74789	91.1864
BIOCARTA	h_keratinocytePathway:Keratinocyte Differentiation	7	1.12721	0.193834	TNFRSF1B, TNF, ETS2, RAF1, NFKBIA, NFKB1, FAS	134	48	1625	1.7685	1	0.766458	93.5083
KEGG_PATHWAY	hsa05215:Prostate cancer	6	0.966184	0.322346	PIK3CG, CDKN1A, RAF1, NFKBIA, NFKB1, PIK3R5	296	88	6910	1.59168	1	0.625909	99.3301
BIOCARTA	h_tcrPathway:T Cell Receptor Signaling Pathway	5	0.805153	0.492075	PIK3CG, CD247, RAF1, NFKBIA, NFKB1	134	44	1625	1.37805	1	0.946414	99.9815
BIOCARTA	h_atmPathway:ATM Signaling Pathway	3	0.483092	0.523362	CDKN1A, NFKBIA, NFKB1	134	21	1625	1.73241	1	0.953948	99.9918
BIOCARTA	h_fmlpPathway:fMLP induced chemokine gene expression in HMC-1 cells	4	0.644122	0.595414	FPR1, RAF1, NFKBIA, NFKB1	134	37	1625	1.31101	1	0.969508	99.999
BIOCARTA	h_mapkPathway:MAPKinase Signaling Pathway	7	1.12721	0.73272	MAP3K8, RAF1, NFKBIA, NFKB1, MAPK11, MAPKAPK2, RAPGEF2	134	87	1625	0.975725	1	0.989916	100
KEGG_PATHWAY	hsa04024:cAMP signaling pathway	8	1.28824	0.74839	PIK3CG, RAC2, ADORA2A, PDE4B, RAF1, NFKBIA, NFKB1, PIK3R5	296	198	6910	0.943216	1	0.917453	100
Annotation Cluster 71	Enrichment Score: 0.7401766726091413
Category	Term	Count	%	PValue	Genes	List Total	Pop Hits	Pop Total	Fold Enrichment	Bonferroni	Benjamini	FDR
GOTERM_BP_DIRECT	GO:0061314~Notch signaling involved in heart development	3	0.483092	0.0359212	NOTCH2, NOTCH1, JAG1	576	9	16792	9.71759	1	0.477975	48.2528
GOTERM_BP_DIRECT	GO:0003184~pulmonary valve morphogenesis	3	0.483092	0.0439007	NOTCH2, NOTCH1, JAG1	576	10	16792	8.74583	1	0.53716	55.4463
UP_SEQ_FEATURE	domain:EGF-like 14; calcium-binding	3	0.483092	0.0506704	NOTCH2, NOTCH1, JAG1	617	12	20063	8.12925	1	0.891418	58.7327
UP_SEQ_FEATURE	domain:EGF-like 15; calcium-binding	3	0.483092	0.0506704	NOTCH2, NOTCH1, JAG1	617	12	20063	8.12925	1	0.891418	58.7327
UP_SEQ_FEATURE	domain:EGF-like 7; calcium-binding	4	0.644122	0.0534521	NOTCH2, NOTCH1, SCUBE1, JAG1	617	28	20063	4.64529	1	0.898959	60.7434
INTERPRO	IPR013032:EGF-like, conserved site	12	1.93237	0.0618813	NOTCH2, TMEFF1, NOTCH1, F10, LDLR, ITGB8, SCUBE1, TDGF1, HEG1, JAG1, NRG1, MSANTD3-TMEFF1	606	199	18559	1.84676	1	0.718305	63.8715
UP_SEQ_FEATURE	domain:EGF-like 11; calcium-binding	3	0.483092	0.0671185	NOTCH2, NOTCH1, JAG1	617	14	20063	6.96793	1	0.933732	69.3519
UP_SEQ_FEATURE	domain:EGF-like 9; calcium-binding	3	0.483092	0.0850492	NOTCH2, NOTCH1, SCUBE1	617	16	20063	6.09694	1	0.959232	77.974
INTERPRO	IPR018097:EGF-like calcium-binding, conserved site	7	1.12721	0.116181	NOTCH2, NOTCH1, F10, LDLR, SCUBE1, HEG1, JAG1	606	102	18559	2.10174	1	0.844791	86.0315
GOTERM_CC_DIRECT	GO:0043235~receptor complex	8	1.28824	0.125411	ACVR1B, NOTCH2, GPR84, NOTCH1, FLT1, OLR1, LDLR, P2RX2	600	127	18224	1.91328	1	0.726197	84.3226
INTERPRO	IPR000152:EGF-type aspartate/asparagine hydroxylation site	7	1.12721	0.128414	NOTCH2, NOTCH1, F10, LDLR, SCUBE1, HEG1, JAG1	606	105	18559	2.04169	1	0.86687	88.8141
INTERPRO	IPR000742:Epidermal growth factor-like domain	12	1.93237	0.135179	NOTCH2, TMEFF1, NOTCH1, F10, LDLR, PTGS2, SCUBE1, TDGF1, HEG1, JAG1, NRG1, MSANTD3-TMEFF1	606	231	18559	1.59093	1	0.870832	90.1204
UP_SEQ_FEATURE	domain:EGF-like 8; calcium-binding	3	0.483092	0.16716	NOTCH2, NOTCH1, SCUBE1	617	24	20063	4.06463	1	0.991174	95.5553
UP_KEYWORDS	EGF-like domain	11	1.77134	0.183781	NOTCH2, TMEFF1, NOTCH1, F10, LDLR, SCUBE1, TDGF1, HEG1, JAG1, NRG1, MSANTD3-TMEFF1	621	238	20581	1.53176	1	0.58424	93.9612
UP_KEYWORDS	Notch signaling pathway	4	0.644122	0.198339	NOTCH2, NOTCH1, DTX2, JAG1	621	51	20581	2.59935	1	0.602906	95.2911
INTERPRO	IPR001881:EGF-like calcium-binding	7	1.12721	0.234286	NOTCH2, NOTCH1, F10, LDLR, SCUBE1, HEG1, JAG1	606	127	18559	1.68801	1	0.961182	98.5801
INTERPRO	IPR009030:Insulin-like growth factor binding protein, N-terminal	7	1.12721	0.300724	NOTCH2, NOTCH1, LDLR, SCUBE1, HEG1, HTRA4, JAG1	606	139	18559	1.54229	1	0.981513	99.6658
UP_SEQ_FEATURE	domain:EGF-like 5; calcium-binding	3	0.483092	0.326288	NOTCH2, NOTCH1, JAG1	617	38	20063	2.56713	1	0.999291	99.8797
KEGG_PATHWAY	hsa04330:Notch signaling pathway	4	0.644122	0.336896	NOTCH2, NOTCH1, DTX2, JAG1	296	48	6910	1.94538	1	0.641941	99.4933
SMART	SM00179:EGF_CA	7	1.12721	0.3591	NOTCH2, NOTCH1, F10, LDLR, SCUBE1, HEG1, JAG1	386	127	10057	1.43607	1	0.967977	99.7049
UP_SEQ_FEATURE	domain:EGF-like 6	3	0.483092	0.393147	NOTCH2, NOTCH1, SCUBE1	617	44	20063	2.21707	1	0.999795	99.9797
UP_SEQ_FEATURE	domain:EGF-like 3	4	0.644122	0.41433	NOTCH2, NOTCH1, LDLR, JAG1	617	76	20063	1.71142	1	0.999845	99.9889
UP_SEQ_FEATURE	domain:EGF-like 2	4	0.644122	0.517486	NOTCH2, NOTCH1, F10, JAG1	617	89	20063	1.46144	1	0.999973	99.9996
UP_SEQ_FEATURE	domain:EGF-like 2; calcium-binding	3	0.483092	0.535409	LDLR, SCUBE1, HEG1	617	58	20063	1.68191	1	0.99998	99.9998
UP_SEQ_FEATURE	domain:EGF-like 4	3	0.483092	0.544667	NOTCH2, NOTCH1, SCUBE1	617	59	20063	1.65341	1	0.999984	99.9998
GOTERM_BP_DIRECT	GO:0007219~Notch signaling pathway	5	0.805153	0.558174	NOTCH2, NOTCH1, DTX2, CDK6, JAG1	576	115	16792	1.26751	1	0.999166	100
SMART	SM00181:EGF	8	1.28824	0.584206	NOTCH2, NOTCH1, F10, LDLR, SCUBE1, HEG1, JAG1, NRG1	386	188	10057	1.1087	1	0.989171	99.999
UP_SEQ_FEATURE	domain:EGF-like 1	4	0.644122	0.717242	NOTCH2, NOTCH1, LDLR, HEG1	617	120	20063	1.0839	1	1	100
Annotation Cluster 72	Enrichment Score: 0.7330947308154071
Category	Term	Count	%	PValue	Genes	List Total	Pop Hits	Pop Total	Fold Enrichment	Bonferroni	Benjamini	FDR
INTERPRO	IPR009060:UBA-like	6	0.966184	0.0428707	C6ORF106, CBL, CUEDC1, USP25, UBQLN1, RNF31	606	59	18559	3.11445	1	0.631554	50.2591
UP_SEQ_FEATURE	domain:UBA	3	0.483092	0.348852	CBL, UBQLN1, RNF31	617	40	20063	2.43878	1	0.999523	99.9326
INTERPRO	IPR015940:Ubiquitin-associated/translation elongation factor EF1B, N-terminal, eukaryote	3	0.483092	0.422585	CBL, UBQLN1, RNF31	606	44	18559	2.0881	1	0.995003	99.9842
Annotation Cluster 73	Enrichment Score: 0.7263671506660023
Category	Term	Count	%	PValue	Genes	List Total	Pop Hits	Pop Total	Fold Enrichment	Bonferroni	Benjamini	FDR
BIOCARTA	h_ctlPathway:CTL mediated immune response against target cells	4	0.644122	0.100223	ICAM1, ITGAL, CD247, FAS	134	14	1625	3.46482	1	0.662524	73.8249
BIOCARTA	h_thelperPathway:T Helper Cell Surface Molecules	3	0.483092	0.257019	ICAM1, ITGAL, CD247	134	12	1625	3.03172	1	0.815239	97.696
BIOCARTA	h_tcytotoxicPathway:T Cytotoxic Cell Surface Molecules	3	0.483092	0.257019	ICAM1, ITGAL, CD247	134	12	1625	3.03172	1	0.815239	97.696
Annotation Cluster 74	Enrichment Score: 0.6857100897338246
Category	Term	Count	%	PValue	Genes	List Total	Pop Hits	Pop Total	Fold Enrichment	Bonferroni	Benjamini	FDR
INTERPRO	IPR011527:ABC transporter, transmembrane domain, type 1	4	0.644122	0.0673142	TAP2, TAP1, ABCC1, ABCC5	606	29	18559	4.22419	1	0.736252	67.0657
COG_ONTOLOGY	Defense mechanisms	3	0.483092	0.0777558	TAP2, ABCC1, ABCC5	44	22	2026	6.27893	0.703046	0.455065	43.0376
INTERPRO	IPR017871:ABC transporter, conserved site	4	0.644122	0.17234	TAP2, TAP1, ABCC1, ABCC5	606	44	18559	2.78413	1	0.917999	95.0939
GOTERM_MF_DIRECT	GO:0042626~ATPase activity, coupled to transmembrane movement of substances	4	0.644122	0.195725	TAP2, TAP1, ABCC1, ABCC5	587	44	16881	2.61437	1	0.909749	96.437
GOTERM_BP_DIRECT	GO:0055085~transmembrane transport	12	1.93237	0.215932	MFSD7, SLC25A25, SLC12A4, TAP2, BCL2A1, SLC25A22, TAP1, ABCC1, SLC13A3, SLC15A3, FLVCR2, ABCC5	576	244	16792	1.43374	1	0.941071	98.7485
INTERPRO	IPR003439:ABC transporter-like	4	0.644122	0.222624	TAP2, TAP1, ABCC1, ABCC5	606	50	18559	2.45003	1	0.956552	98.1933
KEGG_PATHWAY	hsa02010:ABC transporters	4	0.644122	0.289548	TAP2, TAP1, ABCC1, ABCC5	296	44	6910	2.12224	1	0.590418	98.7695
INTERPRO	IPR003593:AAA+ ATPase domain	6	0.966184	0.45687	TAP2, TAP1, ATAD5, ABCC1, DNAH8, ABCC5	606	136	18559	1.35112	1	0.996074	99.994
SMART	SM00382:AAA	6	0.966184	0.600254	TAP2, TAP1, ATAD5, ABCC1, DNAH8, ABCC5	386	136	10057	1.14946	1	0.990318	99.9994
Annotation Cluster 75	Enrichment Score: 0.6758609172331893
Category	Term	Count	%	PValue	Genes	List Total	Pop Hits	Pop Total	Fold Enrichment	Bonferroni	Benjamini	FDR
BIOCARTA	h_hivnefPathway:HIV-I Nef: negative effector of Fas and TNF	9	1.44928	0.119399	TRAF1, CFLAR, TNFRSF1B, TNF, CASP7, NFKBIA, NFKB1, FAS, BIRC3	134	61	1625	1.78921	1	0.68157	80.0864
BIOCARTA	h_keratinocytePathway:Keratinocyte Differentiation	7	1.12721	0.193834	TNFRSF1B, TNF, ETS2, RAF1, NFKBIA, NFKB1, FAS	134	48	1625	1.7685	1	0.766458	93.5083
BBID	72.IAP_interaction_with_cell_death_pathways	4	0.644122	0.405496	TNFRSF1B, CASP7, NFKB1, FAS	60	15	388	1.72444	1	0.889631	99.6465
Annotation Cluster 76	Enrichment Score: 0.6493212881513408
Category	Term	Count	%	PValue	Genes	List Total	Pop Hits	Pop Total	Fold Enrichment	Bonferroni	Benjamini	FDR
GOTERM_BP_DIRECT	GO:0051216~cartilage development	5	0.805153	0.143077	ITGB8, LUM, EDN1, COL2A1, COL11A2	576	59	16792	2.47057	1	0.864481	93.8004
GOTERM_MF_DIRECT	GO:0005201~extracellular matrix structural constituent	5	0.805153	0.203142	COL19A1, LUM, COL27A1, COL2A1, COL11A2	587	67	16881	2.14613	1	0.909807	96.9082
GOTERM_BP_DIRECT	GO:0030199~collagen fibril organization	3	0.483092	0.387853	LUM, COL2A1, COL11A2	576	39	16792	2.24252	1	0.991904	99.9855
Annotation Cluster 77	Enrichment Score: 0.6229369650412067
Category	Term	Count	%	PValue	Genes	List Total	Pop Hits	Pop Total	Fold Enrichment	Bonferroni	Benjamini	FDR
UP_SEQ_FEATURE	DNA-binding region:ETS	3	0.483092	0.200606	ETS2, SPIC, ETV6	617	27	20063	3.613	1	0.994134	97.7877
INTERPRO	IPR000418:Ets domain	3	0.483092	0.231587	ETS2, SPIC, ETV6	606	28	18559	3.28129	1	0.960949	98.4981
SMART	SM00413:ETS	3	0.483092	0.29116	ETS2, SPIC, ETV6	386	28	10057	2.79154	1	0.951044	98.8959
Annotation Cluster 78	Enrichment Score: 0.6122892706470349
Category	Term	Count	%	PValue	Genes	List Total	Pop Hits	Pop Total	Fold Enrichment	Bonferroni	Benjamini	FDR
UP_KEYWORDS	Non-syndromic deafness	6	0.966184	0.122075	CCDC50, CLIC5, PNPT1, P2RX2, MET, COL11A2	621	87	20581	2.28563	1	0.493333	83.4634
UP_KEYWORDS	Deafness	9	1.44928	0.24827	CCDC50, EDNRB, CLIC5, PNPT1, P2RX2, MET, RAF1, COL2A1, COL11A2	621	198	20581	1.50644	1	0.661712	98.0641
GOTERM_BP_DIRECT	GO:0007605~sensory perception of sound	6	0.966184	0.480378	CCDC50, ICAM1, CLIC5, P2RX2, COL2A1, COL11A2	576	133	16792	1.31516	1	0.997596	99.9992
Annotation Cluster 79	Enrichment Score: 0.5913683727311624
Category	Term	Count	%	PValue	Genes	List Total	Pop Hits	Pop Total	Fold Enrichment	Bonferroni	Benjamini	FDR
UP_SEQ_FEATURE	repeat:LRR 8	10	1.61031	0.03918	LRRC4, FLRT3, SYNE2, LRCH1, LUM, LRRC8C, TLR1, TLR2, TLR3, CD14	617	148	20063	2.1971	1	0.855011	49.3543
UP_SEQ_FEATURE	repeat:LRR 9	9	1.44928	0.0547136	LRRC4, FLRT3, SYNE2, LRCH1, LUM, LRRC8C, TLR2, TLR3, CD14	617	134	20063	2.18398	1	0.89931	61.6245
UP_SEQ_FEATURE	repeat:LRR 7	10	1.61031	0.0934362	LRRC4, FLRT3, SYNE2, LRCH1, LUM, LRRC8C, TLR1, TLR2, TLR3, CD14	617	176	20063	1.84756	1	0.966564	81.1696
UP_SEQ_FEATURE	repeat:LRR 10	7	1.12721	0.146984	FLRT3, SYNE2, LUM, LRRC8C, TLR2, TLR3, CD14	617	116	20063	1.96223	1	0.98545	93.3197
UP_SEQ_FEATURE	domain:TIR	3	0.483092	0.178207	TLR1, TLR2, TLR3	617	25	20063	3.90204	1	0.991808	96.4589
SMART	SM00255:TIR	3	0.483092	0.191079	TLR1, TLR2, TLR3	386	21	10057	3.72206	1	0.902095	93.776
UP_SEQ_FEATURE	repeat:LRR 6	10	1.61031	0.193752	LRRC4, FLRT3, SYNE2, LRCH1, LUM, LRRC8C, TLR1, TLR2, TLR3, CD14	617	209	20063	1.55584	1	0.994114	97.4416
UP_SEQ_FEATURE	repeat:LRR 11	6	0.966184	0.199114	SYNE2, LUM, LRRC8C, TLR2, TLR3, CD14	617	101	20063	1.9317	1	0.99426	97.7163
INTERPRO	IPR000157:Toll/interleukin-1 receptor homology (TIR) domain	3	0.483092	0.207386	TLR1, TLR2, TLR3	606	26	18559	3.5337	1	0.946522	97.5382
UP_SEQ_FEATURE	repeat:LRR 4	11	1.77134	0.258753	LRRC4, FLRT3, SYNE2, LRCH1, LUM, LRRC8C, TLR1, FBXL5, TLR2, TLR3, CD14	617	255	20063	1.40269	1	0.997775	99.3882
UP_SEQ_FEATURE	repeat:LRR 5	10	1.61031	0.281262	LRRC4, FLRT3, SYNE2, LRCH1, LUM, LRRC8C, TLR1, TLR2, TLR3, CD14	617	231	20063	1.40766	1	0.998526	99.6381
UP_SEQ_FEATURE	repeat:LRR 1	13	2.0934	0.283037	FLRT3, LRRC4, LUM, LRRC8C, TLR1, TLR2, TLR3, LRRC25, BPI, SYNE2, LRCH1, FBXL5, CD14	617	321	20063	1.31689	1	0.998495	99.653
INTERPRO	IPR000483:Cysteine-rich flanking region, C-terminal	5	0.805153	0.285892	LRRC4, FLRT3, TLR1, TLR2, TLR3	606	83	18559	1.8449	1	0.97843	99.533
UP_SEQ_FEATURE	repeat:LRR 2	13	2.0934	0.28697	FLRT3, LRRC4, LUM, LRRC8C, TLR1, TLR2, TLR3, LRRC25, BPI, SYNE2, LRCH1, FBXL5, CD14	617	322	20063	1.3128	1	0.998551	99.684
UP_SEQ_FEATURE	repeat:LRR 12	5	0.805153	0.298927	SYNE2, LUM, LRRC8C, TLR2, TLR3	617	90	20063	1.8065	1	0.998877	99.763
INTERPRO	IPR001611:Leucine-rich repeat	11	1.77134	0.354299	LRRC4, FLRT3, FBXO39, LRCH1, LUM, LRRC8C, TLR1, FBXL5, TLR2, TLR3, CD14	606	263	18559	1.28091	1	0.988942	99.9062
INTERPRO	IPR003591:Leucine-rich repeat, typical subtype	8	1.28824	0.361296	LRRC4, FLRT3, LRCH1, LUM, LRRC8C, TLR1, TLR2, TLR3	606	178	18559	1.37642	1	0.989671	99.9211
SMART	SM00082:LRRCT	5	0.805153	0.393326	LRRC4, FLRT3, TLR1, TLR2, TLR3	386	83	10057	1.56954	1	0.971343	99.8562
UP_SEQ_FEATURE	repeat:LRR 13	4	0.644122	0.406068	SYNE2, LRRC8C, TLR2, TLR3	617	75	20063	1.73424	1	0.999819	99.9859
UP_SEQ_FEATURE	repeat:LRR 3	11	1.77134	0.448192	LRRC4, FLRT3, SYNE2, LRCH1, LUM, LRRC8C, TLR1, FBXL5, TLR2, TLR3, CD14	617	302	20063	1.18439	1	0.999879	99.996
UP_KEYWORDS	Leucine-rich repeat	11	1.77134	0.464657	LRRC4, FLRT3, LRCH1, LUM, LRRC8C, TLR1, FBXL5, TLR2, TLR3, CD14, LRRC25	621	311	20581	1.17221	1	0.858839	99.9823
SMART	SM00369:LRR_TYP	8	1.28824	0.525757	LRRC4, FLRT3, LRCH1, LUM, LRRC8C, TLR1, TLR2, TLR3	386	178	10057	1.17098	1	0.985953	99.9943
INTERPRO	IPR000372:Leucine-rich repeat-containing N-terminal	3	0.483092	0.529399	LRRC4, FLRT3, LUM	606	54	18559	1.70141	1	0.998176	99.9994
UP_SEQ_FEATURE	repeat:LRR 14	3	0.483092	0.553796	LRRC8C, TLR2, TLR3	617	60	20063	1.62585	1	0.999987	99.9999
SMART	SM00013:LRRNT	3	0.483092	0.618067	LRRC4, FLRT3, LUM	386	54	10057	1.44747	1	0.991572	99.9997
Annotation Cluster 80	Enrichment Score: 0.5747180277453597
Category	Term	Count	%	PValue	Genes	List Total	Pop Hits	Pop Total	Fold Enrichment	Bonferroni	Benjamini	FDR
UP_SEQ_FEATURE	domain:Actin-binding	3	0.483092	0.124426	SYNE2, FLNB, DST	617	20	20063	4.87755	1	0.977893	89.5831
INTERPRO	IPR001589:Actinin-type, actin-binding, conserved site	3	0.483092	0.17169	SYNE2, FLNB, DST	606	23	18559	3.99462	1	0.919683	95.0321
GOTERM_CC_DIRECT	GO:0030018~Z disc	7	1.12721	0.192739	SYNE2, PPP1R12B, PDE4B, SYNPO2, FLNB, DST, HRC	600	118	18224	1.80181	1	0.813931	94.8214
UP_SEQ_FEATURE	domain:CH 1	3	0.483092	0.200606	SYNE2, FLNB, DST	617	27	20063	3.613	1	0.994134	97.7877
UP_SEQ_FEATURE	domain:CH 2	3	0.483092	0.200606	SYNE2, FLNB, DST	617	27	20063	3.613	1	0.994134	97.7877
INTERPRO	IPR001715:Calponin homology domain	4	0.644122	0.452677	SYNE2, LRCH1, FLNB, DST	606	76	18559	1.61186	1	0.996169	99.9933
SMART	SM00033:CH	4	0.644122	0.466028	SYNE2, LRCH1, FLNB, DST	386	66	10057	1.57905	1	0.976487	99.973
UP_KEYWORDS	Actin-binding	8	1.28824	0.722343	SYNE2, MARCKSL1, TMOD3, SYNPO2, DAAM1, FLNB, DST, VASP	621	274	20581	0.967641	1	0.961433	100
Annotation Cluster 81	Enrichment Score: 0.5624966474080252
Category	Term	Count	%	PValue	Genes	List Total	Pop Hits	Pop Total	Fold Enrichment	Bonferroni	Benjamini	FDR
UP_SEQ_FEATURE	domain:Sushi	4	0.644122	0.00994774	SUSD2, IL15RA, HP, HPR	617	15	20063	8.6712	1	0.549801	15.6481
UP_KEYWORDS	Sushi	5	0.805153	0.0879862	CFB, SUSD2, IL15RA, HP, HPR	621	56	20581	2.95908	1	0.417886	72.0023
GOTERM_MF_DIRECT	GO:0004252~serine-type endopeptidase activity	14	2.25443	0.10818	RHBDF2, F10, C3, CFB, MMP9, HP, MMP14, MMP3, MMP13, HPR, F3, HTRA4, RHBDL3, PRSS22	587	255	16881	1.57888	1	0.798683	82.6708
INTERPRO	IPR000436:Sushi/SCR/CCP	5	0.805153	0.114733	CFB, SUSD2, IL15RA, HP, HPR	606	57	18559	2.68644	1	0.845035	85.6624
GOTERM_CC_DIRECT	GO:0072562~blood microparticle	9	1.44928	0.128557	AMBP, C3, CFB, SERPINC1, HP, HSPA1A, HSPA1B, CP, HPR	600	152	18224	1.79842	1	0.717844	85.0846
SMART	SM00032:CCP	4	0.644122	0.341856	CFB, SUSD2, IL15RA, HP	386	54	10057	1.92996	1	0.964349	99.5822
UP_SEQ_FEATURE	domain:Sushi 2	3	0.483092	0.404012	CFB, HP, HPR	617	45	20063	2.1678	1	0.999823	99.9851
UP_SEQ_FEATURE	domain:Sushi 1	3	0.483092	0.404012	CFB, HP, HPR	617	45	20063	2.1678	1	0.999823	99.9851
INTERPRO	IPR009003:Trypsin-like cysteine/serine peptidase domain	6	0.966184	0.40549	F10, CFB, HP, HTRA4, PRSS22, HPR	606	128	18559	1.43557	1	0.993961	99.9748
UP_SEQ_FEATURE	domain:Peptidase S1	5	0.805153	0.43132	F10, CFB, HP, PRSS22, HPR	617	109	20063	1.49161	1	0.999858	99.9933
INTERPRO	IPR001314:Peptidase S1A, chymotrypsin-type	5	0.805153	0.505226	F10, CFB, HP, PRSS22, HPR	606	113	18559	1.35511	1	0.997592	99.9987
INTERPRO	IPR001254:Peptidase S1	5	0.805153	0.55272	F10, CFB, HP, PRSS22, HPR	606	120	18559	1.27606	1	0.998678	99.9997
UP_KEYWORDS	Serine protease	5	0.805153	0.617616	F10, CFB, HTRA4, RHBDL3, PRSS22	621	141	20581	1.17524	1	0.927144	99.9998
SMART	SM00020:Tryp_SPc	5	0.805153	0.667066	F10, CFB, HP, PRSS22, HPR	386	118	10057	1.104	1	0.995283	99.9999
UP_SEQ_FEATURE	active site:Charge relay system	6	0.966184	0.750583	F10, ABHD8, CFB, LIPH, HTRA4, PRSS22	617	203	20063	0.961094	1	1	100
INTERPRO	IPR018114:Peptidase S1, trypsin family, active site	3	0.483092	0.849755	F10, CFB, PRSS22	606	102	18559	0.900747	1	0.999998	100
Annotation Cluster 82	Enrichment Score: 0.5608229808694448
Category	Term	Count	%	PValue	Genes	List Total	Pop Hits	Pop Total	Fold Enrichment	Bonferroni	Benjamini	FDR
INTERPRO	IPR016201:Plexin-like fold	4	0.644122	0.17234	ITGB8, MET, SEMA4C, SEMA4A	606	44	18559	2.78413	1	0.917999	95.0939
KEGG_PATHWAY	hsa04360:Axon guidance	9	1.44928	0.174927	LRRC4, EPHA4, RND1, RAC2, NCK1, MET, SEMA4C, UNC5C, SEMA4A	296	127	6910	1.65434	1	0.439719	91.5721
INTERPRO	IPR002165:Plexin	3	0.483092	0.207386	MET, SEMA4C, SEMA4A	606	26	18559	3.5337	1	0.946522	97.5382
SMART	SM00423:PSI	4	0.644122	0.216389	ITGB8, MET, SEMA4C, SEMA4A	386	42	10057	2.48137	1	0.923099	95.8952
UP_SEQ_FEATURE	domain:Sema	3	0.483092	0.246185	MET, SEMA4C, SEMA4A	617	31	20063	3.14681	1	0.997603	99.1855
INTERPRO	IPR001627:Semaphorin/CD100 antigen	3	0.483092	0.268151	MET, SEMA4C, SEMA4A	606	31	18559	2.96375	1	0.974628	99.3095
GOTERM_BP_DIRECT	GO:0071526~semaphorin-plexin signaling pathway	3	0.483092	0.312776	MET, SEMA4C, SEMA4A	576	33	16792	2.65025	1	0.980523	99.8835
SMART	SM00630:Sema	3	0.483092	0.333951	MET, SEMA4C, SEMA4A	386	31	10057	2.52139	1	0.964564	99.5115
INTERPRO	IPR015943:WD40/YVTN repeat-like-containing domain	7	1.12721	0.961115	WDFY2, WDR37, MET, SEMA4C, MAPKBP1, SEMA4A, ARHGEF10	606	331	18559	0.647667	1	1	100
Annotation Cluster 83	Enrichment Score: 0.5298386096052081
Category	Term	Count	%	PValue	Genes	List Total	Pop Hits	Pop Total	Fold Enrichment	Bonferroni	Benjamini	FDR
UP_SEQ_FEATURE	repeat:ARM 9	3	0.483092	0.104224	CTNND1, KPNA4, KPNA3	617	18	20063	5.4195	1	0.967453	84.6407
UP_SEQ_FEATURE	repeat:ARM 8	3	0.483092	0.145463	CTNND1, KPNA4, KPNA3	617	22	20063	4.43414	1	0.985654	93.1141
UP_SEQ_FEATURE	repeat:ARM 7	3	0.483092	0.16716	CTNND1, KPNA4, KPNA3	617	24	20063	4.06463	1	0.991174	95.5553
UP_SEQ_FEATURE	repeat:ARM 6	3	0.483092	0.189361	CTNND1, KPNA4, KPNA3	617	26	20063	3.75196	1	0.993727	97.1938
UP_SEQ_FEATURE	repeat:ARM 5	3	0.483092	0.223304	CTNND1, KPNA4, KPNA3	617	29	20063	3.36383	1	0.996008	98.6451
UP_SEQ_FEATURE	repeat:ARM 4	3	0.483092	0.246185	CTNND1, KPNA4, KPNA3	617	31	20063	3.14681	1	0.997603	99.1855
UP_SEQ_FEATURE	repeat:ARM 3	3	0.483092	0.303521	CTNND1, KPNA4, KPNA3	617	36	20063	2.70975	1	0.998937	99.7881
UP_SEQ_FEATURE	repeat:ARM 2	3	0.483092	0.314926	CTNND1, KPNA4, KPNA3	617	37	20063	2.63651	1	0.999101	99.84
INTERPRO	IPR000225:Armadillo	3	0.483092	0.41121	CTNND1, KPNA4, KPNA3	606	43	18559	2.13666	1	0.994242	99.9784
SMART	SM00185:ARM	3	0.483092	0.443351	CTNND1, KPNA4, KPNA3	386	39	10057	2.00418	1	0.976666	99.9534
INTERPRO	IPR016024:Armadillo-type fold	7	1.12721	0.974127	PIK3CG, RALGAPA2, ZNFX1, CTNND1, KPNA4, KPNA3, DAAM1	606	351	18559	0.610763	1	1	100
INTERPRO	IPR011989:Armadillo-like helical	4	0.644122	0.979064	CTNND1, KPNA4, KPNA3, DAAM1	606	225	18559	0.544452	1	1	100
Annotation Cluster 84	Enrichment Score: 0.5254641706237879
Category	Term	Count	%	PValue	Genes	List Total	Pop Hits	Pop Total	Fold Enrichment	Bonferroni	Benjamini	FDR
GOTERM_MF_DIRECT	GO:0005244~voltage-gated ion channel activity	4	0.644122	0.0983541	CYBB, CLIC4, CLIC5, KCNA3	587	32	16881	3.59476	1	0.783792	79.5057
UP_KEYWORDS	Voltage-gated channel	7	1.12721	0.298663	CYBB, SCN1B, CLIC4, CLIC5, KCNA3, CACNB3, HVCN1	621	150	20581	1.54661	1	0.722689	99.2581
UP_KEYWORDS	Ion channel	12	1.93237	0.50795	CYBB, SCN1B, TRPC3, CLIC4, CLIC5, LRRC8C, P2RX2, KCNA3, CACNB3, MCOLN2, HVCN1, KCTD12	621	359	20581	1.1078	1	0.877495	99.9945
GOTERM_BP_DIRECT	GO:0034765~regulation of ion transmembrane transport	5	0.805153	0.530089	CYBB, CLIC4, CLIC5, KCNA3, HVCN1	576	111	16792	1.31319	1	0.998732	99.9999
Annotation Cluster 85	Enrichment Score: 0.5176617771051065
Category	Term	Count	%	PValue	Genes	List Total	Pop Hits	Pop Total	Fold Enrichment	Bonferroni	Benjamini	FDR
KEGG_PATHWAY	hsa05218:Melanoma	7	1.12721	0.0815981	PIK3CG, CDKN1A, MET, FGF23, RAF1, CDK6, PIK3R5	296	71	6910	2.30158	1	0.248557	66.5468
GOTERM_MF_DIRECT	GO:0046934~phosphatidylinositol-4,5-bisphosphate 3-kinase activity	4	0.644122	0.365218	PIK3CG, FGF23, PIK3R5, NRG1	587	62	16881	1.85536	1	0.973637	99.9049
GOTERM_BP_DIRECT	GO:0046854~phosphatidylinositol phosphorylation	5	0.805153	0.402612	PIK3CG, FGF23, PIK3R5, PI4K2B, NRG1	576	94	16792	1.55068	1	0.993308	99.9907
GOTERM_BP_DIRECT	GO:0048015~phosphatidylinositol-mediated signaling	4	0.644122	0.708327	PIK3CG, FGF23, AGO3, NRG1	576	106	16792	1.1001	1	0.999955	100
Annotation Cluster 86	Enrichment Score: 0.5002628267814125
Category	Term	Count	%	PValue	Genes	List Total	Pop Hits	Pop Total	Fold Enrichment	Bonferroni	Benjamini	FDR
UP_SEQ_FEATURE	domain:TSP N-terminal	3	0.483092	0.156239	COL19A1, COL27A1, COL11A2	617	23	20063	4.24135	1	0.98839	94.4519
GOTERM_MF_DIRECT	GO:0005201~extracellular matrix structural constituent	5	0.805153	0.203142	COL19A1, LUM, COL27A1, COL2A1, COL11A2	587	67	16881	2.14613	1	0.909807	96.9082
SMART	SM00210:TSPN	3	0.483092	0.219404	COL19A1, COL27A1, COL11A2	386	23	10057	3.3984	1	0.918369	96.0972
INTERPRO	IPR001791:Laminin G domain	3	0.483092	0.586736	COL19A1, COL27A1, COL11A2	606	60	18559	1.53127	1	0.999144	99.9999
INTERPRO	IPR013320:Concanavalin A-like lectin/glucanase, subgroup	7	1.12721	0.77163	TRIM5, COL19A1, COL27A1, FSD1L, COL11A2, PTX3, TRIM21	606	232	18559	0.924043	1	0.99998	100
Annotation Cluster 87	Enrichment Score: 0.4552712701910975
Category	Term	Count	%	PValue	Genes	List Total	Pop Hits	Pop Total	Fold Enrichment	Bonferroni	Benjamini	FDR
GOTERM_MF_DIRECT	GO:0016874~ligase activity	15	2.41546	0.088678	DTX2, CBL, TRIM13, UBE2F, RFFL, BIRC3, ZNRF1, GCLM, TRIM21, MARCH1, RNF125, TRIM5, ACSL1, TNFAIP3, RNF31	587	270	16881	1.59767	1	0.76684	75.8674
UP_SEQ_FEATURE	zinc finger region:RING-type	11	1.77134	0.171062	RNF125, TRIM5, PCGF3, DTX2, CBL, RNF24, TRIM13, RFFL, MDM4, BIRC3, TRIM21	617	230	20063	1.55516	1	0.991072	95.8967
UP_KEYWORDS	Ligase	14	2.25443	0.246103	RNF125, MARCH1, TRIM5, ACSL1, DTX2, CBL, UBE2F, TRIM13, RFFL, ZNRF1, TNFAIP3, GCLM, TRIM21, RNF31	621	347	20581	1.33713	1	0.661718	97.9856
INTERPRO	IPR013083:Zinc finger, RING/FYVE/PHD-type	18	2.89855	0.306236	WDFY2, SP140L, SP100, DTX2, CBL, TRIM13, PHF11, RFFL, ZNRF1, TRIM21, RNF125, MARCH1, TRIM5, PCGF3, DNMT3L, RNF24, MDM4, MLLT6	606	453	18559	1.2169	1	0.981606	99.7054
INTERPRO	IPR001841:Zinc finger, RING-type	12	1.93237	0.366977	RNF125, TRIM5, PCGF3, DTX2, CBL, RNF24, TRIM13, RFFL, MDM4, BIRC3, ZNRF1, TRIM21	606	295	18559	1.24578	1	0.989712	99.9316
SMART	SM00184:RING	11	1.77134	0.458367	RNF125, TRIM5, PCGF3, DTX2, CBL, RNF24, TRIM13, RFFL, BIRC3, ZNRF1, TRIM21	386	244	10057	1.17458	1	0.976489	99.9674
GOTERM_MF_DIRECT	GO:0061630~ubiquitin protein ligase activity	8	1.28824	0.4739	MARCH1, RNF125, CBL, RNF24, UBE2F, RFFL, MDM4, ZNRF1	587	187	16881	1.23029	1	0.990143	99.9946
INTERPRO	IPR017907:Zinc finger, RING-type, conserved site	7	1.12721	0.474477	RNF125, TRIM5, PCGF3, CBL, TRIM13, TRIM21, RNF31	606	169	18559	1.26851	1	0.996636	99.9965
UP_KEYWORDS	Ubl conjugation pathway	22	3.54267	0.484194	SOCS3, DTX2, SOCS1, CBL, UBE2F, TRIM13, MALT1, RFFL, BIRC3, ZNRF1, TRIM21, CISH, RNF125, MARCH1, FBXO39, TRIM5, ISG15, FBXL5, TNFAIP3, USP25, UBE2E2, RNF31	621	680	20581	1.07223	1	0.863492	99.9894
GOTERM_MF_DIRECT	GO:0004842~ubiquitin-protein transferase activity	12	1.93237	0.593735	MARCH1, TRIM5, CBL, FBXL5, TRIM13, MALT1, BIRC3, ZNRF1, TNFAIP3, UBE2E2, TRIM21, RNF31	587	329	16881	1.04893	1	0.996153	99.9999
GOTERM_BP_DIRECT	GO:0016567~protein ubiquitination	11	1.77134	0.789783	SOCS3, DTX2, SOCS1, CBL, FBXL5, MALT1, MDM4, BIRC3, TNFAIP3, CISH, TRIM21	576	359	16792	0.893261	1	0.999996	100
Annotation Cluster 88	Enrichment Score: 0.4513041962964311
Category	Term	Count	%	PValue	Genes	List Total	Pop Hits	Pop Total	Fold Enrichment	Bonferroni	Benjamini	FDR
INTERPRO	IPR002957:Keratin, type I	4	0.644122	0.0915163	KRT31, KRT34, KRT33A, KRT33B	606	33	18559	3.71217	1	0.784376	78.3396
UP_SEQ_FEATURE	site:Stutter	4	0.644122	0.0976272	KRT31, KRT34, KRT33A, KRT33B	617	36	20063	3.613	1	0.963444	82.5977
UP_KEYWORDS	Intermediate filament	5	0.805153	0.202214	KRT31, KRT34, DST, KRT33A, KRT33B	621	77	20581	2.15206	1	0.602796	95.5962
GOTERM_CC_DIRECT	GO:0005882~intermediate filament	6	0.966184	0.314372	ADORA2A, KRT31, KRT34, DST, KRT33A, KRT33B	600	113	18224	1.61274	1	0.887975	99.4587
INTERPRO	IPR018039:Intermediate filament protein, conserved site	4	0.644122	0.347065	KRT31, KRT34, KRT33A, KRT33B	606	64	18559	1.91409	1	0.98862	99.8879
UP_SEQ_FEATURE	region of interest:Coil 2	4	0.644122	0.347458	KRT31, KRT34, KRT33A, KRT33B	617	68	20063	1.91277	1	0.99954	99.9301
UP_SEQ_FEATURE	region of interest:Linker 12	4	0.644122	0.347458	KRT31, KRT34, KRT33A, KRT33B	617	68	20063	1.91277	1	0.99954	99.9301
UP_SEQ_FEATURE	region of interest:Coil 1B	4	0.644122	0.397773	KRT31, KRT34, KRT33A, KRT33B	617	74	20063	1.75768	1	0.999805	99.9822
UP_SEQ_FEATURE	region of interest:Coil 1A	4	0.644122	0.397773	KRT31, KRT34, KRT33A, KRT33B	617	74	20063	1.75768	1	0.999805	99.9822
UP_SEQ_FEATURE	region of interest:Linker 1	4	0.644122	0.397773	KRT31, KRT34, KRT33A, KRT33B	617	74	20063	1.75768	1	0.999805	99.9822
UP_SEQ_FEATURE	region of interest:Rod	4	0.644122	0.406068	KRT31, KRT34, KRT33A, KRT33B	617	75	20063	1.73424	1	0.999819	99.9859
UP_SEQ_FEATURE	region of interest:Head	4	0.644122	0.422554	KRT31, KRT34, KRT33A, KRT33B	617	77	20063	1.6892	1	0.999856	99.9913
UP_SEQ_FEATURE	region of interest:Tail	4	0.644122	0.438881	KRT31, KRT34, KRT33A, KRT33B	617	79	20063	1.64643	1	0.999875	99.9946
INTERPRO	IPR001664:Intermediate filament protein	4	0.644122	0.469655	KRT31, KRT34, KRT33A, KRT33B	606	78	18559	1.57053	1	0.996519	99.9959
SMART	SM01391:SM01391	4	0.644122	0.552044	KRT31, KRT34, KRT33A, KRT33B	386	75	10057	1.38957	1	0.987724	99.9973
UP_KEYWORDS	Keratin	4	0.644122	0.843542	KRT31, KRT34, KRT33A, KRT33B	621	153	20581	0.86645	1	0.988233	100
GOTERM_MF_DIRECT	GO:0005198~structural molecule activity	7	1.12721	0.862375	CAV1, LAD1, JAG1, CSTA, KRT34, KRT33A, KRT33B	587	247	16881	0.815007	1	0.999973	100
Annotation Cluster 89	Enrichment Score: 0.42330402387075233
Category	Term	Count	%	PValue	Genes	List Total	Pop Hits	Pop Total	Fold Enrichment	Bonferroni	Benjamini	FDR
INTERPRO	IPR003961:Fibronectin, type III	11	1.77134	0.139897	FLRT3, PTPRJ, EPHA4, CRLF3, F3, FSD1L, IL12B, IL13RA1, FNDC3A, FNDC7, EBI3	606	207	18559	1.62744	1	0.877071	90.9453
UP_SEQ_FEATURE	domain:Fibronectin type-III 8	3	0.483092	0.178207	PTPRJ, FNDC3A, FNDC7	617	25	20063	3.90204	1	0.991808	96.4589
UP_SEQ_FEATURE	domain:Fibronectin type-III 7	3	0.483092	0.178207	PTPRJ, FNDC3A, FNDC7	617	25	20063	3.90204	1	0.991808	96.4589
UP_SEQ_FEATURE	domain:Fibronectin type-III 6	3	0.483092	0.25766	PTPRJ, FNDC3A, FNDC7	617	32	20063	3.04847	1	0.997859	99.3727
UP_SEQ_FEATURE	domain:Fibronectin type-III 5	3	0.483092	0.414783	PTPRJ, FNDC3A, FNDC7	617	46	20063	2.12068	1	0.999834	99.9891
UP_SEQ_FEATURE	domain:Fibronectin type-III 4	3	0.483092	0.580398	PTPRJ, FNDC3A, FNDC7	617	63	20063	1.54843	1	0.999991	100
UP_SEQ_FEATURE	domain:Fibronectin type-III 2	5	0.805153	0.586592	PTPRJ, EPHA4, FNDC3A, FNDC7, EBI3	617	133	20063	1.22244	1	0.999992	100
UP_SEQ_FEATURE	domain:Fibronectin type-III 1	5	0.805153	0.592522	PTPRJ, EPHA4, FNDC3A, FNDC7, EBI3	617	134	20063	1.21332	1	0.999992	100
UP_SEQ_FEATURE	domain:Fibronectin type-III 3	3	0.483092	0.733993	PTPRJ, FNDC3A, FNDC7	617	84	20063	1.16132	1	1	100
SMART	SM00060:FN3	5	0.805153	0.831717	PTPRJ, EPHA4, FNDC3A, FNDC7, EBI3	386	150	10057	0.86848	1	0.999479	100
Annotation Cluster 90	Enrichment Score: 0.4154846750228283
Category	Term	Count	%	PValue	Genes	List Total	Pop Hits	Pop Total	Fold Enrichment	Bonferroni	Benjamini	FDR
UP_KEYWORDS	Lipid biosynthesis	7	1.12721	0.330429	PGS1, PTGS2, PTGES, CH25H, SCD, ETNK1, AGPAT4	621	156	20581	1.48713	1	0.746171	99.6091
KEGG_PATHWAY	hsa00564:Glycerophospholipid metabolism	6	0.966184	0.382271	GPD2, PLA2G4A, PGS1, ETNK1, DGKH, AGPAT4	296	95	6910	1.4744	1	0.68128	99.7964
UP_KEYWORDS	Phospholipid biosynthesis	3	0.483092	0.39477	PGS1, ETNK1, AGPAT4	621	45	20581	2.20945	1	0.809138	99.9033
UP_KEYWORDS	Phospholipid metabolism	3	0.483092	0.436785	PGS1, ETNK1, AGPAT4	621	49	20581	2.02908	1	0.839477	99.9642
Annotation Cluster 91	Enrichment Score: 0.4124175514992009
Category	Term	Count	%	PValue	Genes	List Total	Pop Hits	Pop Total	Fold Enrichment	Bonferroni	Benjamini	FDR
INTERPRO	IPR016130:Protein-tyrosine phosphatase, active site	5	0.805153	0.2355	PTPRJ, DUSP2, DUSP16, MTMR7, PTPN12	606	76	18559	2.01483	1	0.9605	98.6155
UP_SEQ_FEATURE	active site:Phosphocysteine intermediate	5	0.805153	0.27139	PTPRJ, DUSP2, DUSP16, MTMR7, PTPN12	617	86	20063	1.89052	1	0.998318	99.5435
INTERPRO	IPR000387:Protein-tyrosine/Dual specificity phosphatase	5	0.805153	0.278585	PTPRJ, DUSP2, DUSP16, MTMR7, PTPN12	606	82	18559	1.8674	1	0.976727	99.4507
UP_SEQ_FEATURE	domain:Tyrosine-protein phosphatase	4	0.644122	0.305205	PTPRJ, DUSP2, DUSP16, PTPN12	617	63	20063	2.06457	1	0.99891	99.7967
INTERPRO	IPR003595:Protein-tyrosine phosphatase, catalytic	4	0.644122	0.338089	PTPRJ, DUSP2, MTMR7, PTPN12	606	63	18559	1.94447	1	0.987418	99.8607
SMART	SM00404:PTPc_motif	4	0.644122	0.435757	PTPRJ, DUSP2, MTMR7, PTPN12	386	63	10057	1.65425	1	0.976779	99.9443
GOTERM_BP_DIRECT	GO:0035335~peptidyl-tyrosine dephosphorylation	5	0.805153	0.441171	PTPRJ, DUSP2, DUSP16, MTMR7, PTPN12	576	99	16792	1.47236	1	0.995964	99.9972
GOTERM_MF_DIRECT	GO:0004725~protein tyrosine phosphatase activity	5	0.805153	0.459259	PTPRJ, DUSP2, DUSP16, MTMR7, PTPN12	587	100	16881	1.4379	1	0.988474	99.9918
UP_KEYWORDS	Protein phosphatase	5	0.805153	0.571453	PTPRJ, DUSP2, DUSP16, PPM1N, PTPN12	621	133	20581	1.24593	1	0.905584	99.9992
GOTERM_BP_DIRECT	GO:0006470~protein dephosphorylation	4	0.644122	0.810531	DUSP2, PPM1N, MTMR7, PTPN12	576	126	16792	0.925485	1	0.999998	100
Annotation Cluster 92	Enrichment Score: 0.4103925248592658
Category	Term	Count	%	PValue	Genes	List Total	Pop Hits	Pop Total	Fold Enrichment	Bonferroni	Benjamini	FDR
GOTERM_MF_DIRECT	GO:0003730~mRNA 3'-UTR binding	5	0.805153	0.0895774	ZFP36, IGF2BP1, ZC3H12A, IGF2BP2, LARP1	587	49	16881	2.9345	1	0.763701	76.2294
GOTERM_BP_DIRECT	GO:0051028~mRNA transport	3	0.483092	0.48178	ZFP36, IGF2BP1, IGF2BP2	576	47	16792	1.86082	1	0.997611	99.9993
GOTERM_MF_DIRECT	GO:0003729~mRNA binding	5	0.805153	0.634935	ZFP36, IGF2BP1, ZC3H12A, IGF2BP2, DENR	587	125	16881	1.15032	1	0.997596	100
UP_KEYWORDS	mRNA transport	3	0.483092	0.833015	ZFP36, IGF2BP1, IGF2BP2	621	106	20581	0.937973	1	0.986987	100
Annotation Cluster 93	Enrichment Score: 0.3976292087977001
Category	Term	Count	%	PValue	Genes	List Total	Pop Hits	Pop Total	Fold Enrichment	Bonferroni	Benjamini	FDR
INTERPRO	IPR004087:K Homology domain	3	0.483092	0.352813	PNPT1, IGF2BP1, IGF2BP2	606	38	18559	2.4178	1	0.989159	99.9027
INTERPRO	IPR004088:K Homology domain, type 1	3	0.483092	0.422585	PNPT1, IGF2BP1, IGF2BP2	606	44	18559	2.0881	1	0.995003	99.9842
SMART	SM00322:KH	3	0.483092	0.430184	PNPT1, IGF2BP1, IGF2BP2	386	38	10057	2.05693	1	0.977469	99.9367
Annotation Cluster 94	Enrichment Score: 0.3773300199999222
Category	Term	Count	%	PValue	Genes	List Total	Pop Hits	Pop Total	Fold Enrichment	Bonferroni	Benjamini	FDR
GOTERM_BP_DIRECT	GO:0006661~phosphatidylinositol biosynthetic process	4	0.644122	0.319435	PIK3CG, PIK3R5, PI4K2B, MTMR7	576	58	16792	2.01054	1	0.982166	99.9022
GOTERM_BP_DIRECT	GO:0046854~phosphatidylinositol phosphorylation	5	0.805153	0.402612	PIK3CG, FGF23, PIK3R5, PI4K2B, NRG1	576	94	16792	1.55068	1	0.993308	99.9907
KEGG_PATHWAY	hsa04070:Phosphatidylinositol signaling system	6	0.966184	0.407978	PIK3CG, DGKH, PIK3R5, PI4K2B, INPP5B, MTMR7	296	98	6910	1.42926	1	0.704681	99.8822
KEGG_PATHWAY	hsa00562:Inositol phosphate metabolism	4	0.644122	0.589894	PIK3CG, PI4K2B, INPP5B, MTMR7	296	71	6910	1.31519	1	0.840771	99.999
Annotation Cluster 95	Enrichment Score: 0.3662428114221345
Category	Term	Count	%	PValue	Genes	List Total	Pop Hits	Pop Total	Fold Enrichment	Bonferroni	Benjamini	FDR
UP_KEYWORDS	Lipid biosynthesis	7	1.12721	0.330429	PGS1, PTGS2, PTGES, CH25H, SCD, ETNK1, AGPAT4	621	156	20581	1.48713	1	0.746171	99.6091
UP_KEYWORDS	Fatty acid biosynthesis	3	0.483092	0.467236	PTGS2, PTGES, SCD	621	52	20581	1.91202	1	0.856388	99.9834
UP_KEYWORDS	Fatty acid metabolism	5	0.805153	0.51601	ACSL1, PTGS2, PTGES, C3, SCD	621	124	20581	1.33636	1	0.87939	99.9956
Annotation Cluster 96	Enrichment Score: 0.35006534612596685
Category	Term	Count	%	PValue	Genes	List Total	Pop Hits	Pop Total	Fold Enrichment	Bonferroni	Benjamini	FDR
GOTERM_BP_DIRECT	GO:1902187~negative regulation of viral release from host cell	3	0.483092	0.102409	TRIM5, TRIM13, TRIM21	576	16	16792	5.46615	1	0.783552	85.7109
INTERPRO	IPR017907:Zinc finger, RING-type, conserved site	7	1.12721	0.474477	RNF125, TRIM5, PCGF3, CBL, TRIM13, TRIM21, RNF31	606	169	18559	1.26851	1	0.996636	99.9965
UP_SEQ_FEATURE	zinc finger region:B box-type	3	0.483092	0.622104	TRIM5, TRIM13, TRIM21	617	68	20063	1.43457	1	0.999996	100
INTERPRO	IPR000315:Zinc finger, B-box	3	0.483092	0.752192	TRIM5, TRIM13, TRIM21	606	82	18559	1.12044	1	0.999967	100
SMART	SM00336:BBOX	3	0.483092	0.781502	TRIM5, TRIM13, TRIM21	386	74	10057	1.05626	1	0.998864	100
Annotation Cluster 97	Enrichment Score: 0.3482327351501532
Category	Term	Count	%	PValue	Genes	List Total	Pop Hits	Pop Total	Fold Enrichment	Bonferroni	Benjamini	FDR
UP_KEYWORDS	Protease inhibitor	6	0.966184	0.31866	AMBP, SERPINB2, SERPINC1, SLPI, CSTA, TIMP3	621	124	20581	1.60363	1	0.74032	99.5026
GOTERM_BP_DIRECT	GO:0010951~negative regulation of endopeptidase activity	6	0.966184	0.399693	AMBP, C3, SERPINB2, SERPINC1, SLPI, CSTA	576	121	16792	1.44559	1	0.993206	99.9898
UP_KEYWORDS	Serine protease inhibitor	4	0.644122	0.481815	AMBP, SERPINB2, SERPINC1, SLPI	621	86	20581	1.54147	1	0.863779	99.9887
GOTERM_MF_DIRECT	GO:0004867~serine-type endopeptidase inhibitor activity	4	0.644122	0.659378	AMBP, SERPINB2, SERPINC1, SLPI	587	97	16881	1.1859	1	0.998251	100
Annotation Cluster 98	Enrichment Score: 0.3477492389072123
Category	Term	Count	%	PValue	Genes	List Total	Pop Hits	Pop Total	Fold Enrichment	Bonferroni	Benjamini	FDR
GOTERM_BP_DIRECT	GO:0008203~cholesterol metabolic process	5	0.805153	0.203729	SOAT1, PPARD, TNFSF4, LDLR, CH25H	576	68	16792	2.14359	1	0.932351	98.3471
UP_KEYWORDS	Sterol metabolism	3	0.483092	0.603558	SOAT1, LDLR, CH25H	621	67	20581	1.48396	1	0.922539	99.9997
UP_KEYWORDS	Steroid metabolism	3	0.483092	0.736175	SOAT1, LDLR, CH25H	621	86	20581	1.15611	1	0.964565	100
Annotation Cluster 99	Enrichment Score: 0.345620810341984
Category	Term	Count	%	PValue	Genes	List Total	Pop Hits	Pop Total	Fold Enrichment	Bonferroni	Benjamini	FDR
GOTERM_MF_DIRECT	GO:0043565~sequence-specific DNA binding	26	4.1868	0.0600768	ZNF263, MAFF, FOXL2, PPARD, FOSL2, BATF2, RARG, CEBPB, TBX3, NR3C1, FOXP4, BATF, NOTCH1, FOXI2, MEOX1, TRPS1, LHX2, ETS2, POU2F2, HIVEP3, HIVEP2, SPIC, NFIL3, ETV6, DISC1, PLAGL2	587	518	16881	1.44346	1	0.685425	61.2686
UP_KEYWORDS	Activator	27	4.34783	0.101874	AKNA, PPARD, STAT5B, NFKB1, NFKB2, BATF, LHX2, POU2F2, BCL3, NFIL3, PLAGL2, NFKBIZ, KLF7, CEBPB, BATF2, RELB, NCOA7, PHF11, IFI16, AHR, STAT2, NOTCH2, FOXI2, RBPMS, NOTCH1, NUPR1, MEOX1	621	661	20581	1.35375	1	0.443171	77.3531
UP_KEYWORDS	Repressor	22	3.54267	0.249238	ZNF263, NFKBIZ, AEBP2, MAFF, TBX3, ARID5A, RELB, NFKB2, IFI16, MXD1, FOXP4, AHR, BATF, SAP30, PCGF3, MEOX1, TRPS1, HES2, ZC3H12A, ID3, ETV6, NFIL3	621	592	20581	1.23162	1	0.65968	98.0983
GOTERM_MF_DIRECT	GO:0003700~transcription factor activity, sequence-specific DNA binding	38	6.11916	0.284107	PPARD, FOSL2, ZNFX1, LMO4, STAT5B, NFKB1, NR3C1, NFKB2, BUD31, BATF, POU2F2, BCL3, ETV6, NFIL3, PLAGL2, ZNF263, MAFF, KLF7, FOXL2, CEBPB, RARG, BATF2, TBX3, CBL, RELB, AFF1, MXD1, GAS7, FOXP4, AHR, STAT2, NOTCH1, MEOX1, ETS2, TRPS1, HIVEP3, HIVEP2, ID3	587	961	16881	1.13716	1	0.949087	99.4004
GOTERM_BP_DIRECT	GO:0006366~transcription from RNA polymerase II promoter	19	3.05958	0.490567	AKNA, MAFF, FOXL2, CEBPB, LMO4, STAT5B, NFKB1, NR3C1, NFKB2, AHR, BATF, MEOX1, TRPS1, POU2F2, HIVEP3, HIVEP2, ETV6, NFIL3, PLAGL2	576	513	16792	1.07973	1	0.997799	99.9995
UP_KEYWORDS	Transcription regulation	62	9.9839	0.896984	AKNA, PPARD, FOSL2, LMO4, STAT5B, NFKB1, NFKB2, BATF, SAP30, PCGF3, SPIC, NFIL3, NFKBIZ, BATF2, SP100, RARG, ARID5A, RELB, NCOA7, IFI16, MXD1, AHR, ELL2, RBPMS, BTG2, PARP14, HES2, EIF2AK2, ZNF558, ZNF800, CTNND1, NR3C1, LHX2, POU2F2, BCL3, ZC3H12A, GFI1, ETV6, PLAGL2, ZNF263, MAFF, AEBP2, KLF7, FOXL2, CEBPB, TBX3, MAPK11, PHF11, FOXP4, STAT2, NOTCH2, NOTCH1, FOXI2, NUPR1, MEOX1, IFT57, TRPS1, ET…	621	2332	20581	0.881126	1	0.994544	100
UP_KEYWORDS	Nucleus	144	23.1884	0.927396	AKNA, STAT5B, STK35, IL15, CBX1, UBQLN1, ISG20, BATF, IL15RA, RAPGEF5, SPRED1, MX1, TOR1AIP2, RARG, STAP1, RELB, SOCS1, PIM1, AHR, ELL2, RBPMS, PARP12, PSMA6, CEP350, PARP14, HES2, TNFAIP3, GBP4, EIF2AK2, DST, IFIH1, NFKBIB, OAS3, NFKBIA, IGF2BP1, OAS1, IGF2BP2, OAS2, MAPKAPK2, IFI35, SRC, LHX2, DNMT3L, DUSP16, MFAP3L, PLAGL2, AEBP2, MAFF, KLF7, CCDC86, OSBPL3, TREX1, ATAD5, MALT1, FOXP4, NOTCH2,…	621	5244	20581	0.91007	1	0.997177	100
UP_KEYWORDS	Transcription	62	9.9839	0.934844	AKNA, PPARD, FOSL2, LMO4, STAT5B, NFKB1, NFKB2, BATF, SAP30, PCGF3, SPIC, NFIL3, NFKBIZ, BATF2, SP100, RARG, ARID5A, RELB, NCOA7, IFI16, MXD1, AHR, ELL2, RBPMS, BTG2, PARP14, HES2, EIF2AK2, ZNF558, ZNF800, CTNND1, NR3C1, LHX2, POU2F2, BCL3, ZC3H12A, GFI1, ETV6, PLAGL2, ZNF263, MAFF, AEBP2, KLF7, FOXL2, CEBPB, TBX3, MAPK11, PHF11, FOXP4, STAT2, NOTCH2, NOTCH1, FOXI2, NUPR1, MEOX1, IFT57, TRPS1, ET…	621	2398	20581	0.856875	1	0.997446	100
UP_KEYWORDS	DNA-binding	51	8.21256	0.955732	AKNA, PPARD, FOSL2, STAT5B, NFKB1, NFKB2, BATF, SAP30, SPIC, NFIL3, ZFP36, BATF2, SP100, RARG, ARID5A, RELB, IFI16, MXD1, AHR, HES2, TNFAIP3, ZNF558, ZNF800, NR3C1, LHX2, POU2F2, ZC3H12A, GFI1, ETV6, PLAGL2, ZBP1, ZNF263, MAFF, AEBP2, KLF7, FOXL2, SP140L, CEBPB, TBX3, FOXP4, TRIM21, STAT2, FOXI2, NUPR1, MEOX1, TRPS1, ETS2, IFT57, SP6, HIVEP2, ADAR	621	2050	20581	0.824501	1	0.998568	100
GOTERM_MF_DIRECT	GO:0003677~DNA binding	38	6.11916	0.99935	IFIH1, PPARD, ZNF558, ZNF800, NFKB1, NR3C1, NFKB2, SAP30, LHX2, POU2F2, BCL3, ZC3H12A, NFIL3, ZBP1, ZFP36, KLF7, FOXL2, BATF2, CEBPB, SP100, RARG, SP140L, TBX3, RELB, ARID5A, AHR, TRIM21, STAT2, SOD2, OASL, NUPR1, MEOX1, IFT57, ETS2, SP6, HIVEP2, TNFAIP3, ADAR	587	1674	16881	0.652812	1	1	100
GOTERM_BP_DIRECT	GO:0006351~transcription, DNA-templated	45	7.24638	0.999454	PPARD, FOSL2, ZNF558, NFKBIB, ZNF800, CTNND1, NR3C1, SAP30, PCGF3, LHX2, POU2F2, BCL3, ZC3H12A, SPIC, GFI1, ZNF263, AEBP2, NFKBIZ, KLF7, BATF2, SP100, RARG, CEBPB, TBX3, RELB, ARID5A, NCOA7, PHF11, MAPK11, IFI16, MXD1, FOXP4, AHR, STAT2, RBPMS, FOXI2, BTG2, NUPR1, IFT57, PARP14, ETS2, HES2, SP6, ID3, EIF2AK2	576	1955	16792	0.671036	1	1	100
Annotation Cluster 100	Enrichment Score: 0.3281355922741733
Category	Term	Count	%	PValue	Genes	List Total	Pop Hits	Pop Total	Fold Enrichment	Bonferroni	Benjamini	FDR
COG_ONTOLOGY	DNA replication, recombination, and repair	6	0.966184	0.023909	DDX58, IFIH1, ZNFX1, DDX60, ZCCHC6, DST	44	79	2026	3.49712	0.304407	0.304407	15.4856
GOTERM_MF_DIRECT	GO:0003727~single-stranded RNA binding	5	0.805153	0.0611521	ZFP36, DDX58, IFIH1, DDX60, AGO3	587	43	16881	3.34396	1	0.683524	61.9414
GOTERM_MF_DIRECT	GO:0004386~helicase activity	3	0.483092	0.799398	DDX58, IFIH1, DDX60	587	85	16881	1.01499	1	0.99981	100
UP_SEQ_FEATURE	domain:Helicase C-terminal	3	0.483092	0.84839	DDX58, IFIH1, DDX60	617	108	20063	0.90325	1	1	100
UP_SEQ_FEATURE	domain:Helicase ATP-binding	3	0.483092	0.868956	DDX58, IFIH1, DDX60	617	114	20063	0.855711	1	1	100
INTERPRO	IPR001650:Helicase, C-terminal	3	0.483092	0.871343	DDX58, IFIH1, DDX60	606	108	18559	0.850706	1	0.999999	100
INTERPRO	IPR014001:Helicase, superfamily 1/2, ATP-binding domain	3	0.483092	0.87788	DDX58, IFIH1, DDX60	606	110	18559	0.835239	1	0.999999	100
SMART	SM00490:HELICc	3	0.483092	0.920366	DDX58, IFIH1, DDX60	386	107	10057	0.730497	1	0.999964	100
SMART	SM00487:DEXDc	3	0.483092	0.925281	DDX58, IFIH1, DDX60	386	109	10057	0.717094	1	0.999968	100
UP_KEYWORDS	Helicase	3	0.483092	0.932089	DDX58, IFIH1, DDX60	621	143	20581	0.695281	1	0.997298	100
Annotation Cluster 101	Enrichment Score: 0.32747836033766325
Category	Term	Count	%	PValue	Genes	List Total	Pop Hits	Pop Total	Fold Enrichment	Bonferroni	Benjamini	FDR
UP_SEQ_FEATURE	nucleotide phosphate-binding region:FAD	5	0.805153	0.122653	GPD2, GSR, CYBB, IL4I1, NOS2	617	62	20063	2.62234	1	0.977927	89.218
UP_KEYWORDS	FAD	6	0.966184	0.237612	GPD2, GSR, CYBB, MTHFR, IL4I1, NOS2	621	110	20581	1.80773	1	0.658284	97.6483
UP_KEYWORDS	Flavoprotein	6	0.966184	0.306817	GPD2, GSR, CYBB, MTHFR, IL4I1, NOS2	621	122	20581	1.62992	1	0.730794	99.3688
GOTERM_MF_DIRECT	GO:0050661~NADP binding	3	0.483092	0.344196	GSR, MTHFR, NOS2	587	35	16881	2.46498	1	0.96811	99.8433
GOTERM_MF_DIRECT	GO:0050660~flavin adenine dinucleotide binding	4	0.644122	0.384219	GSR, CYBB, MTHFR, NOS2	587	64	16881	1.79738	1	0.977659	99.9403
GOTERM_BP_DIRECT	GO:0045454~cell redox homeostasis	4	0.644122	0.493848	GSR, CYBB, IL6, NOS2	576	77	16792	1.51443	1	0.997846	99.9995
INTERPRO	IPR023753:Pyridine nucleotide-disulphide oxidoreductase, FAD/NAD(P)-binding domain	3	0.483092	0.568214	GPD2, GSR, IL4I1	606	58	18559	1.58407	1	0.998902	99.9998
UP_KEYWORDS	NADP	5	0.805153	0.815278	GSR, CD38, CYBB, MTHFR, NOS2	621	186	20581	0.890906	1	0.983813	100
UP_KEYWORDS	Oxidoreductase	12	1.93237	0.965827	GPD2, GSR, CYBB, MTHFR, PTGS2, CH25H, SCD, IL4I1, CP, NOS2, SRXN1, SOD2	621	582	20581	0.683334	1	0.999101	100
GOTERM_MF_DIRECT	GO:0016491~oxidoreductase activity	4	0.644122	0.971693	GSR, CYBB, SCD, IL4I1	587	200	16881	0.575162	1	1	100
GOTERM_BP_DIRECT	GO:0055114~oxidation-reduction process	13	2.0934	0.98421	GPD2, PTGS2, SCD, IL4I1, SOD2, VCAM1, GSR, CYBB, MTHFR, CH25H, NOS2, CP, SRXN1	576	592	16792	0.640179	1	1	100
Annotation Cluster 102	Enrichment Score: 0.3223696157283703
Category	Term	Count	%	PValue	Genes	List Total	Pop Hits	Pop Total	Fold Enrichment	Bonferroni	Benjamini	FDR
INTERPRO	IPR013088:Zinc finger, NHR/GATA-type	4	0.644122	0.293197	PPARD, RARG, TRPS1, NR3C1	606	58	18559	2.1121	1	0.98	99.6036
UP_SEQ_FEATURE	DNA-binding region:Nuclear receptor	3	0.483092	0.404012	PPARD, RARG, NR3C1	617	45	20063	2.1678	1	0.999823	99.9851
UP_SEQ_FEATURE	zinc finger region:NR C4-type	3	0.483092	0.404012	PPARD, RARG, NR3C1	617	45	20063	2.1678	1	0.999823	99.9851
INTERPRO	IPR001628:Zinc finger, nuclear hormone receptor-type	3	0.483092	0.444986	PPARD, RARG, NR3C1	606	46	18559	1.99731	1	0.995844	99.9916
INTERPRO	IPR001723:Steroid hormone receptor	3	0.483092	0.456004	PPARD, RARG, NR3C1	606	47	18559	1.95481	1	0.996201	99.9939
INTERPRO	IPR000536:Nuclear hormone receptor, ligand-binding, core	3	0.483092	0.466895	PPARD, RARG, NR3C1	606	48	18559	1.91409	1	0.996522	99.9956
SMART	SM00399:ZnF_C4	3	0.483092	0.530457	PPARD, RARG, NR3C1	386	46	10057	1.6992	1	0.985453	99.995
SMART	SM00430:HOLI	3	0.483092	0.55359	PPARD, RARG, NR3C1	386	48	10057	1.6284	1	0.986817	99.9974
GOTERM_MF_DIRECT	GO:0003707~steroid hormone receptor activity	3	0.483092	0.583682	PPARD, RARG, NR3C1	587	56	16881	1.54061	1	0.995898	99.9999
GOTERM_BP_DIRECT	GO:0006367~transcription initiation from RNA polymerase II promoter	5	0.805153	0.76879	NOTCH2, NOTCH1, PPARD, RARG, NR3C1	576	152	16792	0.958973	1	0.999992	100
Annotation Cluster 103	Enrichment Score: 0.2820186705555244
Category	Term	Count	%	PValue	Genes	List Total	Pop Hits	Pop Total	Fold Enrichment	Bonferroni	Benjamini	FDR
UP_KEYWORDS	Guanine-nucleotide releasing factor	8	1.28824	0.163798	RASGRF1, RASGRP1, RASGEF1B, RAPGEF5, RAPGEF2, SPATA13, ARHGEF10, DOCK4	621	149	20581	1.77942	1	0.550995	91.5636
GOTERM_BP_DIRECT	GO:0035023~regulation of Rho protein signal transduction	4	0.644122	0.527916	RASGRF1, RAF1, SPATA13, ARHGEF10	576	81	16792	1.43964	1	0.998705	99.9999
UP_SEQ_FEATURE	domain:DH	3	0.483092	0.622104	RASGRF1, SPATA13, ARHGEF10	617	68	20063	1.43457	1	0.999996	100
INTERPRO	IPR000219:Dbl homology (DH) domain	3	0.483092	0.678023	RASGRF1, SPATA13, ARHGEF10	606	71	18559	1.29403	1	0.999828	100
SMART	SM00325:RhoGEF	3	0.483092	0.74027	RASGRF1, SPATA13, ARHGEF10	386	68	10057	1.14946	1	0.997786	100
GOTERM_MF_DIRECT	GO:0005089~Rho guanyl-nucleotide exchange factor activity	3	0.483092	0.752521	RASGRF1, SPATA13, ARHGEF10	587	77	16881	1.12045	1	0.999552	100
Annotation Cluster 104	Enrichment Score: 0.274390557398376
Category	Term	Count	%	PValue	Genes	List Total	Pop Hits	Pop Total	Fold Enrichment	Bonferroni	Benjamini	FDR
UP_KEYWORDS	Cell junction	26	4.1868	0.161317	LRRC4, PTPRJ, FLRT3, F11R, MTDH, DLGAP3, HCK, ZNRF1, RHOU, PTPN12, ARHGAP26, VASP, SEPT11, PLAUR, DDX58, EPHA4, SYNE2, CLIC4, ITGA5, SEMA4C, HEG1, UNC5C, RAPGEF2, DST, DISC1, KCTD12	621	675	20581	1.27657	1	0.553658	91.2111
GOTERM_CC_DIRECT	GO:0014069~postsynaptic density	8	1.28824	0.401508	EPHA4, DLGAP3, LYN, ADORA2A, PDE4B, SEMA4C, SRC, DISC1	600	184	18224	1.32058	1	0.924256	99.9174
UP_KEYWORDS	Postsynaptic cell membrane	6	0.966184	0.629851	LRRC4, EPHA4, DLGAP3, SEMA4C, DISC1, KCTD12	621	179	20581	1.1109	1	0.929368	99.9999
GOTERM_CC_DIRECT	GO:0045211~postsynaptic membrane	7	1.12721	0.696623	LRRC4, EPHA4, DLGAP3, ADORA2A, SEMA4C, DISC1, KCTD12	600	211	18224	1.00765	1	0.985625	100
UP_KEYWORDS	Synapse	9	1.44928	0.846563	LRRC4, EPHA4, DLGAP3, SEMA4C, UNC5C, ZNRF1, SEPT11, DISC1, KCTD12	621	357	20581	0.835505	1	0.988446	100
GOTERM_CC_DIRECT	GO:0030054~cell junction	11	1.77134	0.938396	LRRC4, F11R, EPHA4, DLGAP3, DCP2, SEMA4C, UNC5C, ZNRF1, SEPT11, DISC1, KCTD12	600	459	18224	0.727901	1	0.999761	100
Annotation Cluster 105	Enrichment Score: 0.26412973450830246
Category	Term	Count	%	PValue	Genes	List Total	Pop Hits	Pop Total	Fold Enrichment	Bonferroni	Benjamini	FDR
UP_SEQ_FEATURE	DNA-binding region:Fork-head	3	0.483092	0.456843	FOXI2, FOXL2, FOXP4	617	50	20063	1.95102	1	0.999897	99.9969
INTERPRO	IPR001766:Transcription factor, fork head	3	0.483092	0.477654	FOXI2, FOXL2, FOXP4	606	49	18559	1.87503	1	0.996658	99.9968
SMART	SM00339:FH	3	0.483092	0.564851	FOXI2, FOXL2, FOXP4	386	49	10057	1.59517	1	0.987433	99.9981
GOTERM_MF_DIRECT	GO:0000981~RNA polymerase II transcription factor activity, sequence-specific DNA binding	6	0.966184	0.712305	FOXI2, FOXL2, RELB, SPIC, ETV6, FOXP4	587	171	16881	1.00906	1	0.999112	100
Annotation Cluster 106	Enrichment Score: 0.2544805995762157
Category	Term	Count	%	PValue	Genes	List Total	Pop Hits	Pop Total	Fold Enrichment	Bonferroni	Benjamini	FDR
INTERPRO	IPR011993:Pleckstrin homology-like domain	16	2.57649	0.431731	TBC1D2B, OSBPL3, STAP1, PLEK, RABGAP1L, DGKH, ARHGAP26, VASP, ARHGEF10, PLEKHA4, RASGRF1, JAK2, SPRED1, MTMR7, SPATA13, PHLDA1	606	427	18559	1.14756	1	0.995283	99.9878
INTERPRO	IPR001849:Pleckstrin homology domain	10	1.61031	0.514288	PLEKHA4, TBC1D2B, OSBPL3, STAP1, PLEK, RASGRF1, DGKH, SPATA13, ARHGAP26, PHLDA1	606	271	18559	1.13009	1	0.997841	99.999
UP_SEQ_FEATURE	domain:PH	8	1.28824	0.629391	PLEKHA4, TBC1D2B, OSBPL3, STAP1, DGKH, SPATA13, ARHGAP26, PHLDA1	617	245	20063	1.06178	1	0.999997	100
SMART	SM00233:PH	10	1.61031	0.686653	PLEKHA4, TBC1D2B, OSBPL3, STAP1, PLEK, RASGRF1, DGKH, SPATA13, ARHGAP26, PHLDA1	386	264	10057	0.986909	1	0.995703	100
Annotation Cluster 107	Enrichment Score: 0.25153589938761794
Category	Term	Count	%	PValue	Genes	List Total	Pop Hits	Pop Total	Fold Enrichment	Bonferroni	Benjamini	FDR
INTERPRO	IPR011011:Zinc finger, FYVE/PHD-type	7	1.12721	0.312151	WDFY2, SP100, SP140L, DNMT3L, PHF11, RFFL, MLLT6	606	141	18559	1.52041	1	0.982543	99.743
INTERPRO	IPR001965:Zinc finger, PHD-type	4	0.644122	0.558283	SP100, SP140L, PHF11, MLLT6	606	89	18559	1.37642	1	0.998744	99.9998
INTERPRO	IPR019786:Zinc finger, PHD-type, conserved site	3	0.483092	0.646882	SP100, SP140L, MLLT6	606	67	18559	1.37129	1	0.999671	100
SMART	SM00249:PHD	4	0.644122	0.668095	SP100, SP140L, PHF11, MLLT6	386	89	10057	1.17098	1	0.994876	99.9999
INTERPRO	IPR019787:Zinc finger, PHD-finger	3	0.483092	0.733565	SP100, SP140L, MLLT6	606	79	18559	1.16299	1	0.99995	100
Annotation Cluster 108	Enrichment Score: 0.2140389345299993
Category	Term	Count	%	PValue	Genes	List Total	Pop Hits	Pop Total	Fold Enrichment	Bonferroni	Benjamini	FDR
GOTERM_MF_DIRECT	GO:0005254~chloride channel activity	3	0.483092	0.563809	CLIC4, CLIC5, CLCN5	587	54	16881	1.59767	1	0.995164	99.9997
GOTERM_BP_DIRECT	GO:1902476~chloride transmembrane transport	4	0.644122	0.621879	CLIC4, SLC12A4, CLIC5, CLCN5	576	93	16792	1.25388	1	0.999726	100
UP_KEYWORDS	Chloride	3	0.483092	0.650197	CLIC4, CLIC5, CLCN5	621	73	20581	1.36199	1	0.936825	100
Annotation Cluster 109	Enrichment Score: 0.20572027456447986
Category	Term	Count	%	PValue	Genes	List Total	Pop Hits	Pop Total	Fold Enrichment	Bonferroni	Benjamini	FDR
INTERPRO	IPR011992:EF-hand-like domain	11	1.77134	0.42418	GPD2, CAPNS2, SLC25A25, RASGRP1, STAT5B, CBL, RHBDL3, EHD1, DST, GCA, STAT2	606	279	18559	1.20745	1	0.994898	99.9849
UP_SEQ_FEATURE	domain:EF-hand 1	7	1.12721	0.503972	GPD2, CAPNS2, SLC25A25, RASGRP1, RHBDL3, DST, GCA	617	185	20063	1.23037	1	0.999966	99.9993
UP_SEQ_FEATURE	domain:EF-hand 2	7	1.12721	0.503972	GPD2, CAPNS2, SLC25A25, RASGRP1, RHBDL3, DST, GCA	617	185	20063	1.23037	1	0.999966	99.9993
UP_SEQ_FEATURE	calcium-binding region:1	5	0.805153	0.556206	CAPNS2, SLC25A25, RASGRP1, DST, GCA	617	128	20063	1.2702	1	0.999987	99.9999
INTERPRO	IPR002048:EF-hand domain	8	1.28824	0.617071	GPD2, CAPNS2, SLC25A25, RASGRP1, RHBDL3, EHD1, DST, GCA	606	228	18559	1.07458	1	0.999479	100
UP_SEQ_FEATURE	calcium-binding region:2	4	0.644122	0.706566	CAPNS2, RASGRP1, DST, GCA	617	118	20063	1.10227	1	1	100
UP_SEQ_FEATURE	domain:EF-hand 3	3	0.483092	0.798262	CAPNS2, SLC25A25, GCA	617	96	20063	1.01616	1	1	100
SMART	SM00054:EFh	5	0.805153	0.807242	GPD2, SLC25A25, RASGRP1, DST, GCA	386	144	10057	0.904667	1	0.999266	100
INTERPRO	IPR018247:EF-Hand 1, calcium-binding site	5	0.805153	0.836146	GPD2, RASGRP1, EHD1, DST, GCA	606	178	18559	0.860264	1	0.999997	100
Annotation Cluster 110	Enrichment Score: 0.19973074683021425
Category	Term	Count	%	PValue	Genes	List Total	Pop Hits	Pop Total	Fold Enrichment	Bonferroni	Benjamini	FDR
GOTERM_MF_DIRECT	GO:0020037~heme binding	7	1.12721	0.340289	AMBP, CYBB, PTGS2, JAK2, NOS2, SRC, FLVCR2	587	137	16881	1.46939	1	0.967701	99.8284
UP_SEQ_FEATURE	metal ion-binding site:Iron (heme axial ligand)	3	0.483092	0.812018	CYBB, PTGS2, NOS2	617	99	20063	0.985364	1	1	100
UP_KEYWORDS	Heme	3	0.483092	0.910738	CYBB, PTGS2, NOS2	621	132	20581	0.753221	1	0.995661	100
Annotation Cluster 111	Enrichment Score: 0.17718562663460463
Category	Term	Count	%	PValue	Genes	List Total	Pop Hits	Pop Total	Fold Enrichment	Bonferroni	Benjamini	FDR
UP_SEQ_FEATURE	repeat:Solcar 3	3	0.483092	0.467085	SLC25A25, SLC25A22, SLC25A37	617	51	20063	1.91277	1	0.999917	99.9978
UP_SEQ_FEATURE	repeat:Solcar 1	3	0.483092	0.497104	SLC25A25, SLC25A22, SLC25A37	617	54	20063	1.8065	1	0.999962	99.9992
UP_SEQ_FEATURE	repeat:Solcar 2	3	0.483092	0.497104	SLC25A25, SLC25A22, SLC25A37	617	54	20063	1.8065	1	0.999962	99.9992
INTERPRO	IPR023395:Mitochondrial carrier domain	3	0.483092	0.519332	SLC25A25, SLC25A22, SLC25A37	606	53	18559	1.73351	1	0.997925	99.9992
INTERPRO	IPR018108:Mitochondrial substrate/solute carrier	3	0.483092	0.519332	SLC25A25, SLC25A22, SLC25A37	606	53	18559	1.73351	1	0.997925	99.9992
GOTERM_CC_DIRECT	GO:0005743~mitochondrial inner membrane	11	1.77134	0.918218	GPD2, MRPL52, PLA2G4A, PGS1, SLC25A25, SLC25A22, SLC25A37, RSAD2, RHBDL3, SRC, SOD2	600	441	18224	0.757611	1	0.999506	100
GOTERM_BP_DIRECT	GO:0006412~translation	6	0.966184	0.937195	MRPL52, SLC25A25, SLC25A22, SLC25A37, EIF2AK2, TNIP1	576	253	16792	0.69137	1	1	100
UP_KEYWORDS	Mitochondrion inner membrane	5	0.805153	0.964177	SLC25A25, SLC25A22, SLC25A37, RSAD2, SRC	621	270	20581	0.613735	1	0.999045	100
GOTERM_MF_DIRECT	GO:0003735~structural constituent of ribosome	4	0.644122	0.984502	MRPL52, SLC25A25, SLC25A22, SLC25A37	587	222	16881	0.518164	1	1	100
Annotation Cluster 112	Enrichment Score: 0.16254785529309407
Category	Term	Count	%	PValue	Genes	List Total	Pop Hits	Pop Total	Fold Enrichment	Bonferroni	Benjamini	FDR
UP_SEQ_FEATURE	repeat:TPR 6	4	0.644122	0.364311	IFIT3, IFIT1B, IFIT2, TMTC2	617	70	20063	1.85812	1	0.999609	99.9552
UP_SEQ_FEATURE	repeat:TPR 5	4	0.644122	0.430739	IFIT3, IFIT1B, IFIT2, TMTC2	617	78	20063	1.66754	1	0.999866	99.9932
UP_SEQ_FEATURE	repeat:TPR 8	3	0.483092	0.456843	IFIT3, IFIT1B, TMTC2	617	50	20063	1.95102	1	0.999897	99.9969
UP_SEQ_FEATURE	repeat:TPR 7	3	0.483092	0.562794	IFIT3, IFIT1B, TMTC2	617	61	20063	1.5992	1	0.999988	99.9999
UP_SEQ_FEATURE	repeat:TPR 4	4	0.644122	0.596611	IFIT3, IFIT1B, IFIT2, TMTC2	617	100	20063	1.30068	1	0.999993	100
INTERPRO	IPR013026:Tetratricopeptide repeat-containing domain	4	0.644122	0.808802	IFIT3, IFIT1B, IFIT2, TMTC2	606	132	18559	0.928043	1	0.999994	100
INTERPRO	IPR019734:Tetratricopeptide repeat	4	0.644122	0.831938	IFIT3, IFIT1B, IFIT2, TMTC2	606	138	18559	0.887693	1	0.999997	100
UP_SEQ_FEATURE	repeat:TPR 3	4	0.644122	0.843249	IFIT3, IFIT1B, IFIT2, TMTC2	617	150	20063	0.86712	1	1	100
UP_KEYWORDS	TPR repeat	4	0.644122	0.882727	IFIT3, IFIT1B, IFIT2, TMTC2	621	167	20581	0.793813	1	0.993088	100
SMART	SM00028:TPR	4	0.644122	0.883073	IFIT3, IFIT1B, IFIT2, TMTC2	386	131	10057	0.795554	1	0.999852	100
UP_SEQ_FEATURE	repeat:TPR 1	4	0.644122	0.883172	IFIT3, IFIT1B, IFIT2, TMTC2	617	164	20063	0.793098	1	1	100
UP_SEQ_FEATURE	repeat:TPR 2	4	0.644122	0.883172	IFIT3, IFIT1B, IFIT2, TMTC2	617	164	20063	0.793098	1	1	100
INTERPRO	IPR011990:Tetratricopeptide-like helical	5	0.805153	0.928071	IFIT3, IFIT1B, IFIT2, TMTC2, ST7	606	218	18559	0.702418	1	1	100
Annotation Cluster 113	Enrichment Score: 0.1509878175374469
Category	Term	Count	%	PValue	Genes	List Total	Pop Hits	Pop Total	Fold Enrichment	Bonferroni	Benjamini	FDR
UP_SEQ_FEATURE	domain:Ig-like C2-type 5	3	0.483092	0.506868	VCAM1, ICAM1, FLT1	617	55	20063	1.77366	1	0.999966	99.9994
UP_SEQ_FEATURE	domain:Ig-like C2-type 4	3	0.483092	0.682051	VCAM1, ICAM1, FLT1	617	76	20063	1.28357	1	0.999999	100
UP_SEQ_FEATURE	domain:Ig-like C2-type 1	6	0.966184	0.746748	VCAM1, ICAM1, FLT1, FCGR2B, MALT1, FCGR2A	617	202	20063	0.965852	1	1	100
UP_SEQ_FEATURE	domain:Ig-like C2-type 2	6	0.966184	0.750583	VCAM1, ICAM1, FLT1, FCGR2B, MALT1, FCGR2A	617	203	20063	0.961094	1	1	100
UP_SEQ_FEATURE	domain:Ig-like C2-type 3	3	0.483092	0.907354	VCAM1, ICAM1, FLT1	617	128	20063	0.762118	1	1	100
Annotation Cluster 114	Enrichment Score: 0.13802751978128472
Category	Term	Count	%	PValue	Genes	List Total	Pop Hits	Pop Total	Fold Enrichment	Bonferroni	Benjamini	FDR
BIOCARTA	h_cellcyclePathway:Cyclins and Cell Cycle Regulation	3	0.483092	0.620209	CDKN1A, CDKN2B, CDK6	134	25	1625	1.45522	1	0.972825	99.9995
BBID	26.cyclin-CDK_complexes	3	0.483092	0.694742	CDKN1A, CDKN2B, CDK6	60	15	388	1.29333	1	0.989864	99.9997
BIOCARTA	h_g1Pathway:Cell Cycle: G1/S Check Point	3	0.483092	0.719225	CDKN1A, CDKN2B, CDK6	134	30	1625	1.21269	1	0.988866	100
KEGG_PATHWAY	hsa04110:Cell cycle	4	0.644122	0.905031	CDKN1A, CDKN2B, CDK6, GADD45B	296	124	6910	0.753051	1	0.981848	100
Annotation Cluster 115	Enrichment Score: 0.12486914703776159
Category	Term	Count	%	PValue	Genes	List Total	Pop Hits	Pop Total	Fold Enrichment	Bonferroni	Benjamini	FDR
UP_SEQ_FEATURE	domain:Helix-loop-helix motif	4	0.644122	0.689977	HES2, ID3, MXD1, AHR	617	115	20063	1.13103	1	1	100
INTERPRO	IPR011598:Myc-type, basic helix-loop-helix (bHLH) domain	4	0.644122	0.733799	HES2, ID3, MXD1, AHR	606	116	18559	1.05605	1	0.999947	100
GOTERM_MF_DIRECT	GO:0046983~protein dimerization activity	5	0.805153	0.769116	STAT5B, HES2, ID3, MXD1, AHR	587	150	16881	0.958603	1	0.999639	100
SMART	SM00353:HLH	4	0.644122	0.813054	HES2, ID3, MXD1, AHR	386	113	10057	0.92228	1	0.999276	100
Annotation Cluster 116	Enrichment Score: 0.10020709123294234
Category	Term	Count	%	PValue	Genes	List Total	Pop Hits	Pop Total	Fold Enrichment	Bonferroni	Benjamini	FDR
INTERPRO	IPR003879:Butyrophylin-like	3	0.483092	0.68545	TRIM5, FSD1L, TRIM21	606	72	18559	1.27606	1	0.999847	100
INTERPRO	IPR013320:Concanavalin A-like lectin/glucanase, subgroup	7	1.12721	0.77163	TRIM5, COL19A1, COL27A1, FSD1L, COL11A2, PTX3, TRIM21	606	232	18559	0.924043	1	0.99998	100
INTERPRO	IPR003877:SPla/RYanodine receptor SPRY	3	0.483092	0.815854	TRIM5, FSD1L, TRIM21	606	94	18559	0.977407	1	0.999995	100
INTERPRO	IPR001870:B30.2/SPRY domain	3	0.483092	0.837766	TRIM5, FSD1L, TRIM21	606	99	18559	0.928043	1	0.999997	100
SMART	SM00449:SPRY	3	0.483092	0.872658	TRIM5, FSD1L, TRIM21	386	92	10057	0.8496	1	0.999817	100
Annotation Cluster 117	Enrichment Score: 0.09193374122929195
Category	Term	Count	%	PValue	Genes	List Total	Pop Hits	Pop Total	Fold Enrichment	Bonferroni	Benjamini	FDR
INTERPRO	IPR003131:Potassium channel tetramerisation-type BTB domain	3	0.483092	0.498771	TRIM13, KCNA3, KCTD12	606	51	18559	1.80149	1	0.997556	99.9983
INTERPRO	IPR000210:BTB/POZ-like	4	0.644122	0.935832	ABTB2, TRIM13, KCNA3, KCTD12	606	180	18559	0.680565	1	1	100
INTERPRO	IPR011333:BTB/POZ fold	4	0.644122	0.949631	ABTB2, TRIM13, KCNA3, KCTD12	606	190	18559	0.644746	1	1	100
SMART	SM00225:BTB	4	0.644122	0.967412	ABTB2, TRIM13, KCNA3, KCTD12	386	176	10057	0.592146	1	0.999998	100
Annotation Cluster 118	Enrichment Score: 0.05649737962199685
Category	Term	Count	%	PValue	Genes	List Total	Pop Hits	Pop Total	Fold Enrichment	Bonferroni	Benjamini	FDR
KEGG_PATHWAY	hsa04020:Calcium signaling pathway	7	1.12721	0.783287	EDNRB, CD38, CYSLTR1, ADORA2B, ADORA2A, P2RX2, NOS2	296	179	6910	0.912917	1	0.934284	100
KEGG_PATHWAY	hsa04080:Neuroactive ligand-receptor interaction	9	1.44928	0.91195	EDNRB, CYSLTR1, ADORA2B, ADORA2A, P2RY2, P2RX2, FPR1, NR3C1, CALCRL	296	277	6910	0.758489	1	0.98356	100
SMART	SM01381:SM01381	3	0.483092	0.94758	EDNRB, ADORA2B, ADORA2A	386	120	10057	0.65136	1	0.999991	100
Annotation Cluster 119	Enrichment Score: 0.02911555691417835
Category	Term	Count	%	PValue	Genes	List Total	Pop Hits	Pop Total	Fold Enrichment	Bonferroni	Benjamini	FDR
UP_SEQ_FEATURE	domain:PDZ	3	0.483092	0.865716	HTRA4, SYNPO2, RAPGEF2	617	113	20063	0.863284	1	1	100
INTERPRO	IPR001478:PDZ domain	3	0.483092	0.963966	HTRA4, SYNPO2, RAPGEF2	606	155	18559	0.59275	1	1	100
SMART	SM00228:PDZ	3	0.483092	0.979978	HTRA4, SYNPO2, RAPGEF2	386	149	10057	0.524585	1	1	100
Annotation Cluster 120	Enrichment Score: 0.02363233855861409
Category	Term	Count	%	PValue	Genes	List Total	Pop Hits	Pop Total	Fold Enrichment	Bonferroni	Benjamini	FDR
UP_SEQ_FEATURE	repeat:1	6	0.966184	0.89906	HIVEP3, HIVEP2, EIF2AK2, TNFAIP3, VASP, FLVCR2	617	257	20063	0.759152	1	1	100
UP_SEQ_FEATURE	repeat:2	6	0.966184	0.904404	HIVEP3, HIVEP2, EIF2AK2, TNFAIP3, VASP, FLVCR2	617	260	20063	0.750393	1	1	100
UP_SEQ_FEATURE	repeat:5	3	0.483092	0.960283	HIVEP3, HIVEP2, FLVCR2	617	161	20063	0.605907	1	1	100
UP_SEQ_FEATURE	repeat:4	3	0.483092	0.982587	HIVEP3, HIVEP2, FLVCR2	617	192	20063	0.508078	1	1	100
UP_SEQ_FEATURE	repeat:3	3	0.483092	0.992925	HIVEP3, HIVEP2, FLVCR2	617	225	20063	0.43356	1	1	100
Annotation Cluster 121	Enrichment Score: 0.012262590538721786
Category	Term	Count	%	PValue	Genes	List Total	Pop Hits	Pop Total	Fold Enrichment	Bonferroni	Benjamini	FDR
UP_KEYWORDS	G-protein coupled receptor	19	3.05958	0.953262	GPR84, GPR85, ADORA2B, CYSLTR1, GPR18, ADORA2A, GPR82, FZD1, FPR1, GPR132, OR4C5, GPR141, CCRL2, EDNRB, CCR7, OR52M1, P2RY2, OR14A2, CALCRL	621	842	20581	0.747853	1	0.998452	100
INTERPRO	IPR000276:G protein-coupled receptor, rhodopsin-like	17	2.73752	0.96179	GPR84, GPR85, ADORA2B, CYSLTR1, GPR18, ADORA2A, GPR82, FPR1, GPR132, OR4C5, GPR141, CCRL2, EDNRB, CCR7, OR52M1, OR14A2, P2RY2	606	719	18559	0.724106	1	1	100
INTERPRO	IPR017452:GPCR, rhodopsin-like, 7TM	17	2.73752	0.970119	GPR84, GPR85, ADORA2B, CYSLTR1, GPR18, ADORA2A, GPR82, FPR1, GPR132, OR4C5, GPR141, CCRL2, EDNRB, CCR7, OR52M1, OR14A2, P2RY2	606	736	18559	0.70738	1	1	100
UP_KEYWORDS	Transducer	19	3.05958	0.977505	GPR84, GPR85, ADORA2B, CYSLTR1, GPR18, ADORA2A, GPR82, FZD1, FPR1, GPR132, OR4C5, GPR141, CCRL2, EDNRB, CCR7, OR52M1, P2RY2, OR14A2, CALCRL	621	899	20581	0.700437	1	0.999606	100
GOTERM_MF_DIRECT	GO:0004930~G-protein coupled receptor activity	13	2.0934	0.998736	GPR85, ADORA2B, GPR18, ADORA2A, GPR82, FZD1, GPR132, OR4C5, GPR141, CCR7, OR52M1, OR14A2, CALCRL	587	710	16881	0.526557	1	1	100
Annotation Cluster 122	Enrichment Score: 0.010475704167536092
Category	Term	Count	%	PValue	Genes	List Total	Pop Hits	Pop Total	Fold Enrichment	Bonferroni	Benjamini	FDR
UP_SEQ_FEATURE	transit peptide:Mitochondrion	10	1.61031	0.962364	ACOT9, GPD2, GSR, MRPL52, ALAS1, PGS1, STARD7, ARG2, PNPT1, SOD2	617	482	20063	0.674627	1	1	100
UP_KEYWORDS	Transit peptide	10	1.61031	0.982183	ACOT9, GPD2, GSR, MRPL52, ALAS1, PGS1, STARD7, ARG2, PNPT1, SOD2	621	536	20581	0.618315	1	0.999734	100
GOTERM_CC_DIRECT	GO:0005759~mitochondrial matrix	6	0.966184	0.984105	ACOT9, GSR, ALAS1, ARG2, NR3C1, SOD2	600	327	18224	0.557309	1	0.999993	100
Annotation Cluster 123	Enrichment Score: 0.004615058707078162
Category	Term	Count	%	PValue	Genes	List Total	Pop Hits	Pop Total	Fold Enrichment	Bonferroni	Benjamini	FDR
UP_SEQ_FEATURE	repeat:WD 7	3	0.483092	0.948465	WDFY2, WDR37, MAPKBP1	617	151	20063	0.646033	1	1	100
INTERPRO	IPR015943:WD40/YVTN repeat-like-containing domain	7	1.12721	0.961115	WDFY2, WDR37, MET, SEMA4C, MAPKBP1, SEMA4A, ARHGEF10	606	331	18559	0.647667	1	1	100
UP_SEQ_FEATURE	repeat:WD 6	3	0.483092	0.98437	WDFY2, WDR37, MAPKBP1	617	196	20063	0.497709	1	1	100
UP_SEQ_FEATURE	repeat:WD 5	3	0.483092	0.994926	WDFY2, WDR37, MAPKBP1	617	237	20063	0.411608	1	1	100
UP_SEQ_FEATURE	repeat:WD 4	3	0.483092	0.99693	WDFY2, WDR37, MAPKBP1	617	255	20063	0.382553	1	1	100
INTERPRO	IPR017986:WD40-repeat-containing domain	4	0.644122	0.997604	WDFY2, WDR37, MAPKBP1, ARHGEF10	606	306	18559	0.400332	1	1	100
UP_SEQ_FEATURE	repeat:WD 3	3	0.483092	0.99793	WDFY2, WDR37, MAPKBP1	617	269	20063	0.362643	1	1	100
UP_KEYWORDS	WD repeat	3	0.483092	0.998283	WDFY2, WDR37, MAPKBP1	621	281	20581	0.353826	1	0.999997	100
UP_SEQ_FEATURE	repeat:WD 2	3	0.483092	0.998395	WDFY2, WDR37, MAPKBP1	617	278	20063	0.350903	1	1	100
UP_SEQ_FEATURE	repeat:WD 1	3	0.483092	0.998395	WDFY2, WDR37, MAPKBP1	617	278	20063	0.350903	1	1	100
INTERPRO	IPR001680:WD40 repeat	3	0.483092	0.998678	WDFY2, WDR37, MAPKBP1	606	268	18559	0.342822	1	1	100
SMART	SM00320:WD40	3	0.483092	0.999692	WDFY2, WDR37, MAPKBP1	386	267	10057	0.292746	1	1	100
Annotation Cluster 124	Enrichment Score: 0.0026781381463276753
Category	Term	Count	%	PValue	Genes	List Total	Pop Hits	Pop Total	Fold Enrichment	Bonferroni	Benjamini	FDR
UP_SEQ_FEATURE	DNA-binding region:Homeobox	3	0.483092	0.982112	MEOX1, LHX2, POU2F2	617	191	20063	0.510738	1	1	100
INTERPRO	IPR017970:Homeobox, conserved site	3	0.483092	0.986684	MEOX1, LHX2, POU2F2	606	190	18559	0.483559	1	1	100
UP_KEYWORDS	Homeobox	3	0.483092	0.997097	MEOX1, LHX2, POU2F2	621	262	20581	0.379485	1	0.999991	100
INTERPRO	IPR001356:Homeodomain	3	0.483092	0.998102	MEOX1, LHX2, POU2F2	606	256	18559	0.358892	1	1	100
SMART	SM00389:HOX	3	0.483092	0.999428	MEOX1, LHX2, POU2F2	386	250	10057	0.312653	1	1	100
INTERPRO	IPR009057:Homeodomain-like	3	0.483092	0.999835	MEOX1, LHX2, POU2F2	606	336	18559	0.273441	1	1	100
Annotation Cluster 125	Enrichment Score: 9.528219381213573E-4
Category	Term	Count	%	PValue	Genes	List Total	Pop Hits	Pop Total	Fold Enrichment	Bonferroni	Benjamini	FDR
INTERPRO	IPR000504:RNA recognition motif domain	3	0.483092	0.995355	RBPMS, IGF2BP1, IGF2BP2	606	226	18559	0.406532	1	1	100
SMART	SM00360:RRM	3	0.483092	0.997758	RBPMS, IGF2BP1, IGF2BP2	386	212	10057	0.368694	1	1	100
INTERPRO	IPR012677:Nucleotide-binding, alpha-beta plait	3	0.483092	0.998508	RBPMS, IGF2BP1, IGF2BP2	606	264	18559	0.348016	1	1	100
GOTERM_MF_DIRECT	GO:0000166~nucleotide binding	4	0.644122	0.999618	RBPMS, NT5C3A, IGF2BP1, IGF2BP2	587	348	16881	0.330553	1	1	100
Annotation Cluster 126	Enrichment Score: 3.5117284154773126E-4
Category	Term	Count	%	PValue	Genes	List Total	Pop Hits	Pop Total	Fold Enrichment	Bonferroni	Benjamini	FDR
UP_SEQ_FEATURE	zinc finger region:C2H2-type 1	9	1.44928	0.995524	ZNF263, AEBP2, KLF7, ZNF558, HIVEP3, SP6, HIVEP2, GFI1, PLAGL2	617	554	20063	0.528255	1	1	100
UP_SEQ_FEATURE	zinc finger region:C2H2-type 2	9	1.44928	0.998724	ZNF263, KLF7, ZNF558, HIVEP3, ZNF800, SP6, HIVEP2, GFI1, PLAGL2	617	615	20063	0.475859	1	1	100
UP_SEQ_FEATURE	zinc finger region:C2H2-type 3	9	1.44928	0.999185	ZNF263, AEBP2, KLF7, ZNF558, ZNF800, SP6, HIVEP2, GFI1, PLAGL2	617	636	20063	0.460146	1	1	100
UP_SEQ_FEATURE	zinc finger region:C2H2-type 4	8	1.28824	0.999224	ZNF263, ZNF558, TRPS1, HIVEP3, ZNF800, HIVEP2, GFI1, PLAGL2	617	588	20063	0.442408	1	1	100
UP_SEQ_FEATURE	zinc finger region:C2H2-type 5	7	1.12721	0.999435	ZNF263, ZNF558, TRPS1, HIVEP3, ZNF800, GFI1, PLAGL2	617	550	20063	0.413853	1	1	100
UP_SEQ_FEATURE	zinc finger region:C2H2-type 6	6	0.966184	0.9995	ZNF263, ZNF558, TRPS1, ZNF800, GFI1, PLAGL2	617	501	20063	0.389425	1	1	100
INTERPRO	IPR013087:Zinc finger C2H2-type/integrase DNA-binding domain	10	1.61031	0.999824	ZNF263, AEBP2, KLF7, ZNF558, HIVEP3, ZNF800, SP6, HIVEP2, GFI1, PLAGL2	606	712	18559	0.430132	1	1	100
INTERPRO	IPR015880:Zinc finger, C2H2-like	11	1.77134	0.999835	ZNF263, AEBP2, KLF7, ZNF558, TRPS1, HIVEP3, ZNF800, SP6, HIVEP2, GFI1, PLAGL2	606	762	18559	0.442099	1	1	100
INTERPRO	IPR007087:Zinc finger, C2H2	11	1.77134	0.99993	ZNF263, AEBP2, KLF7, ZNF558, TRPS1, HIVEP3, ZNF800, SP6, HIVEP2, GFI1, PLAGL2	606	799	18559	0.421626	1	1	100
UP_SEQ_FEATURE	zinc finger region:C2H2-type 7	4	0.644122	0.999942	ZNF263, ZNF558, TRPS1, ZNF800	617	463	20063	0.280925	1	1	100
SMART	SM00355:ZnF_C2H2	11	1.77134	0.999995	ZNF263, AEBP2, KLF7, ZNF558, TRPS1, HIVEP3, ZNF800, SP6, HIVEP2, GFI1, PLAGL2	386	762	10057	0.376113	1	1	100
Annotation Cluster 127	Enrichment Score: 3.06134751061207E-6
Category	Term	Count	%	PValue	Genes	List Total	Pop Hits	Pop Total	Fold Enrichment	Bonferroni	Benjamini	FDR
UP_KEYWORDS	Olfaction	3	0.483092	0.999983	OR52M1, OR14A2, OR4C5	621	443	20581	0.224436	1	1	100
INTERPRO	IPR000725:Olfactory receptor	3	0.483092	0.999991	OR52M1, OR14A2, OR4C5	606	430	18559	0.213666	1	1	100
GOTERM_BP_DIRECT	GO:0050911~detection of chemical stimulus involved in sensory perception of smell	3	0.483092	0.999995	OR52M1, OR14A2, OR4C5	576	425	16792	0.205784	1	1	100
GOTERM_MF_DIRECT	GO:0004984~olfactory receptor activity	3	0.483092	0.999997	OR52M1, OR14A2, OR4C5	587	431	16881	0.200172	1	1	100
UP_KEYWORDS	Sensory transduction	4	0.644122	0.999999	OR52M1, OR14A2, OR4C5, TIMP3	621	609	20581	0.21768	1	1	100
