# Supplementary material for: Helicobacter pylori Affects the Antigen Presentation Activity of Macrophages Modulating the Expression of the Immune Receptor CD300E through miR-4270
Source: Front Immunol. 2017 Oct 12;8:1288. doi: 10.3389/fimmu.2017.01288 (PMC5649134; doi:10.3389/fimmu.2017.01288)
Supplement: Supplementary file 8 [file Table_8.XLSX]

## Sheet: Sheet1
Table S8. Primers used for mRNA qRT-PCR. RNA was retrotranscribed and used for qRT-PCR using primers for gene specific amplification
CD300E_F	GGGAGGTGTTGACCCAAAAT
CD300E_R	AGGACCACGAGCAGGAAGT
CXCL6_F	GTCCTTCGGGCTCCTTGT
CXCL6_R	CAGCACAGCAGAGACAGGAC
CCL-2_F	GTCTCTGCCGCCCTTCTGT
CCL-2_R	TTGCATCTGGCTGAGCGAG
CXCL3_F	AAATCATCGAAAAGATACTGAACAAG
CXCL3_R	GGTAAGGGCAGGGACCAC
MMP14_F	GCCTTGGACTGTCAGGAATG
MMP14_R	AGGGGTCACTGGAATGCTC
CCL-22_F	CGTGGTGAAACACTTCTACTGG
CCL-22_R	CCTTATCCCTGAAGGTTAGCAA
FOXP4_F	CCAGGATGTTCGCCTATTTC
FOXP4_R	TTGTGCAGGCTGAGGTTGT
IL17RA_F	GACCAGGATGCCCCGTCCCT
IL17RA_R	CCCGCTTCACGATGCCGGTT
C1QL2_F	CAGGGGACGAAGTGTATGTG
C1QL2_R	CTTGTTATTATTGCCTCCGTGA
SLA_F	ATTGCCTGGGATCTTGCCAA
SLA_R	TCCATGTGGCTTCTCTTGGC
TLR1_F	TTCAGTTTCCCACCCATCGG
TLR1_R	TGGAATGGATTGTCCCCTGC
GAPDH_F	AGCAACAGGGTGGTGGAC
GAPDH_R	GTGTGGTGGGGGACTGAG
