# Supplementary material for: Helicobacter pylori Affects the Antigen Presentation Activity of Macrophages Modulating the Expression of the Immune Receptor CD300E through miR-4270
Source: Front Immunol. 2017 Oct 12;8:1288. doi: 10.3389/fimmu.2017.01288 (PMC5649134; doi:10.3389/fimmu.2017.01288)
Supplement: Supplementary file 9 [file Table_9.XLSX]

## Sheet: Sheet1
Table S9. Sequences tested for the interaction with miRNAs. Indicated sequences were cloned in the pmirGLO Dual-Luciferase miRNA Target Expression Vector. The vector was co-transfected with miRNAs mimic or scramble to identify the possible interaction between miRNA interaction region (bold in the sequences) and miRNA.
Gene	Sequence	miRNA
CTRL	GATGTGGGTTAGCAGAGTGTTGAGGGCTGGAGAGGAATGTGTGTAGAGAGATTAACTGGAACCCAGCAAGAAGTGAAAACATGGAGGGAAGAGTTCAGAACCAAGGACAGAGCCCTCGGGGCACCTGCATTTAAAGACAAAGGGTAGGAGGAAGACATTGATCAAGGTGCTGGAGCAGAATCAAACAGGTGGAAGATGAGATCTAGAGTCGACCTGCAGGCATGCAAGCTGATCCGGCTGCTAACAAAGCCCGAAAGGAAGCTGAGTTGGCTGCTGCCACCGCTGAGCAATAACTAGCATAACCCCTTGGGGCGGCCGCTTCGAGCAGACATGATAAGATACATTGATGAGTTTGGACAAACCACAACTAGAATGCAGTGAAAAAAATGCTTTATTTGT…	-
CD300E_1	GTCCCCTGCCTCCCTGCCCTCATGCCCACTTCCCAAGGGCAAGAATTCCCTGGAAGTTGGCCGGGCACCATAGCGAGTGCCTATAATCCCAGCTCAGGAGGCTGAGGCAGGAGGATCGGCTGAACGTAAGAGTTCCAGGCCAGCCTGGGCAACATAGAGAGCCCTGTCTCAGAGAGAGAGAGAGAGAGAGAGAGACAGAGAGAGAGACAGAGAGAGAGAGAGCGAGAGAGAGAGAGAGAGAGAGAAAAGGACGGAGGAAGGGAGGAAAAAAATTTTCTGGAGGAGCCTGGCCCTTCATTCTTCTTGGCACAAATGCTTCTCAGGCCAGTTTCCCCCAGGGCAATAACTACCTCCTTCCTGCAGACAGGAGTCTCCCTGAGGACACACCCCTCACAGCCC…	miR-4270
CD300E_2	CTCCTCTCGTCTTCTGACGCCCCTTGGGTCTCCCTGGCTTTAAGGCCCCTTCTCTCCCTGTAACCAGGCAGTGTGTGGCTGGGCTCAGAACATCTCTGCCTGGGTGGGCCATGGATGAGCTGCTCCAGGTTAAAGTTCTGGGGTGAGTTGAAACAGTAAAGGGAGAAGGAGCTGGTGGGTGCCCC	mir-4270
SLA	CTTCTCTATCCACATCATGACCAAAGGAACCCCTCCCTGGTGTCTGATCAGGGCTGTGGCATCACGAAACATTGGATCATGACATGTCGGGCGATGCTTGGAAGAGCCCAGCATGTATGTATGCACACATTGTGTGTGTGGGAAGGACAAAGCCACTCTCACAAGAAAGGGCACCAGGACTGCTCTCCAAGGAACTGGACCTGTCCAGACAGTTACACTCCAAGGTCATTGGAGAGAACTTCTGTATGGGCAAGCCTGAGAGGGAGAGGAAACAAAAGCTGTGTCCTGGCAGAAGGTCTGGGTTTGCAGATGGGTGCCCTGAATGGAACTACTTTAACTAATCCATAGGGACTTCTGGTATGCTTTCCTCTCTTTTTAAAGGAACTTCGTGACACTAAA…	miR-4270
TLR1	GAGATCGTGGACTATGTGGCCAGCCAGGTTACAACCGCCAAGAAGCTGCGCGGTGGTGTTGTGTTCGTGGACGAGGTGCCTAAAGGACTGACCGGCAAGTTGGACGCCCGCAAGATCCGCGAGATTCTCATTAAGGCCAAGAAGGGCGGCAAGATCGCCGTGTAATTCTAGTTGTTTAAACGAGCTCATTACACATCAAGTGAAAAATATTCCTCCTGTTGATATTGCTGCTTTTGGAAGTTCCAACAATGACTTTATTTTGCATCAGCATAGATGT	miR-4459
MMP14	CGAGCCCCCTCCCCGCAGCCTCCTTGCTTCTCTCTGTCCCCTGGCTGGCCTCCTTCACCCTGACCGCCTCCCTCCCTCCTGCCCCGGCATTGCATCTTCCCTAGATAGGTCCCCTGAGGGCTGAGTGGGAGGGCGGCCCTTTCCAGCCTCTGCCCCTCAGGGGAACCCTGTAGCTTTGTGTCTGTCCAGCCCCATCTGAATGTGTTGGGGGCTCTGCACTTGAAGG	miR-4459
